# Supplementary material for: Ancestral genetic components are consistently associated with the complex trait landscape in European biobanks
Source: Eur J Hum Genet. 2024 Aug 10;32(11):1492–9. doi: 10.1038/s41431-024-01678-9 (PMC11576899; doi:10.1038/s41431-024-01678-9)
Supplement: Supplementary file 2 — Supplementary Tables [file 41431_2024_1678_MOESM2_ESM.xlsx]

## Sheet: table_S1
#Table S1. Simulation results
run	target h2	w	polygenicity	scenario	run	step 1 seed	step 2 seed	step 3 seed	trait mean in the present-day population	trait SD in the present-day population	observed h2 in the present-day population	number of ascertained TAGRs	EEF	WHG	SBA	EEF	WHG	SBA	EEF	WHG	SBA	EEF	WHG	SBA	EEF	WHG	SBA	deviating population	early european farmers	present-day Brittish
1	0.25	5	low	A	1	1162971104	128680838039145	115878976415843	-0.043	0.995	0.238	378	-0.01323	-0.02907	0.03862	0.03181	-0.04403	0.10214	-0.223	-0.383	0.219	-0.015	0.024	-0.015	0.209	0.0424	0.209	0	0	0
2	0.25	5	low	B	1	1162971104	128680838039145	868858916917816	0.438	0.993	0.238	379	0.85679	0.04807	-0.01644	0.8057	0.00435	-0.00315	1.152	-0.62	0.052	0.041	-0.036	-0.002	0.000515	0.00233	0.833	1	0.78	0.42
3	0.25	5	low	C	1	1162971104	128680838039145	215322211151943	0.118	0.997	0.242	378	0.04967	0.90818	-0.03263	0.02158	0.93977	0.00557	0.015	1.311	-0.103	-0.043	0.065	-0.03	0.000301	4.81e-08	0.013	1	0.22	0.12
4	0.25	5	low	D	1	1162971104	128680838039145	586684917099774	0.416	0.99	0.234	385	-0.05337	-0.05106	0.98539	0.02786	-0.08321	0.95134	-0.327	-0.101	1.229	-0.067	0.002	0.076	1.35e-08	0.859	1.45e-10	1	0	0.46
5	0.25	5	low	E	1	1162971104	128680838039145	621725795790553	0.879	0.991	0.237	368	0.91851	-0.02171	-0.07768	0.8806	0.02217	-0.02669	1.3	1.264	0.309	0.082	-0.031	-0.059	2.34e-12	0.00753	4.51e-07	1	1	1
6	0.25	5	low	F	1	1162971104	128680838039145	206317887874320	0.808	0.995	0.241	365	0.06736	0.87672	0.03282	0.13412	0.9665	0.12887	0.817	1.632	0.551	-0.02	0.023	-0.009	0.0971	0.0473	0.469	1	1	1
7	0.25	5	low	G	1	1162971104	128680838039145	987743242876604	0.844	0.992	0.239	371	0.07289	-0.03137	0.95151	0.06446	-0.01962	0.96788	0.449	0.395	1.286	-0.031	-0.016	0.054	0.0107	0.173	6.54e-06	1	0	1
8	0.25	5	low	H	1	1162971104	128680838039145	195458221714944	0.033	0.992	0.239	384	0.77142	0.05434	0.03947	0.86615	0.02869	0.00181	0.34	-0.507	-0.119	0.057	-0.032	-0.028	9.87e-07	0.00585	0.0182	1	0	0
9	0.25	5	low	I	1	1162971104	128680838039145	25841751601547	0.022	0.99	0.236	362	0.04636	0.98609	-0.0176	-0.08594	1.11284	0.0812	-0.093	0.69	-0.038	-0.057	0.064	-0.019	8.93e-07	4.29e-08	0.109	1	0	0
10	0.25	5	low	J	1	1162971104	128680838039145	278872083406895	0.116	0.993	0.24	378	-0.0757	0.00383	0.91466	-0.13482	-0.11549	0.96699	-0.495	0.48	0.659	-0.056	-0.038	0.115	2.14e-06	0.00109	1.28e-22	1	0	0
11	0.25	5	low	K	1	1162971104	128680838039145	876760808750987	1.668	0.998	0.247	383	0.92282	0.16189	-0.02275	0.90867	0.12721	-0.02337	2.153	1.021	1.352	0.069	-0.03	-0.043	5.01e-09	0.0118	0.000254	1	0.78	2
12	0.25	5	low	L	1	1162971104	128680838039145	758134195813909	1.442	0.993	0.235	367	-0.09173	0.98727	0.05598	0.02804	1.05426	0.03928	1.408	2.379	1.188	-0.036	0.049	-0.022	0.00222	2.96e-05	0.0566	1	0.22	2
13	0.25	5	low	M	1	1162971104	128680838039145	60077313333749	1.589	0.999	0.238	379	-0.0905	0.01447	0.89798	-0.00086	0.04324	0.96438	1.208	1.002	1.994	-0.042	-0.001	0.052	0.000489	0.93	1.45e-05	1	0	2
14	0.25	5	low	O	1	1162971104	128680838039145	805217977613211	1.43	0.992	0.237	367	-0.17774	-0.10121	0.14171	-0.10146	-0.13148	0.05914	1.182	1.589	1.592	0.015	-0.036	0.028	0.217	0.00221	0.0202	0	0	2
15	0.25	5	low	P	1	1162971104	128680838039145	264970597811043	0.876	0.992	0.24	386	-0.01725	0.02793	0.0121	0.01568	-0.00329	0.03467	1.74	1.625	-0.054	-0.014	0.01	0.002	0.248	0.378	0.866	0	2	0.88
16	0.25	5	low	A	2	1187113369	552792739588767	998945339117199	0.024	0.99	0.241	392	0.03966	0.18781	-0.07161	-0.07191	0.1596	-0.02845	0.096	0.322	-0.094	0.011	-0.007	-0.004	0.362	0.538	0.711	0	0	0
17	0.25	5	low	B	2	1187113369	552792739588767	822421664372086	0.46	0.993	0.247	413	0.80766	-0.04384	-0.09594	0.76926	-0.1282	-0.05257	0.854	0.155	0.174	0.079	-0.043	-0.041	3.24e-11	0.000289	0.000507	1	0.78	0.42
18	0.25	5	low	C	2	1187113369	552792739588767	873060667654499	0.111	0.994	0.24	413	-0.06036	0.89686	0.05125	0.02068	0.92579	-0.04138	-0.129	1.667	-0.046	-0.002	0.048	-0.058	0.856	6.99e-05	1.37e-06	1	0.22	0.12
19	0.25	5	low	D	2	1187113369	552792739588767	836729354225099	0.468	0.99	0.238	408	-0.03381	0.10764	0.97439	0.06407	0.01736	0.97488	-0.015	-0.355	1.11	-0.015	-0.014	0.039	0.216	0.25	0.00119	1	0	0.46
20	0.25	5	low	O	2	1187113369	552792739588767	552792739588767	1.437	0.985	0.239	403	0.10229	-0.01534	-0.0028	0.00739	0.01165	-0.03771	1.542	0.83	1.518	-0.008	0.005	0.004	0.473	0.647	0.757	0	0	2
21	0.25	5	low	P	2	1187113369	552792739588767	998945339117199	0.889	0.99	0.239	387	0.03966	0.18781	-0.07161	-0.07191	0.1596	-0.02845	1.427	1.596	0.23	-0.009	-0.009	0.022	0.432	0.463	0.0589	0	2	0.88
22	0.25	5	low	E	2	1187113369	552792739588767	822421664372086	0.897	0.995	0.241	417	0.80766	-0.04384	-0.09594	0.76926	-0.1282	-0.05257	1.485	0.737	0.367	0.063	-0.023	-0.048	1.19e-07	0.0509	4.24e-05	1	1	1
23	0.25	5	low	F	2	1187113369	552792739588767	873060667654499	0.887	0.995	0.239	411	-0.06036	0.89686	0.05125	0.02068	0.92579	-0.04138	0.903	1.566	0.686	-0.009	0.062	-0.069	0.447	2.94e-07	1.05e-08	1	1	1
24	0.25	5	low	G	2	1187113369	552792739588767	836729354225099	0.853	0.991	0.238	408	-0.03381	0.10764	0.97439	0.06407	0.01736	0.97488	0.385	0.361	1.386	-0.044	0.01	0.042	0.000179	0.41	0.000305	1	0	1
25	0.25	5	low	H	2	1187113369	552792739588767	407605805899948	0.026	0.992	0.237	412	0.7318	-0.02768	0.08191	0.88223	-0.07797	0.00326	0.519	-1.038	-0.138	0.067	-0.029	-0.04	1.46e-08	0.0159	0.000742	1	0	0
26	0.25	5	low	I	2	1187113369	552792739588767	616387669462711	-0.038	0.995	0.237	394	-0.13753	0.96335	-0.00598	-0.04133	1.04419	0.02376	-0.094	0.619	-0.162	-0.052	0.059	-0.013	1.18e-05	5.39e-07	0.275	1	0	0
27	0.25	5	low	J	2	1187113369	552792739588767	232043973635882	0.1	0.989	0.24	411	0.03188	0.01174	0.9457	0.00574	-0.00542	0.95019	-0.344	-1.068	0.817	-0.059	-0.009	0.087	6.82e-07	0.447	2.8e-13	1	0	0
28	0.25	5	low	K	2	1187113369	552792739588767	862431772518903	1.614	0.991	0.238	397	0.84919	-0.09033	-0.04092	0.6802	0.05238	-0.01395	1.883	1.66	1.328	0.008	0.002	-0.012	0.512	0.871	0.319	1	0.78	2
29	0.25	5	low	L	2	1187113369	552792739588767	936998508172110	1.519	0.992	0.233	403	-0.00381	0.9211	0.01814	0.06344	0.99778	-0.00628	1.62	1.851	1.342	-0.02	0.018	0.003	0.0938	0.13	0.798	1	0.22	2
30	0.25	5	low	M	2	1187113369	552792739588767	250149381579831	1.618	0.993	0.238	414	0.02789	0.10743	1.02208	0.05745	0.09681	1.03569	1.112	0.589	2.275	-0.053	-0.018	0.08	6.54e-06	0.131	9.8e-12	1	0	2
31	0.25	5	low	A	3	2145218781	836729354225099	862431772518903	-0.018	0.985	0.232	407	0.06197	-0.01377	0.03896	0.09931	-0.04337	-0.01051	-0.029	-0.084	0.016	-0.023	0.033	-0.016	0.0501	0.00543	0.162	0	0	0
32	0.25	5	low	B	3	2145218781	836729354225099	936998508172110	0.434	0.992	0.233	396	0.81927	0.07693	-0.01177	0.77236	-0.00476	-0.02316	0.718	0.909	0.054	0.044	-0.018	-0.033	0.000192	0.138	0.00498	1	0.78	0.42
33	0.25	5	low	C	3	2145218781	836729354225099	250149381579831	0.12	0.99	0.236	403	-0.00281	0.85241	0.0114	-0.06178	0.89291	0.05364	-0.188	1.34	0.078	-0.029	0.075	-0.066	0.0155	2.3e-10	1.9e-08	1	0.22	0.12
34	0.25	5	low	D	3	2145218781	836729354225099	64181807916611	0.435	0.994	0.233	401	-0.04333	-0.02989	0.9819	-0.01831	-0.04836	0.97159	0.041	-0.341	1.009	-0.046	-0.012	0.068	0.000118	0.319	1.26e-08	1	0	0.46
35	0.25	5	low	O	3	2145218781	836729354225099	41083379182964	1.391	0.985	0.233	387	0.04394	0.02281	-0.05438	0.00065	0.01393	0.03487	1.424	1.461	1.348	-0.001	-0.006	0.009	0.937	0.601	0.432	0	0	2
36	0.25	5	low	P	3	2145218781	836729354225099	414434391306713	0.844	0.995	0.235	387	0.05283	0.01236	0.07888	0.11449	-0.09449	0.03406	1.254	1.926	0.214	0.004	-0.015	0.015	0.766	0.202	0.214	0	2	0.88
37	0.25	5	low	E	3	2145218781	836729354225099	507417337968946	0.912	0.99	0.239	389	0.98173	0.01289	0.01974	0.86577	0.02613	-0.08163	1.523	0.153	0.51	0.057	-0.031	-0.027	9.96e-07	0.00855	0.0208	1	1	1
38	0.25	5	low	F	3	2145218781	836729354225099	910605002194643	0.766	0.991	0.235	399	-0.03789	0.85559	-0.02786	-0.06933	0.91422	-0.02546	0.899	1.336	0.513	-0.053	0.08	-0.039	8.54e-06	9.19e-12	0.000993	1	1	1
39	0.25	5	low	G	3	2145218781	836729354225099	804687725612894	0.757	0.997	0.236	408	-0.08468	-0.03577	0.98263	0.02394	0.02386	0.92093	0.299	-0.108	1.397	-0.032	0.001	0.04	0.00714	0.948	0.000776	1	0	1
40	0.25	5	low	H	3	2145218781	836729354225099	888010168448090	0.024	0.987	0.231	403	0.87092	0.07051	-0.07247	0.87644	0.10006	-0.03591	0.597	-0.812	-0.273	0.049	-0.004	-0.053	3.48e-05	0.706	5.8e-06	1	0	0
41	0.25	5	low	I	3	2145218781	836729354225099	100953798042610	0.064	0.992	0.237	399	-0.01197	0.97109	-0.02487	-0.11065	0.98426	0.02489	-0.228	1.125	0.082	-0.052	0.064	-0.025	1e-05	5.76e-08	0.0334	1	0	0
42	0.25	5	low	J	3	2145218781	836729354225099	492837590631098	0.156	0.989	0.238	398	0.01495	0.01765	1.05873	0.04207	0.03879	1.02841	-0.303	-0.14	0.712	-0.008	-0.05	0.074	0.517	1.76e-05	1.91e-10	1	0	0
43	0.25	5	low	K	3	2145218781	836729354225099	407605805899948	1.548	0.99	0.237	401	0.82377	-0.07812	-0.10549	0.80018	-0.06096	-0.09023	2.075	1.375	1.006	0.049	-0.008	-0.048	2.9e-05	0.519	5.89e-05	1	0.78	2
44	0.25	5	low	L	3	2145218781	836729354225099	616387669462711	1.482	0.994	0.235	390	-0.02772	0.90164	0.00351	-0.04652	0.88199	-0.0239	1.526	2.751	1.114	-0.049	0.061	-0.021	3.36e-05	2.2e-07	0.0731	1	0.22	2
45	0.25	5	low	M	3	2145218781	836729354225099	250149381579831	1.584	0.989	0.236	392	-0.00281	0.00293	0.99124	-0.06178	0.01278	0.9118	1.173	1.046	2.071	-0.018	-0.023	0.05	0.125	0.0485	2.22e-05	1	0	2
46	0.25	5	low	A	4	2374226738	998945339117199	822421664372086	0.031	0.988	0.235	372	0.03022	0.05804	0.05812	0.113	0.10052	0.08539	0.08	-0.036	-0.002	-0.039	0.013	0.03	0.00101	0.25	0.0103	0	0	0
47	0.25	5	low	B	4	2374226738	998945339117199	873060667654499	0.408	0.987	0.23	351	0.85471	0.03259	0.02464	0.80749	0.02066	0.04746	1.051	0.365	-0.175	0.056	-0.031	-0.027	2.42e-06	0.00942	0.0224	1	0.78	0.42
48	0.25	5	low	C	4	2374226738	998945339117199	836729354225099	0.121	0.986	0.233	372	0.07305	0.97612	-0.04808	0.07728	1.0747	-0.02881	-0.049	1.383	-0.052	-0.022	0.04	-0.026	0.0574	0.000472	0.0256	1	0.22	0.12
49	0.25	5	low	D	4	2374226738	998945339117199	407605805899948	0.523	0.995	0.237	387	0.01391	-0.05488	0.92426	0.06334	0.00751	0.98196	0.252	0.119	0.885	-0.046	-0.004	0.058	0.000131	0.748	1.11e-06	1	0	0.46
50	0.25	5	low	O	4	2374226738	998945339117199	616387669462711	1.465	0.984	0.224	373	0.0521	-0.00641	0.02405	0.00366	0.10069	-0.10181	1.737	0.732	1.399	0.002	0.016	-0.026	0.853	0.17	0.0306	0	0	2
51	0.25	5	low	P	4	2374226738	998945339117199	232043973635882	0.786	0.989	0.238	392	-0.17873	0.0014	0.05481	-0.16012	0.04027	0.08521	1.315	1.536	0.043	0	0.011	-0.015	0.993	0.342	0.187	0	2	0.88
52	0.25	5	low	E	4	2374226738	998945339117199	862431772518903	0.818	0.989	0.235	370	0.79411	-0.09599	-0.00134	0.9225	-0.04746	0.07087	1.571	0.494	0.202	0.025	0.004	-0.035	0.0324	0.716	0.00247	1	1	1
53	0.25	5	low	F	4	2374226738	998945339117199	936998508172110	0.835	0.988	0.229	370	-0.01875	0.9393	-0.04449	-0.09875	0.9568	0.01029	1.077	1.652	0.392	-0.018	0.054	-0.052	0.131	5.34e-06	1.23e-05	1	1	1
54	0.25	5	low	G	4	2374226738	998945339117199	250149381579831	0.924	0.99	0.236	366	-0.00044	-0.02794	0.95557	-0.05151	-0.06514	0.92798	0.414	0.908	1.399	-0.059	-0.008	0.076	4.47e-07	0.477	5.03e-11	1	0	1
55	0.25	5	low	H	4	2374226738	998945339117199	64181807916611	0.078	0.989	0.235	361	0.85324	0.04328	0.01156	0.91451	-0.01697	-0.01795	0.45	-0.371	-0.151	0.055	-0.032	-0.023	2.81e-06	0.0058	0.0508	1	0	0
56	0.25	5	low	I	4	2374226738	998945339117199	41083379182964	0.006	0.986	0.23	368	0.08077	0.96402	-0.04445	0.00526	0.94224	-0.06097	-0.032	0.729	-0.126	-0.041	0.038	0.002	0.000453	0.00116	0.863	1	0	0
57	0.25	5	low	J	4	2374226738	998945339117199	414434391306713	0.062	0.989	0.228	372	0.10124	0.04027	0.99372	-0.01089	0.02732	0.96855	-0.42	-0.248	0.582	-0.037	-0.03	0.08	0.00173	0.0112	1.29e-11	1	0	0
58	0.25	5	low	K	4	2374226738	998945339117199	507417337968946	1.542	0.985	0.226	370	0.76726	-0.08301	-0.06166	0.72529	-0.06293	0.01074	2.171	1.521	0.911	0.043	-0.022	-0.023	0.000324	0.0595	0.0575	1	0.78	2
59	0.25	5	low	L	4	2374226738	998945339117199	910605002194643	1.42	0.989	0.234	368	0.08278	0.97319	0.03738	0.05813	0.85015	-0.05953	1.142	2.398	1.456	-0.022	0.052	-0.045	0.0586	8.98e-06	0.000148	1	0.22	2
60	0.25	5	low	M	4	2374226738	998945339117199	804687725612894	1.568	0.994	0.234	355	-0.17419	0.0228	0.97583	0.00391	0.02077	1.00503	0.949	1.363	2.155	-0.013	-0.026	0.051	0.267	0.0274	1.22e-05	1	0	2
61	0.25	5	low	A	5	4290437562	100953798042610	822421664372086	0.01	0.991	0.237	386	0.08467	-0.04563	-0.02893	-0.04802	-0.1027	-0.01246	0.079	-0.209	-0.016	-0.018	0.004	0.016	0.135	0.706	0.173	0	0	0
62	0.25	5	low	B	5	4290437562	100953798042610	873060667654499	0.442	0.993	0.238	374	0.68216	0.0502	-0.04164	0.70084	-0.11943	0.0266	0.812	0.35	0.105	0.057	-0.045	-0.009	9.82e-07	0.000102	0.414	1	0.78	0.42
63	0.25	5	low	C	5	4290437562	100953798042610	836729354225099	0.134	0.989	0.236	380	-0.02451	0.92789	0.05496	0.07632	0.99913	0.05118	0.205	1.158	-0.183	-0.014	0.049	-0.05	0.247	2.96e-05	2.39e-05	1	0.22	0.12
64	0.25	5	low	D	5	4290437562	100953798042610	407605805899948	0.521	0.994	0.24	380	-0.07054	0.04457	0.98317	-0.11986	0.0615	0.94735	0.099	0.303	1.017	-0.008	-0.058	0.082	0.523	7.26e-07	2.8e-12	1	0	0.46
65	0.25	5	low	O	5	4290437562	100953798042610	616387669462711	1.416	0.994	0.235	368	-0.10147	-0.13897	-0.03977	-0.14924	-0.09629	-0.0381	1.37	1.48	1.423	-0.008	0.01	-0.004	0.527	0.378	0.72	0	0	2
66	0.25	5	low	P	5	4290437562	100953798042610	862431772518903	0.823	0.992	0.24	383	-0.02302	-0.07293	0.00088	0.00715	-0.00469	0.04546	1.382	2.034	0.018	0.009	-0.003	-0.007	0.427	0.77	0.583	0	2	0.88
67	0.25	5	low	E	5	4290437562	100953798042610	936998508172110	0.858	0.992	0.237	377	0.91309	-0.05131	-0.04887	0.87152	-0.11104	-0.01396	1.401	0.513	0.425	0.077	-0.069	-0.006	8.85e-11	7.03e-09	0.632	1	1	1
68	0.25	5	low	F	5	4290437562	100953798042610	250149381579831	0.814	0.987	0.234	374	-0.12319	0.87963	-0.02272	-0.15273	1.01556	-0.01677	0.723	1.758	0.622	-0.017	0.041	-0.032	0.137	0.000484	0.00677	1	1	1
69	0.25	5	low	G	5	4290437562	100953798042610	64181807916611	0.921	0.992	0.24	370	0.07595	-0.07836	0.91857	0.1276	-0.06861	0.93429	0.544	0.902	1.258	-0.032	-0.026	0.073	0.00732	0.0281	7.01e-10	1	0	1
70	0.25	5	low	H	5	4290437562	100953798042610	41083379182964	0.085	0.99	0.243	376	0.73319	-0.04184	-0.07075	0.80983	-0.02699	-0.05286	0.332	-0.451	0.02	0.052	-0.028	-0.028	1.33e-05	0.0181	0.0164	1	0	0
71	0.25	5	low	I	5	4290437562	100953798042610	414434391306713	0.017	0.993	0.234	373	-0.00053	0.93602	-0.01627	0.01495	0.83544	-0.03184	0.093	0.488	-0.181	-0.027	0.057	-0.042	0.0205	1.49e-06	0.000335	1	0	0
72	0.25	5	low	J	5	4290437562	100953798042610	507417337968946	0.102	0.99	0.239	372	0.10471	-0.07305	0.94599	0.02756	-0.1047	0.93147	-0.177	-0.322	0.483	-0.023	-0.045	0.088	0.0499	0.000112	1.99e-14	1	0	0
73	0.25	5	low	K	5	4290437562	100953798042610	910605002194643	1.598	0.995	0.244	378	0.79358	-0.00395	-0.03238	0.82431	0.03846	-0.00612	2.014	1.6	1.183	0.061	-0.02	-0.045	2.42e-07	0.088	0.000148	1	0.78	2
74	0.25	5	low	L	5	4290437562	100953798042610	804687725612894	1.494	0.997	0.237	384	-0.08484	0.89947	0.00238	0.02591	0.88244	0.06978	1.497	2.023	1.368	-0.038	0.048	-0.019	0.00138	4.79e-05	0.101	1	0.22	2
75	0.25	5	low	M	5	4290437562	100953798042610	888010168448090	1.603	0.992	0.239	379	0.1593	0.02631	0.93439	0.07273	0.00268	0.95956	1.323	0.646	2.033	0.003	-0.031	0.041	0.792	0.00717	0.000405	1	0	2
76	0.5	5	low	A	6	4290437562	910605002194643	552792739588767	-0.055	0.963	0.464	509	0.15533	-0.03569	-0.08084	0.07813	0.01737	-0.0162	0.309	-0.857	-0.164	0.011	-0.004	-0.009	0.338	0.734	0.447	0	0	0
77	0.5	5	low	B	6	4290437562	910605002194643	998945339117199	0.44	0.96	0.46	487	0.90785	-0.11813	0.00971	1.02607	0.06099	0.01086	1.401	0.081	-0.368	0.052	-0.037	-0.012	6.05e-06	0.00124	0.289	1	0.78	0.42
78	0.5	5	low	C	6	4290437562	910605002194643	822421664372086	0.157	0.963	0.457	500	-0.01947	0.97835	-0.03277	-0.0085	1.00204	0.01226	-0.076	1.164	0.132	-0.025	0.06	-0.053	0.0295	1.01e-07	2.33e-06	1	0.22	0.12
79	0.5	5	low	D	6	4290437562	910605002194643	873060667654499	0.465	0.966	0.465	498	-0.10376	0.05548	0.98159	-0.0888	-0.08006	0.94726	-0.213	0.135	1.165	-0.025	-0.021	0.057	0.0289	0.061	4.75e-07	1	0	0.46
80	0.5	5	low	O	6	4290437562	910605002194643	836729354225099	1.781	0.964	0.463	506	-0.04718	-0.02996	-0.12434	0.01925	-0.00935	0.13296	1.614	2.774	1.669	0.018	-0.04	0.032	0.126	0.000522	0.0053	0	0	2
81	0.5	5	low	P	6	4290437562	910605002194643	407605805899948	0.874	0.974	0.472	501	0.02104	0.04584	0.03356	0.04388	0.02106	-0.04024	1.494	2.272	-0.084	-0.021	0.045	-0.034	0.0647	8.28e-05	0.00288	0	2	0.88
82	0.5	5	low	E	6	4290437562	910605002194643	616387669462711	0.993	0.975	0.468	498	1.03166	-0.02953	0.0205	0.95777	-0.01635	0.01292	1.777	0.165	0.422	0.062	-0.008	-0.066	7.01e-08	0.474	1.42e-08	1	1	1
83	0.5	5	low	F	6	4290437562	910605002194643	232043973635882	0.983	0.96	0.461	488	0.01148	1.11746	0.00799	0.06998	1.05445	0.00134	1.234	1.939	0.44	-0.003	0.019	-0.022	0.816	0.103	0.0578	1	1	1
84	0.5	5	low	G	6	4290437562	910605002194643	862431772518903	0.912	0.969	0.464	501	-0.07866	-0.03011	0.99844	-0.03348	0.04538	0.98658	0.063	0.25	1.863	-0.033	-0.006	0.046	0.00391	0.589	5.68e-05	1	0	1
85	0.5	5	low	H	6	4290437562	910605002194643	936998508172110	0.008	0.967	0.462	507	0.93282	-0.0481	0.01999	1.02023	0.00641	0.1506	0.227	-0.324	-0.091	0.074	-0.051	-0.023	1.35e-10	9.42e-06	0.0468	1	0	0
86	0.5	5	low	I	6	4290437562	910605002194643	250149381579831	-0.014	0.968	0.466	509	0.09165	1.09906	0.05102	0.02099	1.0334	-0.04747	0.241	-0.106	-0.243	-0.048	0.076	-0.043	2.11e-05	2.11e-11	0.000131	1	0	0
87	0.5	5	low	J	6	4290437562	910605002194643	64181807916611	-0.001	0.971	0.469	489	0.02526	-0.08416	0.98272	-0.02906	-0.08568	1.03577	-0.872	0.153	0.766	-0.015	-0.023	0.05	0.206	0.0455	1.29e-05	1	0	0
88	0.5	5	low	K	6	4290437562	910605002194643	41083379182964	1.774	0.965	0.464	497	0.97034	-0.02464	-0.02478	0.91123	0.00205	-0.03074	2.277	1.04	1.459	0.019	-0.025	0.01	0.0886	0.029	0.383	1	0.78	2
89	0.5	5	low	L	6	4290437562	910605002194643	414434391306713	1.786	0.962	0.454	506	-0.05027	0.95838	-0.09436	0.02225	0.96685	0.09372	1.794	2.839	1.489	-0.044	0.058	-0.024	0.000112	3.08e-07	0.0342	1	0.22	2
90	0.5	5	low	M	6	4290437562	910605002194643	507417337968946	1.821	0.967	0.462	497	-0.00076	-0.05406	0.99288	-0.02345	-0.01067	1.04864	1.391	1.304	2.309	-0.022	-0.024	0.058	0.0538	0.0397	5.33e-07	1	0	2
91	0.5	5	low	A	7	2374226738	123864607419819	552792739588767	-0.022	0.982	0.462	525	0.00155	0.00692	-0.0425	-0.03007	0.06604	-0.01256	-0.436	0.159	0.257	-0.036	0.02	0.018	0.00269	0.0919	0.135	0	0	0
92	0.5	5	low	B	7	2374226738	123864607419819	998945339117199	0.385	0.99	0.488	514	0.94133	0.02108	-0.04641	0.89918	0.02613	-0.05678	1.149	-0.044	-0.201	0.031	0.004	-0.043	0.0083	0.747	0.000284	1	0.78	0.42
93	0.5	5	low	C	7	2374226738	123864607419819	822421664372086	0.151	0.989	0.491	515	-0.11644	0.97363	0.01254	0.15419	0.92203	-0.04475	0.159	0.827	-0.055	-0.031	0.051	-0.029	0.00912	1.99e-05	0.0138	1	0.22	0.12
94	0.5	5	low	D	7	2374226738	123864607419819	873060667654499	0.44	0.99	0.485	508	0.11586	0.04895	1.01525	-0.00276	-0.00785	1.01531	-0.269	0.16	1.168	-0.011	-0.027	0.048	0.357	0.024	5.91e-05	1	0	0.46
95	0.5	5	low	O	7	2374226738	123864607419819	836729354225099	1.853	0.984	0.489	519	0.0263	-0.04163	-0.02839	0.03276	0.10726	0.05084	1.459	3.018	1.912	-0.018	0.027	-0.015	0.13	0.0215	0.207	0	0	2
96	0.5	5	low	P	7	2374226738	123864607419819	407605805899948	0.891	0.994	0.487	510	0.07913	-0.00322	0.08769	0.04476	0.07785	0.03124	1.141	2.751	0.165	0.007	0.013	-0.026	0.542	0.257	0.0274	0	2	0.88
97	0.5	5	low	E	7	2374226738	123864607419819	616387669462711	0.994	0.99	0.485	529	0.98201	-0.12459	0.05663	1.03009	0.06086	-0.01637	1.668	0.511	0.425	0.064	-0.06	0.005	7.81e-08	4.3e-07	0.665	1	1	1
98	0.5	5	low	F	7	2374226738	123864607419819	232043973635882	0.913	0.981	0.487	514	-0.03649	1.06197	-0.01557	0.0649	0.95534	-0.01557	0.93	2.18	0.486	-0.011	0.022	-0.015	0.352	0.068	0.201	1	1	1
99	0.5	5	low	G	7	2374226738	123864607419819	862431772518903	0.882	0.98	0.482	514	-0.12947	-0.03907	1.0542	-0.09341	-0.06176	1.03641	0.315	0.371	1.453	-0.035	-0.015	0.066	0.00313	0.215	2.42e-08	1	0	1
100	0.5	5	low	H	7	2374226738	123864607419819	936998508172110	0.026	0.982	0.477	511	0.89921	-0.00109	0.01767	0.95569	-0.13509	-0.04212	0.195	-0.931	0.133	0.068	-0.026	-0.05	7.52e-09	0.0255	2.06e-05	1	0	0
101	0.5	5	low	I	7	2374226738	123864607419819	250149381579831	0.002	0.982	0.484	509	-0.02785	0.97791	0.0323	-0.03822	0.9845	0.01864	-0.382	1.974	-0.139	0.013	-0.003	-0.012	0.278	0.815	0.293	1	0	0
102	0.5	5	low	J	7	2374226738	123864607419819	64181807916611	0.045	0.995	0.487	516	-0.18021	-0.07593	0.99934	-0.16481	0.02763	1.05064	-0.249	-0.675	0.543	-0.05	-0.002	0.063	2.06e-05	0.877	1.17e-07	1	0	0
103	0.5	5	low	K	7	2374226738	123864607419819	41083379182964	1.87	0.981	0.494	522	0.81426	0.03719	-0.01275	0.93082	-0.07685	-0.06263	2.388	1.581	1.41	0.034	-0.024	-0.01	0.00398	0.0468	0.387	1	0.78	2
104	0.5	5	low	L	7	2374226738	123864607419819	414434391306713	1.824	0.995	0.48	514	-0.03262	0.90592	0.02406	-0.06309	1.02138	0.01211	1.743	2.401	1.751	-0.011	0.035	-0.035	0.373	0.0036	0.00386	1	0.22	2
105	0.5	5	low	M	7	2374226738	123864607419819	507417337968946	1.885	0.987	0.491	513	0.08252	0.02525	1.02727	0.06868	-0.09516	1.0368	1.188	2.098	2.447	-0.059	-0.015	0.096	7.33e-07	0.196	4.99e-16	1	0	2
106	0.5	5	low	A	8	2145218781	388604606036097	862667288165540	0.082	0.978	0.494	534	-0.03703	-0.03439	-0.13135	-0.01442	-0.0344	-0.0058	-0.078	0.516	0.123	0.001	-0.001	0.001	0.951	0.921	0.956	0	0	0
107	0.5	5	low	B	8	2145218781	388604606036097	703802048927173	0.499	0.972	0.475	544	1.00743	-0.04601	0.01166	0.93574	-0.09631	0.05415	0.711	0.45	0.308	0.035	-0.007	-0.036	0.00318	0.547	0.00274	1	0.78	0.42
108	0.5	5	low	C	8	2145218781	388604606036097	832214732887223	0.085	0.976	0.475	535	0.04502	1.01496	0.01799	-0.10843	0.99361	-0.05686	0.248	0.353	-0.158	-0.038	0.051	-0.024	0.00151	1.87e-05	0.0458	1	0.22	0.12
109	0.5	5	low	D	8	2145218781	388604606036097	468694172799587	0.383	0.977	0.471	531	-0.046	0.08861	0.9594	-0.10801	0.09021	0.92702	0.349	-0.605	0.664	-0.009	-0.044	0.068	0.455	0.000197	8.61e-09	1	0	0.46
110	0.5	5	low	O	8	2145218781	388604606036097	511878706747666	1.797	0.976	0.477	541	-0.02603	-0.09571	-0.08289	0.10083	-0.05334	-0.02843	1.767	2.43	1.657	0.004	0.001	-0.006	0.762	0.922	0.629	0	0	2
111	0.5	5	low	P	8	2145218781	388604606036097	804183301050216	0.911	0.975	0.477	520	0.08586	-0.0422	0.07765	0.01145	-0.04142	0.00657	1.727	1.824	-0.106	-0.031	0.04	-0.015	0.0104	0.00074	0.197	0	2	0.88
112	0.5	5	low	E	8	2145218781	388604606036097	671576278051362	0.952	0.979	0.472	537	0.94103	-0.05954	0.00598	1.00871	-0.09571	0.04638	1.664	0.801	0.345	0.073	-0.045	-0.035	8.2e-10	0.000174	0.00314	1	1	1
113	0.5	5	low	F	8	2145218781	388604606036097	217178422724828	0.957	0.972	0.474	534	-0.15819	1.00554	-0.07032	-0.00357	0.87246	0.09274	0.94	2.795	0.49	-0.043	0.066	-0.038	0.0003	2.99e-08	0.00128	1	1	1
114	0.5	5	low	G	8	2145218781	388604606036097	318451262079179	0.917	0.973	0.471	529	-0.06963	-0.08582	0.94924	-0.04722	-0.05526	0.97149	0.73	0.205	1.252	-0.023	-0.029	0.069	0.051	0.0134	6.02e-09	1	0	1
115	0.5	5	low	H	8	2145218781	388604606036097	821723166853190	0.011	0.977	0.474	532	0.98213	0.00364	0.01354	1.03217	-0.0907	-0.02637	0.394	-1.391	0.025	0.071	-0.033	-0.043	1.72e-09	0.00497	0.000316	1	0	0
116	0.5	5	low	I	8	2145218781	388604606036097	326248373137787	-0.091	0.974	0.477	528	-0.02194	1.00557	0.08355	-0.12325	0.92628	-0.02782	-0.281	0.744	-0.141	-0.073	0.065	-0.005	9.5e-10	4.45e-08	0.679	1	0	0
117	0.5	5	low	J	8	2145218781	388604606036097	628445787820965	-0.027	0.981	0.473	521	-0.00012	-0.08695	1.0504	0.05942	0.0436	0.99125	-0.026	-0.906	0.219	-0.031	-0.03	0.08	0.00845	0.0122	1.63e-11	1	0	0
118	0.5	5	low	K	8	2145218781	388604606036097	825101563706994	1.898	0.973	0.485	521	0.9252	-0.07982	0.06943	0.80294	0.07847	-0.02173	2.196	2.143	1.515	0.016	0.021	-0.051	0.181	0.0791	2.21e-05	1	0.78	2
119	0.5	5	low	L	8	2145218781	388604606036097	460915470728651	1.875	0.965	0.47	543	-0.08335	1.02276	-0.04802	-0.11237	1.06419	-0.05666	1.839	2.155	1.849	-0.047	0.059	-0.02	8.99e-05	6.26e-07	0.0873	1	0.22	2
120	0.5	5	low	M	8	2145218781	388604606036097	391296549234539	1.888	0.977	0.468	537	-0.02093	-0.12334	1.07175	-0.08556	-0.01594	0.98251	1.694	1.285	2.183	0.017	-0.04	0.033	0.151	0.000841	0.00498	1	0	2
121	0.5	5	low	A	9	1187113369	34822707297280	358338216086850	-0.04	0.969	0.48	493	-0.07816	0.12192	-0.04564	0.02577	0.01191	-0.0421	-0.075	-0.465	0.073	0.018	0.004	-0.028	0.125	0.764	0.0189	0	0	0
122	0.5	5	low	B	9	1187113369	34822707297280	123616149416193	0.372	0.969	0.465	500	0.94068	0.04275	0.00445	0.88704	-0.01408	-0.00156	1.018	-0.885	0.091	0.036	-0.046	0.017	0.00275	0.00013	0.158	1	0.78	0.42
123	0.5	5	low	C	9	1187113369	34822707297280	851567405974492	0.162	0.975	0.467	520	0.01242	0.97826	-0.04073	-0.02849	1.02981	0.0457	0.026	1.586	-0.093	-0.037	0.049	-0.02	0.00207	4e-05	0.101	1	0.22	0.12
124	0.5	5	low	D	9	1187113369	34822707297280	904259119182825	0.414	0.966	0.469	493	-0.08728	0.02034	0.99425	-0.08493	0.05555	1.02657	-0.19	0.655	0.896	-0.056	0.002	0.066	2.01e-06	0.863	2.69e-08	1	0	0.46
125	0.5	5	low	O	9	1187113369	34822707297280	477038500364870	1.81	0.95	0.463	521	-0.07356	-0.09317	0.07202	-0.07173	0.01083	0.05738	2	1.321	1.758	0.026	-0.03	0.01	0.0309	0.0129	0.406	0	0	2
126	0.5	5	low	P	9	1187113369	34822707297280	588702287757769	0.833	0.969	0.445	498	-0.07876	-0.05398	-0.04965	0.01673	-0.06231	-0.08115	1.373	1.704	0.134	0.031	-0.015	-0.019	0.0093	0.211	0.118	0	2	0.88
127	0.5	5	low	E	9	1187113369	34822707297280	975203815614805	0.934	0.967	0.468	497	0.94638	-0.10664	-0.04222	0.96881	-0.08404	-0.063	1.488	0.353	0.517	0.065	-0.05	-0.013	4.88e-08	2.19e-05	0.281	1	1	1
128	0.5	5	low	F	9	1187113369	34822707297280	709760583238676	1.012	0.974	0.464	495	0.03725	0.99282	0.00367	-0.04894	1.07092	0.01421	1.111	1.818	0.709	-0.056	0.071	-0.03	2.92e-06	1.89e-09	0.0104	1	1	1
129	0.5	5	low	G	9	1187113369	34822707297280	816850606817752	0.956	0.965	0.472	512	-0.07964	0.08947	0.88025	-0.09265	0.01377	0.95318	0.471	1.545	1.258	-0.018	-0.026	0.056	0.139	0.0301	2.69e-06	1	0	1
130	0.5	5	low	H	9	1187113369	34822707297280	664021554170176	0.015	0.971	0.464	511	0.91965	-0.11417	0.13378	1.01818	-0.08301	-0.03226	0.321	-0.327	-0.218	0.085	-0.058	-0.031	1.12e-12	1.08e-06	0.00935	1	0	0
131	0.5	5	low	I	9	1187113369	34822707297280	795865700813010	-0.002	0.971	0.47	486	0.01845	0.95668	-0.02924	-0.01608	1.09638	-0.01666	-0.443	1.941	-0.078	-0.049	0.064	-0.032	3.76e-05	7.61e-08	0.00716	1	0	0
132	0.5	5	low	J	9	1187113369	34822707297280	102732406230643	0.025	0.97	0.475	516	0.0708	-0.07214	1.00353	0.02086	-0.0596	0.99507	-0.327	-0.153	0.434	-0.042	-0.009	0.057	0.000389	0.458	1.48e-06	1	0	0
133	0.5	5	low	K	9	1187113369	34822707297280	231425684411079	1.947	0.962	0.47	528	1.07343	-0.01562	-0.05876	0.95259	0.06439	0.0055	2.26	1.969	1.619	0.028	-0.005	-0.028	0.0186	0.662	0.0195	1	0.78	2
134	0.5	5	low	L	9	1187113369	34822707297280	851084466790780	1.827	0.963	0.465	502	0.05895	0.97816	-0.06538	0.10587	1.00403	-0.03032	1.68	2.771	1.7	-0.022	0.044	-0.029	0.0688	0.000207	0.0155	1	0.22	2
135	0.5	5	low	M	9	1187113369	34822707297280	63361142529174	1.919	0.954	0.457	506	0.09551	-0.05007	1.05826	0.08922	0.08696	0.97064	1.71	1.057	2.301	-0.019	-0.047	0.08	0.116	6.63e-05	1.59e-11	1	0	2
136	0.5	5	low	A	10	1162971104	195733093423769	741775893606246	-0.002	0.975	0.454	504	0.11329	-0.02183	0.09708	-0.01906	0.06963	0.005	0.247	-1.002	0.069	0.002	-0.027	0.033	0.858	0.024	0.00516	0	0	0
137	0.5	5	low	B	10	1162971104	195733093423769	182112155947834	0.446	0.964	0.467	513	0.90944	0.01686	-0.00593	0.94424	0.03335	-0.00633	1.184	-0.352	0.008	0.068	-0.013	-0.064	1.05e-08	0.289	5.66e-08	1	0.78	0.42
138	0.5	5	low	C	10	1162971104	195733093423769	844349425518885	0.166	0.964	0.459	499	-0.10139	0.95059	0.04042	-0.0229	0.87465	0.04186	-0.115	0.559	0.343	-0.009	0.051	-0.053	0.431	1.52e-05	7.31e-06	1	0.22	0.12
139	0.5	5	low	D	10	1162971104	195733093423769	865556667093188	0.406	0.961	0.46	517	-0.03134	-0.01596	0.98918	0.02573	-0.07172	1.03532	0.078	0.104	0.806	-0.056	0	0.064	2.35e-06	0.968	5.69e-08	1	0	0.46
140	0.5	5	low	O	10	1162971104	195733093423769	287978944368660	1.854	0.971	0.459	515	0.0273	0.05117	0.11439	0.14861	0.04657	0.01949	1.356	1.813	2.332	-0.028	0.015	0.014	0.0179	0.193	0.255	0	0	2
141	0.5	5	low	P	10	1162971104	195733093423769	423474174225703	0.862	0.964	0.47	501	0.00287	0.02011	0.08848	0.00098	0.06874	0.02717	1.477	1.82	0.062	0.01	-0.009	0.001	0.393	0.456	0.96	0	2	0.88
142	0.5	5	low	E	10	1162971104	195733093423769	242352274479344	0.938	0.965	0.46	506	1.00088	-0.0082	-0.00357	1.09828	-0.00122	0.00082	1.367	0.037	0.838	0.064	-0.039	-0.03	6.38e-08	0.00114	0.0109	1	1	1
143	0.5	5	low	F	10	1162971104	195733093423769	585389104671776	1.025	0.965	0.461	514	0.00492	0.99807	0.06385	-0.04487	0.93746	0.04119	1.247	2.052	0.555	-0.04	0.056	-0.025	0.000757	2.76e-06	0.0344	1	1	1
144	0.5	5	low	G	10	1162971104	195733093423769	289986338466406	0.925	0.969	0.464	496	0.00536	-0.07933	1.10503	0.07188	0.03002	1.09898	0.58	0.564	1.35	-0.041	-0.024	0.083	0.000673	0.044	2.63e-12	1	0	1
145	0.5	5	low	H	10	1162971104	195733093423769	303447806509212	0.057	0.964	0.458	511	0.86879	0.00552	-0.10105	1.00177	0.03827	0.01173	0.333	-0.44	-0.047	0.048	-0.046	0.001	5.61e-05	0.000132	0.952	1	0	0
146	0.5	5	low	I	10	1162971104	195733093423769	674196931533516	0.035	0.964	0.466	510	0.01434	0.93562	-0.05469	-0.04088	0.9591	0.00727	-0.262	0.562	0.14	-0.031	0.06	-0.036	0.00937	3.29e-07	0.0025	1	0	0
147	0.5	5	low	J	10	1162971104	195733093423769	413375386968255	0.012	0.963	0.467	525	-0.09343	-0.00047	1.06243	-0.0867	-0.01368	0.96921	-0.358	-0.199	0.401	0.012	-0.041	0.04	0.307	0.00056	0.000709	1	0	0
148	0.5	5	low	K	10	1162971104	195733093423769	763461424270645	1.902	0.977	0.465	516	0.97048	-0.0322	-0.02434	1.06419	-0.15966	0.02603	2.429	0.912	1.625	0.113	-0.076	-0.031	2.66e-21	1.64e-10	0.00856	1	0.78	2
149	0.5	5	low	L	10	1162971104	195733093423769	360045950859785	1.756	0.969	0.472	512	0.01627	1.00912	-0.01536	-0.01398	0.90341	-0.02073	1.656	2.555	1.629	0.018	0.02	-0.05	0.128	0.0967	2.42e-05	1	0.22	2
150	0.5	5	low	M	10	1162971104	195733093423769	527847216697410	1.815	0.963	0.47	510	0.09053	-0.03303	1.01567	0.00759	-0.08393	1.08296	1.254	1.476	2.38	-0.023	-0.026	0.065	0.056	0.0268	3.63e-08	1	0	2
151	0.5	5	high	A	12	1187113369	8510844667907804	5527927395887673	-0.025	0.951	0.457	426	0.05876	0.03464	-0.04451	0.09817	-0.00245	-0.04677	-0.064	-0.82	0.181	0.011	-0.03	0.027	0.362	0.0118	0.0227	0	0	0
152	0.5	5	high	B	12	1187113369	8510844667907804	9.98945e+15	0.407	0.957	0.449	431	1.02018	-0.00551	-0.05183	0.99978	-0.01614	0.00972	0.585	0.448	0.232	0.071	-0.043	-0.028	2.74e-09	0.000251	0.0196	1	0.78	0.42
153	0.5	5	high	C	12	1187113369	8510844667907804	8224216643720865	0.176	0.959	0.454	429	0.0633	1.05545	0.09286	0.08305	0.90244	-0.0057	-0.414	0.796	0.549	-0.018	0.044	-0.041	0.13	0.000238	0.000603	1	0.22	0.12
154	0.5	5	high	D	12	1187113369	8510844667907804	8730606676544994	0.41	0.971	0.47	437	-0.04396	-0.05436	0.91854	0.03604	0.0092	1.03212	-0.254	0.115	1.084	-0.023	-0.026	0.063	0.0508	0.0317	1.32e-07	1	0	0.46
155	0.5	5	high	O	12	1187113369	8510844667907804	8367293542250991	1.757	0.948	0.442	428	-0.13413	0.02161	-0.03525	-0.04378	-0.0429	0.04843	1.498	1.94	1.967	-0.01	0.019	-0.012	0.41	0.109	0.297	0	0	2
156	0.5	5	high	P	12	1187113369	8510844667907804	4076058058999479	0.899	0.96	0.463	425	-0.09357	0.13664	0.09419	-0.04933	0.08	-0.10219	1.918	1.247	-0.049	-0.025	0.029	-0.009	0.039	0.0154	0.429	0	2	0.88
157	0.5	5	high	E	12	1187113369	8510844667907804	6163876694627106	0.88	0.933	0.436	447	0.9387	0.04033	0.009	0.99198	0.06178	0.04445	1.279	1.069	0.431	0.029	0.01	-0.051	0.0162	0.387	1.51e-05	1	1	1
158	0.5	5	high	F	12	1187113369	8510844667907804	2320439736358822	1.038	0.957	0.461	435	-0.02634	0.99268	-0.04724	0.00811	1.04952	0.01789	1.027	3.286	0.409	0.002	0.042	-0.062	0.87	0.000408	2.22e-07	1	1	1
159	0.5	5	high	G	12	1187113369	8510844667907804	8.62432e+15	0.952	0.961	0.453	434	0.06423	-0.00407	0.97975	-0.07263	0.08515	0.96508	0.526	0.304	1.513	-0.051	-0.018	0.096	1.85e-05	0.133	5.56e-16	1	0	1
160	0.5	5	high	H	12	1187113369	8510844667907804	9.36999e+15	0.039	0.957	0.453	421	0.94166	-0.00512	0.05843	1.09158	0.13907	-0.05363	0.275	-0.782	0.049	0.086	-0.033	-0.07	3.9e-13	0.00503	4.27e-09	1	0	0
161	0.5	5	high	I	12	1187113369	8510844667907804	2501493815798312	-0.057	0.957	0.451	434	-0.00944	1.04273	-0.12657	-0.02159	0.9486	-0.03605	-0.525	1.267	0.039	-0.057	0.074	-0.031	1.8e-06	3.42e-10	0.00981	1	0	0
162	0.5	5	high	J	12	1187113369	8510844667907804	641818079166114	-0.004	0.953	0.451	445	0.11273	0.03729	0.93992	0.10008	-0.10947	0.98514	-0.506	-0.105	0.492	-0.048	0.011	0.042	5.5e-05	0.334	0.000337	1	0	0
163	0.5	5	high	K	12	1187113369	8510844667907804	410833791829646	1.854	0.954	0.456	438	0.89719	0.04062	0.0066	1.00363	-0.00413	0.01326	2.872	0.986	1.044	0.097	-0.045	-0.058	2.47e-16	0.000186	1.02e-06	1	0.78	2
164	0.5	5	high	L	12	1187113369	8510844667907804	4144343913067132	1.825	0.951	0.446	442	-0.07802	1.02733	-0.02311	0.0431	0.92549	-0.0657	1.755	2.955	1.584	0.008	0.028	-0.047	0.48	0.0205	8.43e-05	1	0.22	2
165	0.5	5	high	M	12	1187113369	8510844667907804	5074173379689455	1.854	0.95	0.448	439	0.0318	0.00607	0.91555	-0.06105	-0.03431	0.95463	1.462	1.315	2.262	-0.019	-0.027	0.066	0.102	0.0213	2.74e-08	1	0	2
166	0.5	5	high	A	13	1162971104	633611425291747	9.10605e+15	-0.052	0.926	0.416	434	0.01825	0.09598	0.01607	-0.05846	0.03881	-0.07473	0.163	-0.024	-0.253	-0.018	0.036	-0.023	0.123	0.00276	0.0533	0	0	0
167	0.5	5	high	B	13	1162971104	633611425291747	8046877256128937	0.409	0.932	0.428	425	0.89481	-0.06697	-0.05913	0.85702	-0.12305	-0.02814	0.954	0.256	-0.065	0.064	-0.032	-0.033	6.91e-08	0.00646	0.00603	1	0.78	0.42
168	0.5	5	high	C	13	1162971104	633611425291747	8880101684480906	0.109	0.912	0.399	438	-0.03099	0.94803	0.04723	-0.0296	0.93558	0.02373	0.196	1.007	-0.232	-0.023	0.018	0.005	0.0503	0.135	0.651	1	0.22	0.12
169	0.5	5	high	D	13	1162971104	633611425291747	1009537980426103	0.452	0.908	0.397	435	-0.01512	-6e-05	0.91609	0.04679	0.02879	0.9391	0.313	0.521	0.541	-0.012	-0.036	0.065	0.294	0.00238	4.98e-08	1	0	0.46
170	0.5	5	high	O	13	1162971104	633611425291747	4928375906310976	1.732	0.928	0.425	424	0.04882	-0.01831	0.00579	-0.11727	0.01079	-0.01555	1.565	1.742	1.914	-0.035	0.053	-0.03	0.00329	8e-06	0.0111	0	0	2
171	0.5	5	high	P	13	1162971104	633611425291747	6905109544750303	0.888	0.942	0.439	416	0.01586	0.04479	-0.09284	0.03332	0.00882	0.01583	1.793	1.691	-0.124	0.026	-0.004	-0.026	0.026	0.72	0.0299	0	2	0.88
172	0.5	5	high	E	13	1162971104	633611425291747	104680936783552	0.961	0.922	0.411	438	0.92236	-0.02058	0.09592	0.97362	-0.00114	0.04022	1.628	0.234	0.455	0	0.04	-0.058	0.987	0.000655	8.16e-07	1	1	1
173	0.5	5	high	F	13	1162971104	633611425291747	1238646074198186	0.893	0.915	0.406	422	-0.01223	1.07088	0.07483	-0.07775	1.06308	0.04718	0.8	1.778	0.736	-0.04	0.078	-0.05	0.000739	6.11e-11	2.19e-05	1	1	1
174	0.5	5	high	G	13	1162971104	633611425291747	1793749770149588	0.922	0.925	0.415	432	-0.05047	0.13866	0.92779	-0.09848	0.00838	1.00789	0.331	0.719	1.472	-0.023	-0.031	0.068	0.0554	0.00883	9.14e-09	1	0	1
175	0.5	5	high	H	13	1162971104	633611425291747	3.41422e+15	0.008	0.923	0.414	426	0.94653	-0.04495	0.00303	0.77724	-0.07512	-0.08183	0.209	0.587	-0.318	0.043	-0.012	-0.036	0.000256	0.292	0.00209	1	0	0
176	0.5	5	high	I	13	1162971104	633611425291747	6560506944078952	0.003	0.912	0.403	435	-0.01431	1.02105	0.03024	0.06093	0.93241	0.08339	-0.352	0.243	0.267	-0.042	0.058	-0.027	0.000393	1.27e-06	0.0252	1	0	0
177	0.5	5	high	J	13	1162971104	633611425291747	2219084571115672	0.025	0.935	0.42	431	0.15283	-0.06473	1.05106	0.05185	0.05081	1.04025	-0.521	0.073	0.503	0.013	-0.038	0.035	0.283	0.00135	0.00282	1	0	0
178	0.5	5	high	K	13	1162971104	633611425291747	1784443645738065	1.728	0.929	0.413	419	0.83254	-0.06625	0.01151	0.95396	-0.00941	-0.06418	2.199	0.783	1.505	0.062	-0.031	-0.035	1.95e-07	0.00789	0.00353	1	0.78	2
179	0.5	5	high	L	13	1162971104	633611425291747	1803105701692402	1.66	0.922	0.416	428	0.02229	1.07341	0.03307	-0.03951	1.05375	-0.00026	1.596	2.183	1.609	-0.059	0.056	-0.004	8.31e-07	2.05e-06	0.761	1	0.22	2
180	0.5	5	high	M	13	1162971104	633611425291747	3931512518320232	1.786	0.919	0.408	426	-0.07563	0.01964	1.05002	-0.0549	-0.04385	1.04234	1.449	1.327	2.192	-0.043	0.001	0.051	0.000257	0.919	1.34e-05	1	0	2
181	0.5	5	high	A	14	2145218781	3886046060360968	8476282670162618	-0.03	0.916	0.406	443	0.05863	0.03979	0.08013	0.07198	0.01665	0.03311	-0.103	-0.38	0.164	0.001	-0.006	0.006	0.916	0.623	0.595	0	0	0
182	0.5	5	high	B	14	2145218781	3886046060360968	1322608445771038	0.455	0.915	0.394	460	0.84404	0.06851	-0.02332	0.80916	-0.02332	-0.00188	0.805	0.374	0.115	0.06	-0.033	-0.03	4.24e-07	0.00482	0.0117	1	0.78	0.42
183	0.5	5	high	C	14	2145218781	3886046060360968	8626672881655395	0.057	0.924	0.417	450	0.0059	0.99715	0.01169	-0.02992	0.87937	-0.05525	0.292	0.285	-0.221	0.006	0.023	-0.038	0.616	0.0519	0.00134	1	0.22	0.12
184	0.5	5	high	D	14	2145218781	3886046060360968	7.03802e+15	0.447	0.948	0.44	430	0.04351	-0.08211	0.95874	0.04874	-0.06012	0.99412	-0.212	0.387	1.048	-0.005	-0.037	0.053	0.643	0.00199	8e-06	1	0	0.46
185	0.5	5	high	O	14	2145218781	3886046060360968	8322147328872234	1.687	0.926	0.424	440	-0.11213	-0.06097	-0.04461	-0.04463	-0.06771	-0.0344	1.851	1.987	1.44	0.026	-0.021	-0.005	0.0266	0.078	0.67	0	0	2
186	0.5	5	high	P	14	2145218781	3886046060360968	4686941727995872	0.851	0.926	0.418	445	-0.04262	0.07617	-0.00722	0.0239	0.01032	-0.01539	1.42	1.612	0.147	0.046	-0.026	-0.019	9.61e-05	0.0271	0.104	0	2	0.88
187	0.5	5	high	E	14	2145218781	3886046060360968	5.11879e+15	0.955	0.931	0.414	437	0.97219	0.05557	0.049	0.92349	0.03091	-0.12277	1.881	0.589	0.188	0.032	-0.01	-0.027	0.00663	0.396	0.021	1	1	1
188	0.5	5	high	F	14	2145218781	3886046060360968	8.04183e+15	0.918	0.926	0.418	446	0.05339	0.9838	0.01231	-0.07129	0.98654	-0.01742	0.73	2.747	0.606	-0.002	0.028	-0.033	0.853	0.0187	0.0047	1	1	1
189	0.5	5	high	G	14	2145218781	3886046060360968	6715762780513614	0.826	0.918	0.41	454	-0.00352	0.04263	0.93541	0.01476	-0.06981	1.02237	0.566	0.082	1.203	-0.015	-0.035	0.068	0.21	0.00287	1.07e-08	1	0	1
190	0.5	5	high	H	14	2145218781	3886046060360968	2171784227248281	0.033	0.921	0.406	466	0.86591	0.0142	0.00712	0.87755	-0.00164	0.00938	0.18	0.495	-0.156	0.074	-0.054	-0.02	5.02e-10	5.31e-06	0.096	1	0	0
191	0.5	5	high	I	14	2145218781	3886046060360968	3184512620791793	-0.015	0.934	0.428	434	-0.08567	1.03274	-0.1243	0.02525	0.86028	0.01765	-0.387	1.17	-0.027	-0.009	0.049	-0.052	0.468	2.9e-05	1.03e-05	1	0	0
192	0.5	5	high	J	14	2145218781	3886046060360968	8217231668531895	0.03	0.918	0.407	448	-0.07071	-0.04654	1.06092	0.00024	-0.02889	0.98821	-0.656	0.304	0.641	-0.027	-0.026	0.065	0.0241	0.028	4.23e-08	1	0	0
193	0.5	5	high	K	14	2145218781	3886046060360968	3.26248e+15	1.813	0.943	0.436	433	1.04352	-0.02985	-0.06207	1.10523	-0.10076	-0.03016	2.543	1.401	1.182	0.08	-0.061	-0.021	1.86e-11	2.44e-07	0.0788	1	0.78	2
194	0.5	5	high	L	14	2145218781	3886046060360968	6284457878209651	1.781	0.949	0.445	443	-0.06227	1.0651	-0.00295	0.06345	1.01523	0.05278	1.935	2.508	1.426	-0.022	0.044	-0.033	0.0601	0.000188	0.006	1	0.22	2
195	0.5	5	high	M	14	2145218781	3886046060360968	8251015637069941	1.816	0.93	0.419	446	-0.0013	0.00345	1.07187	0.01891	-0.1119	1.03482	0.819	1.327	2.727	-0.008	-0.021	0.036	0.484	0.0722	0.00218	1	0	2
196	0.5	5	high	A	15	2374226738	348227072972804	4609154707286507	-0.05	0.918	0.407	457	0.06007	-0.06162	-0.02112	0.0331	-0.0189	0.10044	0.115	-0.103	-0.194	0.021	-0.021	0.003	0.0802	0.0821	0.827	0	0	0
197	0.5	5	high	B	15	2374226738	348227072972804	3912965492345392	0.386	0.925	0.411	452	0.84219	0.0151	-0.01095	1.00798	-0.0009	-0.01591	0.924	0.004	0.021	0.041	-0.001	-0.05	0.000668	0.923	3.04e-05	1	0.78	0.42
198	0.5	5	high	C	15	2374226738	348227072972804	3583382160868496	0.132	0.919	0.402	449	-0.0275	0.99659	0.06836	-0.00415	1.01311	0.03079	0.043	1.367	-0.075	-0.041	0.055	-0.022	0.000608	3.49e-06	0.0637	1	0.22	0.12
199	0.5	5	high	D	15	2374226738	348227072972804	1236161494161934	0.429	0.918	0.406	454	-0.04671	0.07777	1.00787	-0.15191	0.06819	1.13189	0.119	-0.589	0.996	-0.02	-0.02	0.05	0.0922	0.0845	2.26e-05	1	0	0.46
200	0.5	5	high	O	15	2374226738	348227072972804	8515674059744924	1.753	0.937	0.432	449	0.00909	0.09455	-0.02668	-0.11363	0.06578	-0.00546	2.301	1.571	1.291	0.003	0.011	-0.018	0.794	0.366	0.126	0	0	2
201	0.5	5	high	P	15	2374226738	348227072972804	9.04259e+15	0.883	0.914	0.408	438	-0.02166	-0.02418	0.03345	0.09667	-0.06996	0.04459	1.6	1.716	0.027	-0.007	0.021	-0.022	0.567	0.0742	0.0626	0	2	0.88
202	0.5	5	high	E	15	2374226738	348227072972804	4770385003648698	0.926	0.924	0.41	461	1.02441	-0.01258	-0.09615	1.06031	-0.05412	-0.07949	1.574	0.649	0.355	0.061	-0.016	-0.056	2.49e-07	0.184	2.24e-06	1	1	1
203	0.5	5	high	F	15	2374226738	348227072972804	5887022877577692	0.981	0.925	0.415	444	-0.09665	1.1117	-0.00109	-0.12509	1.05208	0.03498	1.245	2.253	0.395	-0.072	0.067	-0.004	1.27e-09	1.71e-08	0.753	1	1	1
204	0.5	5	high	G	15	2374226738	348227072972804	9.75204e+15	0.929	0.907	0.394	465	-0.07476	0.10421	1.00784	-0.0109	0.02319	0.94774	0.417	0.553	1.524	-0.052	-0.004	0.071	1.13e-05	0.725	1.87e-09	1	0	1
205	0.5	5	high	H	15	2374226738	348227072972804	7097605832386762	-0.064	0.915	0.4	460	0.97761	-0.03352	0.00174	0.8925	0.01923	-0.00118	0.104	-1.246	0.093	0.067	-0.029	-0.037	1.71e-08	0.0136	0.00187	1	0	0
206	0.5	5	high	I	15	2374226738	348227072972804	8168506068177521	-0.005	0.924	0.417	458	-0.12208	1.08167	-0.00295	-0.01834	1.08503	-0.06162	-0.114	1.086	-0.183	-0.028	0.068	-0.052	0.0199	1.28e-08	1.24e-05	1	0	0
207	0.5	5	high	J	15	2374226738	348227072972804	6640215541701764	0.024	0.926	0.416	456	0.09308	0.05509	0.93567	0.16167	-0.06756	0.91553	-0.336	-0.797	0.593	-0.002	-0.04	0.057	0.872	0.000837	1.91e-06	1	0	0
208	0.5	5	high	K	15	2374226738	348227072972804	7958657008130103	1.748	0.922	0.409	456	0.96506	0.07399	-0.1111	1.03274	-0.00642	0.03144	2.356	0.679	1.479	0.042	-0.016	-0.029	0.000505	0.182	0.0147	1	0.78	2
209	0.5	5	high	L	15	2374226738	348227072972804	1027324062306434	1.689	0.924	0.412	458	-0.02554	0.96274	0.02464	-0.11368	0.94115	-0.01293	1.484	3.061	1.536	-0.071	0.067	-0.001	2.68e-09	1.59e-08	0.952	1	0.22	2
210	0.5	5	high	M	15	2374226738	348227072972804	2314256844110787	1.766	0.917	0.41	464	-0.05071	0.02825	0.96595	-0.04885	0.11102	0.95924	1.182	1.582	2.268	-0.031	-0.036	0.084	0.00973	0.00289	1.92e-12	1	0	2
211	0.5	3	low	A	16	1187113369	462982527911663	724376690108329	-0.005	0.946	0.439	519	0.06997	-0.01523	-0.02285	0.01678	0.05253	-0.02793	-0.098	0.328	0.005	0.028	-0.04	0.017	0.0168	0.000773	0.15	0	0	0
212	0.5	3	low	B	16	1187113369	462982527911663	380990459118038	0.421	0.953	0.452	534	0.96336	-0.04709	-0.01726	0.96227	0.045	-0.03327	1.12	-0.469	0.007	0.071	-0.046	-0.026	2.63e-09	9.64e-05	0.0271	1	0.78	0.42
213	0.5	3	low	C	16	1187113369	462982527911663	857186960522085	0.134	0.951	0.447	507	-0.10583	0.94025	-0.03858	0.0657	1.01626	0.00383	0.217	0.659	-0.055	-0.032	0.053	-0.032	0.00746	7.53e-06	0.00656	1	0.22	0.12
214	0.5	3	low	D	16	1187113369	462982527911663	625076818745583	0.479	0.948	0.442	514	0.0768	0.02257	0.99111	-0.00042	-0.02935	0.99637	0.033	-0.507	1.133	-0.006	-0.022	0.036	0.626	0.0599	0.00265	1	0	0.46
215	0.5	3	low	O	16	1187113369	462982527911663	94008648535236	1.982	0.954	0.449	510	-0.03546	-0.04759	0.04705	0.04008	0.03995	-0.01053	1.559	2.213	2.28	0.014	0.003	-0.021	0.239	0.786	0.0803	0	0	2
216	0.5	3	low	P	16	1187113369	462982527911663	539993196260184	0.864	0.954	0.444	526	-0.05653	-0.03018	-0.02101	0.00896	0.00844	0.02018	2.091	1.153	-0.319	0.026	-0.009	-0.021	0.0257	0.437	0.0804	0	2	0.88
217	0.5	3	low	E	16	1187113369	462982527911663	784576494712382	0.979	0.958	0.45	520	1.00061	-0.03585	0.0059	0.99093	-0.00405	-0.0323	1.639	0.251	0.506	0.025	0.009	-0.044	0.0349	0.439	0.000234	1	1	1
218	0.5	3	low	F	16	1187113369	462982527911663	45283762970939	1.012	0.956	0.448	516	-0.10557	0.95296	0.01774	-0.01363	0.96258	-0.01556	0.874	2.747	0.606	-0.054	0.05	-0.005	5.14e-06	2.14e-05	0.663	1	1	1
219	0.5	3	low	G	16	1187113369	462982527911663	555007026530802	0.968	0.951	0.449	520	0.03698	0.02445	1.0037	-0.04656	0.05681	0.97053	0.169	0.424	1.732	-0.028	-0.021	0.065	0.0174	0.0807	5.22e-08	1	0	1
220	0.5	3	low	H	16	1187113369	462982527911663	304815035546198	0.011	0.942	0.439	528	0.94545	-0.01308	0.00162	1.01828	-0.02629	-0.03238	0.31	-0.718	-0.063	0.088	-0.056	-0.031	1.25e-13	3.17e-06	0.00878	1	0	0
221	0.5	3	low	I	16	1187113369	462982527911663	536925636464730	0.021	0.949	0.448	527	-0.01995	0.99052	-0.09937	0.06323	1.01608	-0.08075	-0.252	0.678	0.135	-0.015	0.049	-0.048	0.213	3.39e-05	4.73e-05	1	0	0
222	0.5	3	low	J	16	1187113369	462982527911663	709507573163137	0.001	0.947	0.443	515	-0.08087	0.0245	0.99355	0.05611	-0.04819	0.97194	-0.506	-0.421	0.638	-0.023	-0.026	0.064	0.0496	0.0303	8.8e-08	1	0	0
223	0.5	3	low	K	16	1187113369	462982527911663	100852562580258	2.021	0.962	0.457	516	0.94309	0.0521	0.00082	0.99033	-0.05722	-0.01099	2.287	1.987	1.711	0.018	0.01	-0.037	0.125	0.39	0.00188	1	0.78	2
224	0.5	3	low	L	16	1187113369	462982527911663	80599478445947	1.998	0.949	0.449	522	-0.0504	0.97469	0.04647	0.04539	1.01896	-0.01848	2.026	2.188	1.936	-0.018	0.023	-0.01	0.136	0.0531	0.378	1	0.22	2
225	0.5	3	low	M	16	1187113369	462982527911663	885020477697253	2.047	0.949	0.448	522	-0.03875	-0.05692	1.04351	0.05314	-0.0027	1.01951	2.011	0.904	2.302	-0.033	-0.004	0.047	0.006	0.711	7.08e-05	1	0	2
226	0.5	3	low	A	17	1162971104	462668166263029	973707052413374	-0.038	0.947	0.44	513	-0.01189	0.0753	-0.02265	0.00227	-0.01224	-0.01959	-0.092	-0.136	0.031	-0.005	-0.006	0.014	0.654	0.612	0.242	0	0	0
227	0.5	3	low	B	17	1162971104	462668166263029	698137962957844	0.399	0.949	0.444	507	1.07115	-0.01762	0.03754	0.9947	0.02736	-0.01193	0.729	-0.307	0.268	0.041	-0.018	-0.026	0.000481	0.129	0.0277	1	0.78	0.42
228	0.5	3	low	C	17	1162971104	462668166263029	36058144411072	0.131	0.951	0.444	524	-0.04066	1.01205	-0.01137	0.04604	1.03358	0.01668	0.194	1.032	-0.131	-0.015	0.026	-0.016	0.195	0.0302	0.183	1	0.22	0.12
229	0.5	3	low	D	17	1162971104	462668166263029	336532197427005	0.449	0.94	0.435	519	0.06321	-0.01201	1.05099	-0.02565	0.00381	1.00362	0.167	-0.06	0.857	-0.035	-0.008	0.051	0.00367	0.527	1.9e-05	1	0	0.46
230	0.5	3	low	O	17	1162971104	462668166263029	67977040773257	2.005	0.947	0.447	512	0.02733	0.03549	0.04731	0.08515	0.07832	0.03414	2.045	1.413	2.121	-0.02	0.018	-0.002	0.0886	0.121	0.859	0	0	2
231	0.5	3	low	P	17	1162971104	462668166263029	783925866940990	0.846	0.949	0.441	508	-0.03502	-0.06187	-0.01602	0.0299	0.00634	-0.02033	2.12	0.741	-0.145	-0.023	0.018	0.004	0.057	0.125	0.751	0	2	0.88
232	0.5	3	low	E	17	1162971104	462668166263029	632011648966000	0.999	0.945	0.444	509	1.07068	0.00455	-0.00715	1.13531	0.04148	0.03548	1.664	0.152	0.49	0.066	-0.053	-0.013	3.37e-08	8.46e-06	0.274	1	1	1
233	0.5	3	low	F	17	1162971104	462668166263029	928394312970340	0.976	0.947	0.443	512	0.00577	1.05269	-0.0209	0.08971	1.02451	0.02133	0.905	2.407	0.569	-0.036	0.056	-0.027	0.00223	2.83e-06	0.0247	1	1	1
234	0.5	3	low	G	17	1162971104	462668166263029	17694747773930	1.032	0.939	0.437	517	-0.0281	-0.01061	1.01337	-0.05687	0.05955	1.02461	0.743	-0.049	1.559	-0.012	0.011	0	0.319	0.374	0.977	1	0	1
235	0.5	3	low	H	17	1162971104	462668166263029	304703507106751	-0.013	0.942	0.443	518	0.95628	0.04284	0.00393	1.11527	0.0608	0.01695	0.124	-0.473	0.001	0.047	-0.035	-0.01	8.45e-05	0.00312	0.415	1	0	0
236	0.5	3	low	I	17	1162971104	462668166263029	995098195737228	-0.023	0.936	0.433	503	-0.00524	1.05333	-0.02748	0.0411	1.01687	0.0081	-0.056	0.672	-0.152	-0.023	0.054	-0.048	0.0495	4.52e-06	5.82e-05	1	0	0
237	0.5	3	low	J	17	1162971104	462668166263029	724044420756400	0.022	0.944	0.441	497	0.02648	0.00679	1.01132	-0.01871	0.06953	1.01503	-0.217	-0.675	0.48	-0.037	-0.008	0.057	0.00154	0.504	1.61e-06	1	0	0
238	0.5	3	low	K	17	1162971104	462668166263029	491539385402575	2.012	0.946	0.436	513	0.96683	0.02611	0.02211	1.0142	0.02874	-0.00822	2.62	1.413	1.507	0.059	-0.027	-0.038	6.31e-07	0.025	0.00137	1	0.78	2
239	0.5	3	low	L	17	1162971104	462668166263029	308407101081684	1.965	0.944	0.44	508	-0.0033	1.03988	0.03802	-0.00226	1.03122	-0.01208	1.693	2.341	2.136	-0.03	0.064	-0.052	0.0128	7.69e-08	1.12e-05	1	0.22	2
240	0.5	3	low	M	17	1162971104	462668166263029	284576728008688	1.981	0.94	0.439	504	-0.01582	0.04289	0.99993	0.07431	0.01361	1.00925	1.848	2.121	2.052	-0.03	-0.031	0.074	0.0107	0.00941	3.07e-10	1	0	2
241	0.5	3	low	A	18	2145218781	570033285301179	101090968120843	0.009	0.954	0.451	512	-0.05436	-0.05035	0.01048	-0.14961	-0.02083	0.01033	0.031	-0.343	0.092	0.003	0.002	-0.007	0.784	0.89	0.585	0	0	0
242	0.5	3	low	B	18	2145218781	570033285301179	439961175667122	0.44	0.959	0.461	505	1.0525	-0.02123	-0.02661	1.02818	-0.03042	-0.0181	1.034	-0.13	0.058	0.073	-0.056	-0.017	7.72e-10	1.96e-06	0.162	1	0.78	0.42
243	0.5	3	low	C	18	2145218781	570033285301179	835112073225900	0.095	0.954	0.451	509	0.00184	0.96211	0.02248	0.00065	0.94219	-0.03121	-0.121	0.972	0.052	-0.006	0.031	-0.034	0.629	0.00842	0.0047	1	0.22	0.12
244	0.5	3	low	D	18	2145218781	570033285301179	669191466877237	0.466	0.956	0.457	507	-0.0595	-0.00697	1.01856	-0.00155	-0.07037	1.01153	0.252	-0.926	1.044	-0.015	-0.035	0.06	0.211	0.00328	3.97e-07	1	0	0.46
245	0.5	3	low	O	18	2145218781	570033285301179	57108151027932	2.012	0.949	0.444	499	-0.03566	-0.01321	-0.00706	-0.05357	0.01314	-0.01233	2.381	1.802	1.722	0.012	-0.027	0.023	0.323	0.0213	0.0497	0	0	2
246	0.5	3	low	P	18	2145218781	570033285301179	890069715445861	0.88	0.961	0.462	499	0.11413	0.01828	0.02788	-0.03629	-0.05158	-0.02249	1.773	1.786	-0.14	-0.016	0.014	0	0.18	0.227	0.978	0	2	0.88
247	0.5	3	low	E	18	2145218781	570033285301179	3136075567454	0.998	0.961	0.457	508	0.99078	-0.015	-0.00542	1.04394	-0.02696	-0.00908	1.72	0.184	0.459	0.057	-0.016	-0.049	1.55e-06	0.181	3.26e-05	1	1	1
248	0.5	3	low	F	18	2145218781	570033285301179	365192607045174	0.944	0.955	0.449	503	-0.087	0.98119	0.01447	-0.01565	1.01032	-0.01317	1.047	1.996	0.538	-0.035	0.07	-0.048	0.00321	3.58e-09	5.8e-05	1	1	1
249	0.5	3	low	G	18	2145218781	570033285301179	902718457859010	1.01	0.952	0.451	520	-0.05706	0.05478	0.99169	-0.15666	-0.04857	0.96833	0.817	-0.371	1.508	-0.04	-0.012	0.07	0.000723	0.305	3.82e-09	1	0	1
250	0.5	3	low	H	18	2145218781	570033285301179	486760176718235	-0.002	0.96	0.456	515	1.0657	-0.01921	0.02083	1.00244	-0.02434	0.00545	0.143	-0.425	0.009	0.036	-0.013	-0.028	0.00241	0.289	0.018	1	0	0
251	0.5	3	low	I	18	2145218781	570033285301179	351472778245807	0.016	0.958	0.458	510	-0.00161	1.0134	-0.03307	-0.00708	0.93783	0.00893	-0.233	0.521	0.117	-0.063	0.067	-0.01	1.18e-07	1.47e-08	0.424	1	0	0
252	0.5	3	low	J	18	2145218781	570033285301179	163445133017376	0.011	0.956	0.448	503	-0.07605	0.09419	0.91382	-0.01678	-0.01685	0.94764	-0.387	-0.545	0.58	-0.02	-0.022	0.057	0.0893	0.0625	1.68e-06	1	0	0
253	0.5	3	low	K	18	2145218781	570033285301179	829976463690400	1.963	0.956	0.448	515	0.9932	-0.00705	0.00419	0.99467	0.00017	0.0098	2.462	1.087	1.64	0.031	-0.016	-0.018	0.00845	0.184	0.124	1	0.78	2
254	0.5	3	low	L	18	2145218781	570033285301179	954341702628881	1.988	0.949	0.451	496	-0.01985	0.92884	0.02147	0.02573	0.98098	0.00417	1.917	2.279	1.968	-0.005	0.04	-0.044	0.7	0.000932	0.000223	1	0.22	2
255	0.5	3	low	M	18	2145218781	570033285301179	105046170298010	2	0.959	0.459	514	0.02468	0.02645	0.98933	-0.01022	0.05968	1.00404	1.631	1.499	2.345	-0.039	-0.018	0.067	0.00107	0.123	1.55e-08	1	0	2
256	0.5	3	low	A	19	2374226738	769544005859643	908491802634671	0.011	0.95	0.445	523	0.01663	0.0134	-0.03018	0.05365	0.01183	0.03477	-0.288	0.493	0.177	-0.036	0.018	0.019	0.00268	0.138	0.107	0	0	0
257	0.5	3	low	B	19	2374226738	769544005859643	858790836529806	0.407	0.949	0.448	531	0.95911	-0.05821	-0.02064	1.08437	-0.0159	-0.03303	0.956	0.204	-0.065	0.053	-0.017	-0.044	7.62e-06	0.163	0.000188	1	0.78	0.42
258	0.5	3	low	C	19	2374226738	769544005859643	290252688108012	0.14	0.951	0.457	534	-0.00339	1.03802	-0.0385	-0.08184	0.95583	-0.02609	0.088	1.26	-0.116	-0.03	0.049	-0.031	0.0128	3.65e-05	0.00826	1	0.22	0.12
259	0.5	3	low	D	19	2374226738	769544005859643	784210082842037	0.453	0.954	0.45	526	0.01317	-0.05788	1.02472	0.0542	-0.00602	1.09182	-0.073	-0.146	1.083	-0.017	-0.044	0.083	0.145	0.000173	2.05e-12	1	0	0.46
260	0.5	3	low	O	19	2374226738	769544005859643	762114240555093	2.013	0.944	0.443	519	0.05673	0.00328	0.01374	-0.02073	-0.03205	0.03872	1.998	1.509	2.167	-0.002	0.001	0.001	0.854	0.938	0.9	0	0	2
261	0.5	3	low	P	19	2374226738	769544005859643	260328837437555	0.892	0.948	0.449	516	0.07798	0.01457	0.04999	0.04496	0.02408	0.02831	1.631	1.634	0.001	-0.025	0.025	-0.003	0.0389	0.0362	0.829	0	2	0.88
262	0.5	3	low	E	19	2374226738	769544005859643	677729893708602	1.006	0.937	0.438	536	1.03981	0.02472	-0.04972	1.01476	0.00088	0.04897	1.625	0.722	0.423	0.074	-0.05	-0.028	6.51e-10	2.99e-05	0.0197	1	1	1
263	0.5	3	low	F	19	2374226738	769544005859643	870469217654318	0.968	0.942	0.439	523	-0.02273	0.95199	0.03316	-0.00808	0.92879	0.06983	1.046	2.576	0.359	-0.014	0.031	-0.025	0.241	0.0101	0.0343	1	1	1
264	0.5	3	low	G	19	2374226738	769544005859643	439594025956467	1.021	0.949	0.448	537	-0.02952	0.02012	1.02113	0.0882	-0.05571	0.98469	0.328	1.073	1.5	-0.002	-0.039	0.055	0.844	0.00119	4.57e-06	1	0	1
265	0.5	3	low	H	19	2374226738	769544005859643	11696861358359	-0.01	0.956	0.45	534	0.91253	-0.01732	0.00011	0.96099	-0.04076	-0.01093	0.282	-1.121	0.074	0.051	-0.024	-0.029	2.08e-05	0.0469	0.0141	1	0	0
266	0.5	3	low	I	19	2374226738	769544005859643	235660122008994	0.003	0.951	0.446	520	-0.05076	1.04601	0.00859	-0.06713	0.88925	-0.05226	-0.163	0.764	-0.009	-0.001	0.03	-0.041	0.917	0.0119	0.000606	1	0	0
267	0.5	3	low	J	19	2374226738	769544005859643	967926647281274	0.014	0.95	0.444	530	0.02013	-0.01775	1.0361	0.0446	-0.10556	1.02069	-0.429	-0.521	0.572	-0.034	-0.045	0.095	0.00467	0.000164	9.61e-16	1	0	0
268	0.5	3	low	K	19	2374226738	769544005859643	917745671933517	2.013	0.948	0.45	528	1.03443	0.03869	-0.01964	1.04688	0.02366	0.02602	2.302	2.421	1.579	0.036	0.012	-0.058	0.00275	0.299	1.18e-06	1	0.78	2
269	0.5	3	low	L	19	2374226738	769544005859643	177086128853261	1.958	0.943	0.444	536	0.02722	1.04099	-0.03737	0.02395	0.98563	-0.0012	1.667	4.511	1.601	-0.016	0.04	-0.033	0.177	0.000653	0.00489	1	0.22	2
270	0.5	3	low	M	19	2374226738	769544005859643	16230587847530	1.979	0.95	0.444	530	0.10533	-0.02218	1.02501	-0.06718	-0.02413	1.02926	1.757	0.478	2.441	-0.002	-0.021	0.03	0.896	0.0749	0.013	1	0	2
271	0.5	3	low	A	20	4290437562	435298989992589	813376179896295	-0.018	0.959	0.455	543	-0.02143	0.0092	0.01107	-0.02483	-0.07943	-0.0267	0.268	-0.15	-0.247	0.006	-0.032	0.032	0.616	0.00791	0.00716	0	0	0
272	0.5	3	low	B	20	4290437562	435298989992589	884999652625993	0.39	0.947	0.445	540	1.02813	-0.01334	0.02525	0.9312	0.03364	-0.0347	0.654	0.093	0.224	0.017	0.03	-0.063	0.156	0.0114	8.13e-08	1	0.78	0.42
273	0.5	3	low	C	20	4290437562	435298989992589	317396739497781	0.131	0.95	0.45	541	0.02992	0.96612	0.06695	-0.04963	0.97176	0.00407	-0.125	0.733	0.218	-0.036	0.05	-0.023	0.00246	2.53e-05	0.0556	1	0.22	0.12
274	0.5	3	low	D	20	4290437562	435298989992589	94613419612869	0.458	0.949	0.441	519	-0.04808	0.00818	0.9752	-0.02012	-0.01511	0.98504	0.234	-0.025	0.79	-0.011	-0.011	0.03	0.338	0.347	0.0129	1	0	0.46
275	0.5	3	low	O	20	4290437562	435298989992589	681055558146909	1.952	0.947	0.448	532	-0.12229	0.00228	0.04092	0.04186	-0.02135	-0.01976	1.815	1.377	2.233	0.022	0.002	-0.027	0.0697	0.843	0.0225	0	0	2
276	0.5	3	low	P	20	4290437562	435298989992589	91469115111976	0.886	0.951	0.443	550	0.02554	0.04139	-0.02381	-0.05642	0.03518	0.0796	1.657	1.636	-0.005	-0.035	0.027	0.005	0.00317	0.0234	0.68	0	2	0.88
277	0.5	3	low	E	20	4290437562	435298989992589	602399448398501	0.992	0.944	0.443	522	0.9555	-0.06897	-0.00769	1.07269	0.01335	0.00299	1.296	1.655	0.517	0.065	-0.05	-0.012	5.53e-08	2.42e-05	0.305	1	1	1
278	0.5	3	low	F	20	4290437562	435298989992589	612412057351321	1.014	0.947	0.444	519	0.07124	0.98053	-0.0512	0.01224	0.99142	-0.01712	1.344	2.091	0.374	-0.008	0.031	-0.031	0.493	0.00978	0.00884	1	1	1
279	0.5	3	low	G	20	4290437562	435298989992589	197312562493607	1.009	0.945	0.443	525	0.04964	-0.01354	0.99483	-0.03079	-0.02351	1.03073	0.67	1.165	1.258	-0.04	-0.002	0.056	0.000654	0.85	2.74e-06	1	0	1
280	0.5	3	low	H	20	4290437562	435298989992589	73848759289830	-0.002	0.94	0.429	515	0.98396	-0.06267	-0.00079	0.96943	-0.00672	-0.0443	0.318	-0.907	0.009	0.051	-0.035	-0.018	1.66e-05	0.00349	0.131	1	0	0
281	0.5	3	low	I	20	4290437562	435298989992589	15307471621781	-0.025	0.951	0.457	542	0.03858	0.88837	0.01867	-0.02658	1.00202	-0.05222	-0.049	0.131	-0.012	-0.036	0.026	0.01	0.00263	0.0302	0.393	1	0	0
282	0.5	3	low	J	20	4290437562	435298989992589	592191384406760	0.003	0.944	0.441	545	-0.04446	0.01001	0.95582	-0.01513	-0.01168	0.99518	-0.324	-0.208	0.334	-0.011	-0.041	0.069	0.367	0.000648	7.98e-09	1	0	0
283	0.5	3	low	K	20	4290437562	435298989992589	180085806874558	1.982	0.944	0.443	534	0.91828	0.00382	0.00935	0.95349	0.01382	-0.0462	2.216	1.432	1.894	0.065	-0.037	-0.033	5.03e-08	0.00213	0.00579	1	0.78	2
284	0.5	3	low	L	20	4290437562	435298989992589	304563866462558	2.01	0.947	0.445	532	-0.08641	1.00314	-0.02824	-0.03082	0.94095	-0.00699	2.086	2.913	1.7	-0.025	0.033	-0.015	0.033	0.00506	0.204	1	0.22	2
285	0.5	3	low	M	20	4290437562	435298989992589	488157411804423	1.999	0.952	0.455	532	-0.07266	0.03207	1.03415	-0.10008	-0.00592	1.01362	2.007	0.641	2.237	-0.009	-0.02	0.039	0.468	0.0924	0.00098	1	0	2
286	0.5	5	high	A	11	4290437562	577963169198483	734326970996335	0.009	0.915	0.4	443	0.00284	0.05591	0.07295	0.10429	-0.04489	0.0888	-0.171	0.047	0.169	0.004	0.013	-0.021	0.754	0.284	0.079	0	0	0
287	0.5	5	high	B	11	4290437562	577963169198483	510035212617368	0.43	0.913	0.404	451	0.93282	0.05767	0.05966	0.97161	-0.02141	0.00619	0.771	-0.001	0.221	0.048	-0.01	-0.043	5.82e-05	0.393	0.000247	1	0.78	0.42
288	0.5	5	high	C	11	4290437562	577963169198483	445059811929241	0.091	0.926	0.416	440	-0.04546	1.05421	0.00847	-0.00031	1.02946	-0.02677	-0.006	0.292	0.116	-0.057	0.069	-0.02	1.37e-06	5.92e-09	0.0946	1	0.22	0.12
289	0.5	5	high	D	11	4290437562	577963169198483	589516624808312	0.475	0.902	0.385	453	-0.06464	0.03364	0.96832	-0.03305	-0.03659	1.05583	-0.08	0.062	1.088	-0.024	-0.022	0.059	0.0471	0.0602	7.61e-07	1	0	0.46
290	0.5	5	high	O	11	4290437562	577963169198483	281070081284270	1.663	0.906	0.393	434	-0.03807	-0.10152	0.00241	-0.00385	-0.06493	-0.04334	1.789	1.081	1.664	-0.024	0.028	-0.006	0.0458	0.0173	0.596	0	0	2
291	0.5	5	high	P	11	4290437562	577963169198483	652992920950055	0.874	0.919	0.404	433	-0.1462	-0.0428	-0.01027	-0.06911	0.03841	0.0302	1.557	3.064	-0.276	-0.052	0.064	-0.021	1.53e-05	9.53e-08	0.0806	0	2	0.88
292	0.5	5	high	E	11	4290437562	577963169198483	964290501782671	0.845	0.902	0.384	451	0.95975	0.07014	0.01172	0.9142	0.01492	-0.02135	1.059	1.792	0.401	0.03	-0.001	-0.037	0.0104	0.928	0.00179	1	1	1
293	0.5	5	high	F	11	4290437562	577963169198483	197547483723611	0.945	0.918	0.412	453	-0.03195	0.92148	-0.07481	0.0964	0.8641	0.02632	1.309	2.151	0.34	-0.045	0.03	0.014	0.000173	0.0107	0.233	1	1	1
294	0.5	5	high	G	11	4290437562	577963169198483	162544464459643	1.002	0.896	0.378	446	0.03804	-0.05977	0.98368	0.125	0.03406	0.99362	0.787	0.531	1.34	-0.026	-0.025	0.068	0.0274	0.0371	1.28e-08	1	0	1
295	0.5	5	high	H	11	4290437562	577963169198483	663011988624930	0.03	0.912	0.4	430	0.85516	0.05419	0.07785	0.98898	0.13827	-0.03837	0.363	-0.386	-0.158	0.06	-0.038	-0.024	4.95e-07	0.00141	0.0468	1	0	0
296	0.5	5	high	I	11	4290437562	577963169198483	164055548841134	-0.111	0.906	0.385	459	-0.00427	1.0298	0.06743	0.00467	1.12866	0.01353	-0.363	0.813	-0.093	-0.017	0.039	-0.033	0.164	0.00114	0.00624	1	0	0
297	0.5	5	high	J	11	4290437562	577963169198483	260444618761539	0.087	0.907	0.391	447	-0.05253	-0.02555	0.91989	-0.06319	-0.04099	0.97896	-0.241	-0.736	0.618	-0.028	-0.048	0.094	0.0186	6.71e-05	3.18e-15	1	0	0
298	0.5	5	high	K	11	4290437562	577963169198483	432055501732975	1.849	0.909	0.397	456	0.96165	-0.03973	0.04372	0.91809	0.0157	-0.03745	2.299	0.929	1.628	0.046	-0.02	-0.026	0.000107	0.0958	0.031	1	0.78	2
299	0.5	5	high	L	11	4290437562	577963169198483	700561902485788	1.65	0.91	0.402	453	0.06125	1.05561	-0.09389	-0.05219	0.89923	-0.03401	1.351	2.339	1.695	-0.056	0.067	-0.026	2.12e-06	1.68e-08	0.0271	1	0.22	2
300	0.5	5	high	M	11	4290437562	577963169198483	766965146642178	1.727	0.903	0.391	456	0.0292	0.13981	1.07036	-0.00386	0.00023	0.96647	1.418	1.066	2.145	-0.052	-0.004	0.065	1.19e-05	0.75	4.49e-08	1	0	2
301	0.5	5	low	A	21	4246621682	572598506929353	693913170369342	0.042	0.979	0.487	518	-0.04596	0.01374	-0.05581	0.02775	0.0685	-0.07365	0.323	-0.247	-0.129	0.016	-0.004	-0.015	0.18	0.76	0.223	0	0	0
302	0.5	5	low	A	22	2185642387	254717660835013	466699043288827	0.013	0.956	0.455	526	-0.15229	0.03212	0.00362	0.01441	0.0556	0.03508	-0.328	1.615	-0.14	0.039	-0.024	-0.015	0.00116	0.0432	0.208	0	0	0
303	0.5	5	low	A	23	2350193412	333446667529643	934673344949260	-0.014	0.979	0.478	493	0.03129	0.07597	-0.09038	-0.00072	0.11434	-0.07822	-0.104	-0.204	0.078	0.024	0.017	-0.051	0.0399	0.155	1.55e-05	0	0	0
304	0.5	5	low	A	24	392470423	756729932269082	2379915677011	0.046	0.975	0.479	520	0.0118	-0.10325	-0.01007	-0.02689	0.01614	-0.01763	0.051	0.275	0.015	-0.007	0.005	0.002	0.584	0.697	0.895	0	0	0
305	0.5	5	low	A	25	3349538807	714217058150098	194132476346567	-0.037	0.967	0.467	539	-0.11574	0.07688	-0.00876	-0.00189	0.04809	0.04309	-0.266	0.055	0.187	-0.023	0.005	0.02	0.05	0.649	0.0923	0	0	0
306	0.5	5	low	A	26	1539897547	761167587013915	227460487047210	-0.073	0.991	0.485	518	0.00681	0.03716	-0.08063	-0.10814	0.01711	-0.02273	0.324	-0.891	-0.209	0.006	0.001	-0.009	0.612	0.902	0.433	0	0	0
307	0.5	5	low	A	27	4128321404	389297020854428	90142344590276	-0.07	0.973	0.469	521	0.01714	0.02457	0.01051	0.04634	-0.02037	-0.13722	0.013	-0.61	0.015	0.018	-0.012	-0.007	0.121	0.323	0.577	0	0	0
308	0.5	5	low	A	28	3443816941	727296047378331	196643525967374	0.019	0.968	0.468	509	-0.02187	0.05839	-0.0516	-0.1238	0.04966	0.03463	0.411	-0.131	-0.283	0.002	-0.014	0.016	0.868	0.253	0.191	0	0	0
309	0.5	5	low	A	29	3760429788	142239846056327	73734362376853	-0.01	0.953	0.45	521	-0.08623	-0.01098	-0.03407	0.08472	-0.00168	0.00134	-0.096	-0.172	0.129	-0.007	0.009	-0.003	0.548	0.447	0.803	0	0	0
310	0.5	5	low	A	30	2378544726	352903974708170	559156866976991	0.012	0.983	0.479	511	-0.05907	-0.06177	0.03744	-0.15697	-0.06652	0.11688	-0.255	0.828	0.072	-0.027	-0.004	0.034	0.0252	0.765	0.00358	0	0	0
311	0.5	5	low	A	31	1430620418	900629680836573	701237214030698	0.044	0.966	0.47	521	-0.11172	0.0797	0.02579	0.03733	-0.05801	-0.07753	-0.017	1.518	-0.271	-0.001	0.002	-0.001	0.913	0.849	0.904	0	0	0
312	0.5	5	low	A	32	2821977275	864071435760707	870162598323077	-0.075	0.958	0.45	512	-0.06462	0.05642	0.06166	0.0011	-0.04492	0.0244	-0.27	-0.174	0.123	-0.036	-0.004	0.05	0.00221	0.725	2.23e-05	0	0	0
313	0.5	5	low	A	33	2384835787	445700969081372	711433385731652	0.061	0.981	0.486	516	-0.07188	-0.01327	0.01982	-0.05109	0.02086	0.03662	-0.02	0.141	0.105	-0.01	-0.008	0.024	0.38	0.502	0.0471	0	0	0
314	0.5	5	low	A	34	856189043	529681588988751	363436940824613	0.036	0.965	0.465	505	0.02196	-0.1721	-0.03596	-0.01483	0.03775	-0.04618	0.231	-0.467	-0.016	0.01	0.023	-0.044	0.396	0.0556	0.000225	0	0	0
315	0.5	5	low	A	35	2952699813	539047758327797	576426012674347	0.095	0.944	0.438	494	0.06993	0.06881	-0.0313	-0.14053	-0.01795	-0.01557	0.296	-0.514	0.036	0	-0.02	0.026	0.976	0.0942	0.0267	0	0	0
316	0.5	5	low	B	21	4246621682	572598506929353	485784646123648	0.506	0.988	0.485	508	0.99129	-0.12055	0.07534	1.05147	0.05883	-0.06018	1.288	-0.248	-0.001	0.019	-0.003	-0.018	0.119	0.793	0.122	1	0.78	0.42
317	0.5	5	low	B	22	2185642387	254717660835013	964770859107375	0.352	0.957	0.453	524	0.94288	0.18173	0.00862	0.87624	0.10939	-0.02953	0.833	-0.047	0.041	0.071	-0.021	-0.056	2.62e-09	0.0731	2.74e-06	1	0.78	0.42
318	0.5	5	low	B	23	2350193412	333446667529643	749112034449354	0.455	0.969	0.465	468	0.90889	0.01691	-0.00804	0.88107	-0.03458	0.08031	1.032	-0.044	0.003	0.044	-0.052	0.015	0.000223	1.22e-05	0.205	1	0.78	0.42
319	0.5	5	low	B	24	392470423	756729932269082	812210762873292	0.423	0.975	0.475	529	1.07526	0.08352	-0.11351	1.01408	0.1069	-0.07045	1.135	0.36	-0.213	0.039	-0.011	-0.031	0.00103	0.369	0.00882	1	0.78	0.42
320	0.5	5	low	B	25	3349538807	714217058150098	161529002944008	0.429	0.969	0.472	529	1.01769	-0.02067	0.00717	0.93968	0.0905	-0.02769	1.15	-0.345	-0.025	0.06	-0.048	-0.01	3.33e-07	4.42e-05	0.401	1	0.78	0.42
321	0.5	5	low	B	26	1539897547	761167587013915	647064239718020	0.417	0.991	0.493	517	0.82374	-0.03212	-0.01973	0.95608	0.07001	0.03058	0.912	-0.027	0.093	0.037	-0.033	-0.003	0.00201	0.00607	0.775	1	0.78	0.42
322	0.5	5	low	B	27	4128321404	389297020854428	947158424882218	0.438	0.966	0.468	541	0.91615	-0.03875	-0.03138	0.92379	0.04648	-0.11698	1.054	0.503	-0.173	0.079	-0.026	-0.061	1.96e-11	0.0302	2.08e-07	1	0.78	0.42
323	0.5	5	low	B	28	3443816941	727296047378331	875168620143086	0.416	0.969	0.46	508	0.94645	0.11436	0.08681	0.88637	0.11521	-0.07567	0.775	-0.15	0.225	0.067	-0.022	-0.058	1.97e-08	0.061	9.29e-07	1	0.78	0.42
324	0.5	5	low	B	29	3760429788	142239846056327	840374773601070	0.412	0.959	0.45	517	0.84356	0.01238	0.04255	0.86883	-0.00111	0.14175	0.972	-0.341	0.108	0.028	-0.017	-0.012	0.0199	0.162	0.329	1	0.78	0.42
325	0.5	5	low	B	30	2378544726	352903974708170	451549259712920	0.401	0.969	0.471	508	0.96367	0.06456	-0.00285	1.00112	-0.03484	0.0245	0.8	0.228	0.068	0.04	-0.015	-0.03	0.000791	0.2	0.0117	1	0.78	0.42
326	0.5	5	low	B	31	1430620418	900629680836573	156624820781872	0.479	0.977	0.473	521	1.0646	0.02348	0.02632	1.1046	-0.01027	-0.0484	0.966	0.022	0.166	0.071	-0.046	-0.025	2.19e-09	0.000109	0.0343	1	0.78	0.42
327	0.5	5	low	B	32	2821977275	864071435760707	891391308745369	0.373	0.944	0.44	511	1.04574	0.02081	0.07424	1.00105	-0.01779	-0.02143	1.227	0.17	-0.334	0.052	-0.003	-0.053	1.37e-05	0.776	7.43e-06	1	0.78	0.42
328	0.5	5	low	B	33	2384835787	445700969081372	803618531906977	0.439	0.989	0.491	534	1.006	0.08721	-0.02498	1.03382	-0.05822	-0.03206	1.112	-0.329	0.027	0.067	-0.053	-0.011	1.79e-08	6.71e-06	0.369	1	0.78	0.42
329	0.5	5	low	B	34	856189043	529681588988751	447405486600474	0.337	0.96	0.46	499	1.02216	-0.01811	-0.0188	0.97365	0.05886	-0.02227	1.102	-0.867	-0.022	0.047	-0.04	-0.008	7.22e-05	0.000677	0.491	1	0.78	0.42
330	0.5	5	low	B	35	2952699813	539047758327797	299733444117010	0.429	0.949	0.444	494	0.91756	0.07373	0.02055	0.99705	0.04362	-0.04667	1.084	-0.361	0.024	0.07	-0.026	-0.047	4.03e-09	0.0284	7.88e-05	1	0.78	0.42
331	0.5	5	low	C	21	4246621682	572598506929353	672895381925628	0.124	0.979	0.477	513	0.06887	1.05059	0.08608	-0.017	0.94828	0.01149	-0.455	0.225	0.582	-0.015	0.046	-0.044	0.202	9.6e-05	0.000189	1	0.22	0.12
332	0.5	5	low	C	22	2185642387	254717660835013	716788785066456	0.198	0.954	0.449	511	0.01827	0.97956	0.03808	-0.01895	0.99556	0.0254	-0.05	2.357	-0.066	-0.027	0.019	0.007	0.0214	0.103	0.557	1	0.22	0.12
333	0.5	5	low	C	23	2350193412	333446667529643	481529784854502	0.152	0.973	0.476	490	-0.17028	1.00458	0.03225	0.01495	0.82771	0.04194	-0.467	1.97	0.222	-0.033	0.04	-0.014	0.0057	0.000751	0.229	1	0.22	0.12
334	0.5	5	low	C	24	392470423	756729932269082	841577566461638	0.124	0.974	0.472	531	-0.04247	1.03037	0.02545	0.03056	1.09682	-0.06737	-0.267	0.758	0.324	-0.015	0.042	-0.039	0.196	0.000348	0.00113	1	0.22	0.12
335	0.5	5	low	C	25	3349538807	714217058150098	923755667172372	0.117	0.969	0.475	521	0.0824	1.00514	-0.09659	-0.04672	1.04721	-0.0248	0.127	0.78	-0.081	-0.033	0.072	-0.055	0.00608	1.22e-09	3.59e-06	1	0.22	0.12
336	0.5	5	low	C	26	1539897547	761167587013915	11911240639165	0.085	0.992	0.485	513	0.01483	1.02638	-0.01304	0.00459	1.03907	0.00698	-0.176	0.997	0.101	-0.033	0.037	-0.012	0.00589	0.00189	0.332	1	0.22	0.12
337	0.5	5	low	C	27	4128321404	389297020854428	607415509643033	0.131	0.973	0.477	544	0.0246	0.92846	0.00146	-0.06271	0.94573	-0.08043	0.09	1.826	-0.288	-0.046	0.095	-0.067	9.48e-05	1.51e-15	1.82e-08	1	0.22	0.12
338	0.5	5	low	C	28	3443816941	727296047378331	203991116024554	0.067	0.954	0.454	502	0.07396	1.02189	0.00697	0.05984	0.97753	0.05729	0.355	-0.164	-0.129	0.005	0.04	-0.062	0.656	0.000813	1.78e-07	1	0.22	0.12
339	0.5	5	low	C	29	3760429788	142239846056327	725446542724967	0.09	0.956	0.458	511	-0.0619	0.91976	-0.0109	-0.06242	0.9845	-0.03187	-0.098	0.511	0.172	-0.06	0.054	-0.001	4.16e-07	5.93e-06	0.945	1	0.22	0.12
340	0.5	5	low	C	30	2378544726	352903974708170	5734672769904	0.104	0.98	0.477	516	0.03488	1.01402	-0.08893	-0.00968	1.0745	0.0184	-0.008	1.736	-0.195	-0.008	0.068	-0.079	0.507	6.86e-09	1.91e-11	1	0.22	0.12
341	0.5	5	low	C	31	1430620418	900629680836573	396052687196061	0.163	0.978	0.479	517	0.13595	0.92413	0.04425	0.05438	1.05642	0.0322	-0.167	1.201	0.166	-0.038	0.045	-0.013	0.00155	0.000141	0.279	1	0.22	0.12
342	0.5	5	low	C	32	2821977275	864071435760707	410255682887509	0.184	0.958	0.45	519	-0.12469	0.96268	0.0589	-0.06912	0.93615	-0.02016	-0.143	1.35	0.17	-0.014	0.047	-0.046	0.254	8.09e-05	0.000122	1	0.22	0.12
343	0.5	5	low	C	33	2384835787	445700969081372	713609980419278	0.136	0.979	0.48	524	0.0538	0.97013	0.02887	0.0652	0.97407	-0.05585	0.389	-0.082	-0.052	-0.02	0.042	-0.032	0.0883	0.000396	0.00693	1	0.22	0.12
344	0.5	5	low	C	34	856189043	529681588988751	142244657268748	0.069	0.963	0.467	509	-0.17118	0.92882	-0.04504	0.00446	1.00554	0.00313	0.179	-0.196	0.03	-0.019	0.029	-0.017	0.108	0.0145	0.158	1	0.22	0.12
345	0.5	5	low	C	35	2952699813	539047758327797	676802471280098	0.145	0.946	0.448	503	-0.0528	1.06282	0.0061	-0.0632	0.91084	0.01566	-0.174	0.675	0.271	-0.021	0.05	-0.039	0.0774	2.2e-05	0.000943	1	0.22	0.12
346	0.5	5	low	D	21	4246621682	572598506929353	440157798351720	0.438	0.973	0.477	518	-0.06689	-0.09876	0.98213	-0.01801	0.04751	0.96067	-0.275	0.173	1.135	-0.057	-0.005	0.077	1.66e-06	0.677	7.37e-11	1	0	0.46
347	0.5	5	low	D	22	2185642387	254717660835013	114378118654713	0.432	0.954	0.453	530	0.00769	-0.05909	1.04643	0.06922	0.0225	0.94391	0.097	-1.1	1.172	-0.041	0.003	0.044	0.000484	0.828	0.000186	1	0	0.46
348	0.5	5	low	D	23	2350193412	333446667529643	102151239989325	0.422	0.983	0.48	482	-0.01318	-0.07663	1.05347	-0.04778	-0.05844	1.07036	0.353	-0.469	0.727	-0.056	-0.01	0.081	2.16e-06	0.423	9.88e-12	1	0	0.46
349	0.5	5	low	D	24	392470423	756729932269082	853475555544719	0.463	0.973	0.47	528	-0.03206	-0.1263	1.00616	0.14417	0.02725	0.99606	0.285	0.437	0.639	-0.043	-0.024	0.081	0.000338	0.0402	9.33e-12	1	0	0.46
350	0.5	5	low	D	25	3349538807	714217058150098	657159745693207	0.392	0.969	0.463	520	0.03474	0.09099	1.0091	0.04642	-0.00606	0.96053	-0.089	-0.031	0.952	-0.036	-0.012	0.067	0.0024	0.3	1.94e-08	1	0	0.46
351	0.5	5	low	D	26	1539897547	761167587013915	730998142622411	0.423	0.982	0.484	507	-0.08277	0.02274	1.02468	-0.03874	0.01609	1.0701	-0.144	-0.132	1.121	-0.031	-0.022	0.066	0.00786	0.059	2.18e-08	1	0	0.46
352	0.5	5	low	D	27	4128321404	389297020854428	401511339470744	0.457	0.969	0.472	526	0.15287	0.09639	0.94691	0.11184	0.04817	0.93985	-0.043	-0.043	1.041	-0.034	-0.015	0.06	0.00409	0.199	5.51e-07	1	0	0.46
353	0.5	5	low	D	28	3443816941	727296047378331	975167949218303	0.457	0.966	0.467	502	0.05157	-0.0475	1.06002	0.00647	0.0388	1.01432	-0.033	0.179	1.034	-0.044	0	0.055	0.000239	0.988	4.61e-06	1	0	0.46
354	0.5	5	low	D	29	3760429788	142239846056327	456738807959482	0.436	0.954	0.443	523	0.0228	-0.02722	0.98564	-0.05846	-0.09641	0.9893	0.307	0.004	0.633	-0.037	-0.032	0.087	0.00178	0.00708	2.3e-13	1	0	0.46
355	0.5	5	low	D	30	2378544726	352903974708170	466078839497641	0.483	0.976	0.474	511	0.12418	-0.05713	1.03971	-0.0759	-0.0554	0.97634	0.046	0.109	0.979	-0.018	-0.027	0.06	0.133	0.0247	4.64e-07	1	0	0.46
356	0.5	5	low	D	31	1430620418	900629680836573	864437111187726	0.428	0.978	0.476	522	0.00962	0.075	0.99899	0.01545	-0.04096	0.91734	-0.197	1.053	0.809	-0.05	0.012	0.048	2.81e-05	0.309	4.69e-05	1	0	0.46
357	0.5	5	low	D	32	2821977275	864071435760707	393029184546322	0.4	0.959	0.455	527	-0.15061	-0.09716	0.98141	0.01431	-0.04017	1.02299	-0.219	-0.303	1.135	-0.01	-0.044	0.067	0.391	0.000188	1.73e-08	1	0	0.46
358	0.5	5	low	D	33	2384835787	445700969081372	238187600392848	0.489	0.977	0.476	515	-0.05437	-0.0688	0.96533	-0.01676	0.02552	0.96667	0.15	0.259	0.849	-0.035	0.024	0.01	0.00286	0.0441	0.383	1	0	0.46
359	0.5	5	low	D	34	856189043	529681588988751	894190018996596	0.379	0.968	0.471	515	-0.02805	-0.00641	0.9552	0.07492	0.09627	1.08355	0.387	-0.852	0.695	-0.028	-0.041	0.085	0.0188	0.000636	6.42e-13	1	0	0.46
360	0.5	5	low	D	35	2952699813	539047758327797	868376783328131	0.419	0.952	0.452	502	0.02351	-0.06251	1.04172	-0.08764	-0.06512	1.08249	0.156	-0.671	0.959	-0.04	-0.046	0.107	0.000733	0.000123	1.94e-19	1	0	0.46
361	0.5	5	low	O	21	4246621682	572598506929353	823581228964031	1.882	0.983	0.477	512	-0.00919	-0.0232	-0.01549	-0.02575	0.02104	-0.01522	1.92	1.848	1.826	-0.018	-0.015	0.04	0.132	0.209	0.000734	0	0	2
362	0.5	5	low	O	22	2185642387	254717660835013	713526160456240	1.806	0.964	0.466	528	-0.03789	0.05638	-0.032	-0.11896	-0.05557	-0.01108	1.866	1.826	1.733	-0.032	0.028	-0.001	0.0075	0.0167	0.957	0	0	2
363	0.5	5	low	O	23	2350193412	333446667529643	400025117211044	1.812	0.988	0.482	501	0.03147	0.14523	-0.00757	-0.0172	0.01602	-0.0456	1.516	1.941	2.066	-0.019	0.018	0.001	0.103	0.14	0.958	0	0	2
364	0.5	5	low	O	24	392470423	756729932269082	640076138079166	1.823	0.972	0.474	514	0.09025	0.03313	-0.04932	0.04234	0.06358	0.02908	1.827	1.81	1.819	-0.021	0.019	0	0.0785	0.11	0.987	0	0	2
365	0.5	5	low	O	25	3349538807	714217058150098	99337090039625	1.803	0.963	0.457	539	0.02526	0.12208	0.02993	0.08115	0.1357	-0.06108	1.814	2.448	1.595	0.02	-0.028	0.011	0.0937	0.0204	0.352	0	0	2
366	0.5	5	low	O	26	1539897547	761167587013915	83250631811097	1.838	0.998	0.499	506	0.03582	-0.00881	-0.02992	-0.10715	0.03687	0.01256	1.852	1.794	1.876	-0.006	-0.013	0.024	0.589	0.282	0.0468	0	0	2
367	0.5	5	low	O	27	4128321404	389297020854428	97040368942543	1.869	0.97	0.466	527	-0.00717	0.00822	-0.0258	-0.05193	0.11442	-0.03798	1.778	1.821	1.963	0.003	0.007	-0.012	0.804	0.579	0.3	0	0	2
368	0.5	5	low	O	28	3443816941	727296047378331	346723774448037	1.816	0.961	0.457	510	0.08516	-0.05853	0.0248	0.04245	-0.06274	0.04055	1.82	1.439	1.904	-0.033	-0.003	0.044	0.00574	0.797	0.000219	0	0	2
369	0.5	5	low	O	29	3760429788	142239846056327	17010310664773	1.718	0.962	0.458	518	-0.05055	-0.12162	0.01866	0.03165	0.05138	0.0453	1.514	1.662	1.92	0.003	-0.016	0.017	0.781	0.188	0.149	0	0	2
370	0.5	5	low	O	30	2378544726	352903974708170	158626539399847	1.819	0.988	0.485	501	0.0381	-0.00287	-0.02172	0.06984	-0.04275	-0.06411	1.815	1.807	1.809	0.011	0.006	-0.023	0.365	0.585	0.0566	0	0	2
371	0.5	5	low	O	31	1430620418	900629680836573	25297159096226	1.881	0.973	0.481	519	-0.09535	-0.13787	0.06938	-0.02043	-0.01093	0.03823	1.909	1.893	1.862	-0.005	-0.011	0.019	0.686	0.355	0.101	0	0	2
372	0.5	5	low	O	32	2821977275	864071435760707	950727270683274	1.741	0.955	0.451	508	0.07073	0.01467	0.04206	-0.00993	0.066	0.06642	1.74	1.318	1.842	-0.036	0.013	0.025	0.00265	0.273	0.0387	0	0	2
373	0.5	5	low	O	33	2384835787	445700969081372	493300969479606	1.809	0.98	0.481	502	-0.0576	-0.02656	-0.01359	-0.05346	0.06761	0.0784	2.057	0.784	1.858	0.011	-0.013	0.003	0.337	0.273	0.816	0	0	2
374	0.5	5	low	O	34	856189043	529681588988751	875710875028744	1.784	0.964	0.459	486	-0.04062	0.07378	-0.00885	0.17376	0.0538	-0.04087	1.874	2.269	1.537	0.005	-0.006	0.002	0.703	0.64	0.879	0	0	2
375	0.5	5	low	O	35	2952699813	539047758327797	409602209459990	1.814	0.954	0.45	506	0.10647	0.04929	0.03191	0.07652	0.10918	-0.0217	1.486	1.976	2.082	0.015	-0.026	0.016	0.219	0.0292	0.178	0	0	2
376	0.5	5	low	P	21	4246621682	572598506929353	618388916132972	0.881	0.981	0.483	516	0.0186	0.05215	-0.06395	0.07484	-0.02831	0.0717	1.392	1.976	0.15	0.032	-0.013	-0.021	0.00645	0.256	0.0743	0	2	0.88
377	0.5	5	low	P	22	2185642387	254717660835013	308149714022875	0.887	0.964	0.46	534	-0.02655	0.06329	-0.04988	-0.05257	0.04395	0.03876	1.421	1.923	0.136	0.023	-0.018	-0.002	0.0562	0.131	0.886	0	2	0.88
378	0.5	5	low	P	23	2350193412	333446667529643	581766977906227	0.916	0.978	0.476	486	-0.09676	-0.053	0.00682	0.01665	0.08799	0.06524	1.592	1.725	0.058	-0.028	0.011	0.019	0.0204	0.362	0.12	0	2	0.88
379	0.5	5	low	P	24	392470423	756729932269082	138448689831421	0.873	0.972	0.471	530	0.07421	0.05432	0.01603	0.10333	-0.03673	-0.02475	1.51	1.79	0.039	-0.006	-0.003	0.011	0.635	0.772	0.338	0	2	0.88
380	0.5	5	low	P	25	3349538807	714217058150098	812898528994992	0.919	0.97	0.466	517	-0.05998	0.0387	0.02796	-0.0861	-0.07229	0.01042	2.053	0.957	-0.117	-0.006	-0.001	0.008	0.606	0.964	0.509	0	2	0.88
381	0.5	5	low	P	26	1539897547	761167587013915	636756950058043	0.916	0.996	0.494	520	-0.04574	-0.02581	-0.01134	-0.12422	-0.07918	-0.03615	1.817	2.18	-0.322	0.022	-0.023	0.006	0.062	0.0528	0.626	0	2	0.88
382	0.5	5	low	P	27	4128321404	389297020854428	520772439194843	0.866	0.972	0.474	541	-0.06135	0.12705	-0.0322	-0.06145	0.16718	-0.00725	1.348	2.843	-0.066	0.002	0.013	-0.019	0.843	0.291	0.105	0	2	0.88
383	0.5	5	low	P	28	3443816941	727296047378331	98884532460942	0.899	0.962	0.459	508	-0.03439	-0.06306	-0.02141	-0.08942	-0.10293	0.08236	1.688	1.078	0.183	0.017	-0.004	-0.016	0.156	0.733	0.192	0	2	0.88
384	0.5	5	low	P	29	3760429788	142239846056327	385993354255334	0.932	0.948	0.446	522	-0.00275	-0.08695	0.04921	-0.02437	0.01114	-0.00138	1.681	0.978	0.196	-0.019	0.013	0.005	0.11	0.281	0.664	0	2	0.88
385	0.5	5	low	P	30	2378544726	352903974708170	873173510888591	0.904	0.973	0.469	498	-0.00144	0.06467	0.00689	0.06912	0.11885	0.03079	1.679	1.939	-0.155	0.004	0	-0.005	0.729	0.968	0.704	0	2	0.88
386	0.5	5	low	P	31	1430620418	900629680836573	572598506929353	0.895	0.973	0.477	520	-0.12996	0.01488	-0.00086	-0.02264	0.03168	0.04597	1.472	2.043	0.016	0.056	-0.019	-0.041	2.97e-06	0.107	0.000543	0	2	0.88
387	0.5	5	low	P	32	2821977275	864071435760707	254717660835013	0.914	0.96	0.453	517	0.06185	0.07689	-0.00492	0.05319	0.13203	-0.10408	1.738	1.894	-0.132	0.006	0.009	-0.019	0.611	0.424	0.0999	0	2	0.88
388	0.5	5	low	P	33	2384835787	445700969081372	333446667529643	0.936	0.985	0.488	521	-0.07086	0.15985	-0.06076	0.02622	0.21473	0.01368	1.553	2.247	-0.029	0.004	0.019	-0.031	0.757	0.117	0.01	0	2	0.88
389	0.5	5	low	P	34	856189043	529681588988751	756729932269082	0.853	0.964	0.462	506	-0.02325	-0.08425	-0.0499	0.01899	0.13159	-0.03382	2.028	0.938	-0.23	-0.01	0.01	-0.001	0.411	0.42	0.942	0	2	0.88
390	0.5	5	low	P	35	2952699813	539047758327797	761167587013915	0.883	0.949	0.453	502	-0.06195	0.10393	-0.0745	-0.02905	0.0561	-0.10691	1.312	1.966	0.228	0.008	0.023	-0.039	0.508	0.0554	0.000934	0	2	0.88
391	0.5	5	low	E	21	4246621682	572598506929353	4.31701e+15	1.001	0.982	0.48	510	0.96593	-0.02424	0.00486	0.95107	-0.00532	0.01212	1.68	-0.314	0.696	0.077	-0.031	-0.057	1.12e-10	0.00899	1.36e-06	1	1	1
392	0.5	5	low	E	22	2185642387	254717660835013	920732974074781	0.974	0.966	0.463	520	0.97536	-0.02599	0.072	0.96322	0.04707	0.01784	1.66	0.571	0.406	0.03	-0.011	-0.023	0.0113	0.374	0.0505	1	1	1
393	0.5	5	low	E	23	2350193412	333446667529643	466236120555550	0.96	0.984	0.479	494	1.00115	-0.01857	-0.05346	1.03388	-0.01955	-0.05808	1.348	1.26	0.47	0.039	-0.02	-0.021	0.000993	0.0974	0.0751	1	1	1
394	0.5	5	low	E	24	392470423	756729932269082	7.80667e+15	0.955	0.975	0.472	524	0.99282	-0.00381	0.05293	0.89826	-0.0072	0.07538	1.333	0.245	0.766	0.04	0.003	-0.051	0.000837	0.827	1.52e-05	1	1	1
395	0.5	5	low	E	25	3349538807	714217058150098	1.59583e+15	0.916	0.975	0.472	527	0.99373	-0.07816	-0.01616	0.89717	-0.05156	0.0231	1.438	1.603	0.209	0.065	0.001	-0.082	6.26e-08	0.925	7.87e-12	1	1	1
396	0.5	5	low	E	26	1539897547	761167587013915	3.73481e+15	0.975	0.987	0.486	523	1.10472	-0.03219	0.04012	0.97614	-0.01398	-0.06089	1.639	0.83	0.328	0.074	-0.033	-0.044	3.87e-10	0.00579	0.000201	1	1	1
397	0.5	5	low	E	27	4128321404	389297020854428	3.82907e+15	0.98	0.973	0.469	535	1.02625	-0.04578	-0.03945	1.01714	-0.0889	0.05553	1.951	-0.154	0.339	0.018	0.012	-0.038	0.141	0.295	0.00126	1	1	1
398	0.5	5	low	E	28	3443816941	727296047378331	5.73902e+15	0.926	0.972	0.469	517	0.86991	-0.03416	0.01029	0.8506	0.02202	0.06503	1.377	0.944	0.505	0.013	0.023	-0.048	0.262	0.0499	5.32e-05	1	1	1
399	0.5	5	low	E	29	3760429788	142239846056327	2.42956e+15	0.915	0.947	0.451	525	1.01863	0.1519	0.05651	0.9817	0.17639	0.0827	1.595	0.12	0.438	0.052	-0.002	-0.058	1.17e-05	0.886	1.06e-06	1	1	1
400	0.5	5	low	E	30	2378544726	352903974708170	1.39987e+15	0.877	0.979	0.475	507	0.95707	0.08506	0.09765	0.86176	-0.09183	-0.02431	1.393	0.896	0.387	0.053	-0.016	-0.047	7.83e-06	0.191	8.87e-05	1	1	1
401	0.5	5	low	E	31	1430620418	900629680836573	1.62872e+15	0.9	0.971	0.466	517	1.24053	-0.04684	-0.0282	0.96918	0.05848	-0.01621	1.526	0.349	0.424	0.05	-0.037	-0.012	2.28e-05	0.00199	0.305	1	1	1
402	0.5	5	low	E	32	2821977275	864071435760707	9.55279e+15	0.97	0.943	0.435	514	0.87547	-0.01075	-0.06322	0.86979	0.01151	0.03668	1.488	0.351	0.649	0.057	-0.023	-0.036	2.23e-06	0.0554	0.00287	1	1	1
403	0.5	5	low	E	33	2384835787	445700969081372	318628745153546	0.947	0.988	0.486	510	1.02461	0.08918	0.01004	1.01429	-0.072	-0.05393	1.301	1.551	0.425	0.046	-0.001	-0.058	0.000101	0.93	1.33e-06	1	1	1
404	0.5	5	low	E	34	856189043	529681588988751	4.54997e+15	0.986	0.957	0.458	512	0.93632	0.05881	0.00196	0.85216	0.04759	-0.02708	1.49	0.705	0.518	0.067	-0.048	-0.018	1.89e-08	5.81e-05	0.126	1	1	1
405	0.5	5	low	E	35	2952699813	539047758327797	7.16924e+15	0.922	0.944	0.44	500	0.93455	0.01837	-0.02907	0.9788	-0.03824	-0.06566	1.568	0.071	0.524	0.06	-0.047	-0.013	4.86e-07	9.69e-05	0.264	1	1	1
406	0.5	5	low	F	21	4246621682	572598506929353	4.77275e+15	0.954	0.973	0.473	510	0.02851	0.99253	-0.0328	0.00291	1.02126	-0.01021	1.362	2.197	0.288	-0.019	0.044	-0.037	0.114	0.000181	0.00188	1	1	1
407	0.5	5	low	F	22	2185642387	254717660835013	3.78694e+15	0.964	0.96	0.46	514	0.04734	0.9553	-0.03538	0.03721	1.02497	0.06808	1.082	2.401	0.454	0.011	0.016	-0.036	0.359	0.181	0.00265	1	1	1
408	0.5	5	low	F	23	2350193412	333446667529643	3.38421e+15	0.989	0.978	0.478	484	-0.08509	0.96742	0.04194	-0.06269	0.93513	-0.02286	1.236	1.967	0.494	-0.023	0.042	-0.029	0.0549	0.000356	0.0141	1	1	1
409	0.5	5	low	F	24	392470423	756729932269082	5.16921e+15	0.903	0.976	0.48	524	0.1056	1.05049	-0.0402	0.01911	0.9695	-0.04793	0.965	2.255	0.46	-0.026	0.056	-0.046	0.0287	2.21e-06	0.000105	1	1	1
410	0.5	5	low	F	25	3349538807	714217058150098	5.3203e+15	0.985	0.974	0.47	527	0.01776	1.09495	0.02274	0.06631	0.86121	0.00778	1.179	2.867	0.313	-0.012	0.025	-0.019	0.323	0.0357	0.111	1	1	1
411	0.5	5	low	F	26	1539897547	761167587013915	4.50846e+15	1	0.996	0.5	518	-0.00156	1.10223	-0.00572	0.0453	1.04506	0.10283	1.085	2.034	0.617	-0.013	0.044	-0.043	0.257	0.000226	0.000328	1	1	1
412	0.5	5	low	F	27	4128321404	389297020854428	6.16533e+15	0.904	0.974	0.472	520	-0.0992	0.99506	0.06535	0.05099	0.94311	-0.07766	1.256	2.035	0.278	-0.03	0.041	-0.019	0.0124	0.000472	0.113	1	1	1
413	0.5	5	low	F	28	3443816941	727296047378331	9.58147e+15	0.93	0.966	0.468	500	-0.04538	1.02442	0.00738	-0.05294	0.91352	0.01704	1.075	1.943	0.534	-0.016	0.038	-0.032	0.179	0.00145	0.0074	1	1	1
414	0.5	5	low	F	29	3760429788	142239846056327	944459477905184	0.903	0.959	0.452	520	-0.00396	1.03321	-0.02455	0.02975	1.01325	-0.02286	1.21	2.014	0.336	-0.027	0.056	-0.043	0.0215	2.53e-06	0.000249	1	1	1
415	0.5	5	low	F	30	2378544726	352903974708170	3.51692e+15	0.959	0.97	0.467	514	0.07234	0.96232	0.04864	0.06249	0.95725	0.09674	1.251	2.582	0.271	-0.032	0.038	-0.011	0.00714	0.00145	0.365	1	1	1
416	0.5	5	low	F	31	1430620418	900629680836573	733887914102524	0.984	0.982	0.48	520	0.09997	0.95347	-0.04066	-0.08415	0.97899	-0.06855	1.583	1.736	0.214	-0.039	0.033	0.004	0.00107	0.00559	0.738	1	1	1
417	0.5	5	low	F	32	2821977275	864071435760707	4.41776e+15	0.879	0.959	0.458	526	0.09878	1.07696	-0.00769	0.10268	1.01236	0.03792	1.311	1.298	0.342	-0.015	0.034	-0.024	0.211	0.00446	0.0415	1	1	1
418	0.5	5	low	F	33	2384835787	445700969081372	6.38944e+15	1.053	0.979	0.474	518	0.03422	1.06469	-0.11711	0.04021	0.98544	-0.03326	1.348	1.677	0.58	0.007	0.015	-0.028	0.539	0.213	0.0193	1	1	1
419	0.5	5	low	F	34	856189043	529681588988751	8.83253e+15	0.977	0.957	0.453	508	0.0144	1.00085	-0.0244	-0.00939	0.9727	-0.02269	0.926	2.855	0.46	-0.013	0.053	-0.058	0.276	1.04e-05	1.28e-06	1	1	1
420	0.5	5	low	F	35	2952699813	539047758327797	1.36562e+15	0.867	0.947	0.445	496	-0.06938	0.95564	-0.09136	-0.07804	0.9063	-0.044	1.553	1.645	-0.006	-0.005	0.048	-0.064	0.703	6e-05	6.12e-08	1	1	1
421	0.5	5	low	G	21	4246621682	572598506929353	6.34112e+15	0.892	0.975	0.476	513	0.04549	0.03525	1.09977	0.09672	-0.0711	0.97272	0.45	0.619	1.345	-0.009	-0.038	0.056	0.459	0.00151	1.9e-06	1	0	1
422	0.5	5	low	G	22	2185642387	254717660835013	4.49006e+15	0.855	0.956	0.448	517	0.00095	-0.02683	0.98068	-0.05747	-0.18565	0.93367	0.347	0.438	1.409	-0.013	-0.043	0.068	0.29	0.000246	8.16e-09	1	0	1
423	0.5	5	low	G	23	2350193412	333446667529643	2.79404e+15	0.982	0.973	0.469	481	-0.0027	0.04164	1.02473	0.07288	-0.02738	1.11984	0.171	1.337	1.604	-0.037	0.003	0.038	0.00187	0.769	0.00135	1	0	1
424	0.5	5	low	G	24	392470423	756729932269082	1.75542e+15	0.961	0.97	0.471	525	-0.00486	-0.05177	1.10065	-0.04296	0.01333	1.03318	0.842	0.445	1.171	-0.012	-0.052	0.081	0.309	1.11e-05	6.63e-12	1	0	1
425	0.5	5	low	G	25	3349538807	714217058150098	4.90926e+15	0.926	0.973	0.473	522	-0.08815	0.05152	1.05202	-0.01915	0.05632	1.00676	0.274	0.477	1.577	-0.01	-0.022	0.04	0.399	0.0703	0.000773	1	0	1
426	0.5	5	low	G	26	1539897547	761167587013915	3.48339e+15	0.994	0.992	0.489	524	0.15369	0.03848	0.93757	0.00559	0.06026	1.02422	0.444	0.433	1.612	-0.039	-0.028	0.082	0.000999	0.0195	3.72e-12	1	0	1
427	0.5	5	low	G	27	4128321404	389297020854428	674319849349558	0.913	0.973	0.474	543	-0.09751	-0.00378	1.04887	-0.0576	-0.17869	0.95952	0.399	0.687	1.466	-0.059	0.012	0.061	7.39e-07	0.31	2.48e-07	1	0	1
428	0.5	5	low	G	28	3443816941	727296047378331	917050323914736	0.889	0.966	0.463	514	-0.02308	0.02716	1.0743	0.0445	0.03653	0.94779	0.261	0.756	1.47	-0.007	-0.044	0.067	0.539	0.000182	1.73e-08	1	0	1
429	0.5	5	low	G	29	3760429788	142239846056327	2.4221e+15	0.962	0.947	0.444	513	0.01106	0.09229	1.05643	0.11265	0.09755	1.04264	0.642	0.036	1.531	-0.004	-0.019	0.03	0.769	0.109	0.013	1	0	1
430	0.5	5	low	G	30	2378544726	352903974708170	3.16902e+15	0.959	0.982	0.484	514	-0.02311	-0.08988	0.92732	0.06234	-0.04023	0.99398	0.38	0.919	1.465	-0.024	-0.026	0.062	0.0423	0.0273	1.58e-07	1	0	1
431	0.5	5	low	G	31	1430620418	900629680836573	8.97101e+15	0.938	0.965	0.464	529	0.02888	-0.08889	1.05182	-0.07182	0.00614	1.04334	0.495	-0.195	1.551	-0.041	-0.03	0.085	0.000523	0.013	8.52e-13	1	0	1
432	0.5	5	low	G	32	2821977275	864071435760707	975743446033448	0.937	0.962	0.454	504	0.04109	0.00707	0.7998	0.04601	-0.05948	0.95795	0.481	0.211	1.506	-0.028	-0.02	0.061	0.0187	0.0993	2.98e-07	1	0	1
433	0.5	5	low	G	33	2384835787	445700969081372	1.5265e+15	0.905	0.986	0.487	515	-0.09126	0.03444	0.99603	-0.08493	0.03558	1.05851	0.297	0.923	1.41	-0.01	-0.048	0.079	0.402	5.85e-05	2.2e-11	1	0	1
434	0.5	5	low	G	34	856189043	529681588988751	2.18616e+15	0.872	0.958	0.458	509	-0.03147	0.01025	0.95755	-0.1109	-0.016	1.03052	0.892	0.35	0.971	-0.038	-0.019	0.077	0.00155	0.121	1.03e-10	1	0	1
435	0.5	5	low	G	35	2952699813	539047758327797	5.25847e+15	0.964	0.946	0.436	491	-0.01187	-0.06242	0.92349	0.01741	0.12605	1.04414	0.674	1.076	1.213	-0.016	-0.014	0.04	0.179	0.223	0.000687	1	0	1
436	0.5	5	low	H	21	4246621682	572598506929353	6.12497e+15	-0.067	0.984	0.482	510	1.0263	0.01983	-0.05897	0.95411	0.00614	0.06564	0.647	-1.957	-0.244	0.068	-0.046	-0.024	1.04e-08	0.000124	0.0434	1	0	0
437	0.5	5	low	H	22	2185642387	254717660835013	8.50381e+15	-0.001	0.962	0.458	528	0.98115	-0.01641	0.1589	0.91848	0.1138	-0.01023	0.17	-0.416	-0.061	0.042	-0.022	-0.022	0.000465	0.0638	0.063	1	0	0
438	0.5	5	low	H	23	2350193412	333446667529643	5.30683e+15	-0.019	0.985	0.479	485	1.01235	-0.01915	-2e-05	0.99138	0.08201	-0.04531	0.37	-1.152	-0.082	0.067	-0.041	-0.022	1.65e-08	0.000513	0.0623	1	0	0
439	0.5	5	low	H	24	392470423	756729932269082	199513544794172	0.008	0.978	0.479	531	0.92208	0.01923	-0.04712	1.06892	-0.01508	-0.0225	0.421	-0.857	-0.122	0.055	-0.06	0.016	3.04e-06	5.18e-07	0.175	1	0	0
440	0.5	5	low	H	25	3349538807	714217058150098	6.47881e+15	-0.027	0.976	0.478	527	1.01062	0.09878	-0.04656	0.90792	0.05552	-0.00637	0.263	-0.787	-0.083	0.046	-0.019	-0.03	0.000123	0.119	0.0107	1	0	0
441	0.5	5	low	H	26	1539897547	761167587013915	5.84168e+15	-0.008	0.986	0.481	518	0.98759	0.11381	-0.07074	0.85134	-0.06059	0.0215	0.287	-1.025	-0.001	0.05	-0.024	-0.03	2.7e-05	0.0415	0.0117	1	0	0
442	0.5	5	low	H	27	4128321404	389297020854428	1.67684e+15	0.03	0.961	0.462	539	0.96629	0.00948	0.03106	0.94609	0.0562	0.11478	0.405	-1.203	0.003	0.016	-0.008	-0.01	0.173	0.507	0.417	1	0	0
443	0.5	5	low	H	28	3443816941	727296047378331	1.91559e+15	0.004	0.962	0.457	510	0.99969	0.00215	0.0289	1.08938	0.0665	0.01554	0.286	-0.626	-0.069	0.083	-0.048	-0.038	3.23e-12	5.37e-05	0.00162	1	0	0
444	0.5	5	low	H	29	3760429788	142239846056327	3.32933e+15	-0.03	0.962	0.459	516	0.98431	0.0616	0.05737	1.05928	0.08245	0.02068	0.32	-0.052	-0.344	0.058	-0.027	-0.034	1.21e-06	0.0227	0.00466	1	0	0
445	0.5	5	low	H	30	2378544726	352903974708170	6.80793e+15	0.008	0.98	0.479	508	0.97611	-0.01685	-0.00388	0.92095	0.04729	0.02212	0.198	-0.464	-0.081	0.073	-0.037	-0.038	6.01e-10	0.00173	0.00124	1	0	0
446	0.5	5	low	H	31	1430620418	900629680836573	9.03475e+15	-0.065	0.981	0.476	516	1.00228	-0.07475	-0.03041	0.95872	-0.03953	-0.066	0.081	-2.188	0.385	0.066	-0.042	-0.027	3.36e-08	0.000411	0.0258	1	0	0
447	0.5	5	low	H	32	2821977275	864071435760707	489539273548871	0.049	0.95	0.445	515	0.96862	-0.14303	0.02499	0.94707	0.04253	0.05672	0.044	-0.024	0.102	0.054	-0.034	-0.02	5.8e-06	0.00458	0.0853	1	0	0
448	0.5	5	low	H	33	2384835787	445700969081372	3.93553e+15	-0.01	0.981	0.489	519	0.94206	-0.00173	0.01497	0.85674	0.07299	-0.02193	0.077	-1.504	0.269	0.044	-0.03	-0.014	0.000197	0.0125	0.226	1	0	0
449	0.5	5	low	H	34	856189043	529681588988751	5.96934e+15	0.077	0.963	0.46	507	0.99143	0.01963	0.00697	0.92864	0.04866	-0.06636	0.141	-0.837	0.26	0.066	-0.049	-0.02	2.33e-08	4.14e-05	0.0959	1	0	0
450	0.5	5	low	H	35	2952699813	539047758327797	1.80062e+15	0.008	0.944	0.436	489	0.96785	-0.11618	-0.0283	0.8918	-0.02374	0.02361	0.309	-0.947	-0.025	0.075	-0.064	-0.009	3.28e-10	1e-07	0.443	1	0	0
451	0.5	5	low	I	21	4246621682	572598506929353	9.79719e+15	0.036	0.98	0.486	514	-0.05796	1.01985	0.00237	0.05029	0.86239	0.01284	-0.161	0.862	0.014	-0.037	0.06	-0.032	0.00195	5.06e-07	0.00636	1	0	0
452	0.5	5	low	I	22	2185642387	254717660835013	1.75499e+15	-0.075	0.952	0.452	519	0.01567	0.9764	0.0628	0.00047	1.02825	-0.03235	-0.444	0.187	0.209	-0.018	0.027	-0.014	0.121	0.0248	0.246	1	0	0
453	0.5	5	low	I	23	2350193412	333446667529643	2.04795e+15	0.02	0.985	0.482	496	-0.04561	0.96294	0.01456	-0.0147	0.84213	0.01261	-0.245	1.064	-0.021	-0.047	0.066	-0.033	8.31e-05	2.53e-08	0.00642	1	0	0
454	0.5	5	low	I	24	392470423	756729932269082	7.51779e+15	-0.045	0.974	0.477	531	-0.02447	0.88718	-0.03695	-0.00139	0.94206	-0.06073	-0.347	0.278	0.139	-0.025	0.02	0.004	0.0348	0.0992	0.737	1	0	0
455	0.5	5	low	I	25	3349538807	714217058150098	3.88157e+15	0.055	0.973	0.476	533	0.09595	1.00807	0.02628	0.02822	1.08642	-0.00315	-0.234	0.844	0.079	-0.022	0.067	-0.064	0.0629	1.81e-08	8.78e-08	1	0	0
456	0.5	5	low	I	26	1539897547	761167587013915	1.33877e+15	0.006	0.991	0.492	513	-0.0125	1.05347	-0.06737	0.0183	1.00619	0.06498	-0.157	1.347	-0.171	-0.032	0.035	-0.007	0.00758	0.00281	0.547	1	0	0
457	0.5	5	low	I	27	4128321404	389297020854428	2.56014e+15	-0.003	0.958	0.458	550	-0.01826	1.04958	-0.08807	-0.07128	0.96776	-0.03947	-0.355	0.892	0.121	-0.006	0.033	-0.036	0.592	0.00471	0.00235	1	0	0
458	0.5	5	low	I	28	3443816941	727296047378331	9.84986e+15	-0.003	0.959	0.454	497	-0.00484	0.99989	-0.04067	0.04028	0.92179	-0.04034	-0.303	1.507	-0.124	-0.045	0.056	-0.022	0.000172	2.69e-06	0.0601	1	0	0
459	0.5	5	low	I	29	3760429788	142239846056327	2.64134e+15	0.004	0.955	0.451	522	0.06425	0.9671	0.05301	-0.00126	0.92352	0.05126	0.007	0.844	-0.196	-0.034	0.062	-0.044	0.00473	2.24e-07	0.000207	1	0	0
460	0.5	5	low	I	30	2378544726	352903974708170	2.32834e+15	0.007	0.991	0.486	503	-0.04955	0.90225	-0.03949	-0.04927	1.13513	-0.08713	-0.303	1.588	-0.092	-0.033	0.036	-0.009	0.00531	0.00228	0.461	1	0	0
461	0.5	5	low	I	31	1430620418	900629680836573	7.87063e+15	-0.006	0.98	0.486	531	0.03709	0.99109	0.05207	0.04911	0.9587	0.06877	-0.447	0.275	0.388	-0.002	0.032	-0.045	0.854	0.00714	0.000139	1	0	0
462	0.5	5	low	I	32	2821977275	864071435760707	9.78281e+15	0.028	0.956	0.457	513	-0.01189	1.13272	-0.05879	0.03651	1.093	-0.00437	-0.242	2.02	-0.185	-0.038	0.084	-0.072	0.00129	1.6e-12	1.45e-09	1	0	0
463	0.5	5	low	I	33	2384835787	445700969081372	6.09514e+15	-0.02	0.985	0.486	511	0.08545	0.99214	-0.10125	-0.05227	0.94329	-0.11008	-0.027	-0.287	0.059	-0.027	0.06	-0.047	0.0265	6.3e-07	8.68e-05	1	0	0
464	0.5	5	low	I	34	856189043	529681588988751	7.63238e+15	-0.006	0.965	0.464	513	0.01202	0.942	-0.01402	0.11325	0.94159	-0.04216	-0.042	-0.074	0.025	-0.013	0.051	-0.052	0.272	1.8e-05	1.12e-05	1	0	0
465	0.5	5	low	I	35	2952699813	539047758327797	8.64373e+15	0.028	0.949	0.448	485	-0.08836	1.14174	0.035	0.01891	0.96683	-0.03367	-0.523	1.154	0.233	-0.017	0.051	-0.048	0.144	1.53e-05	4.52e-05	1	0	0
466	0.5	5	low	J	21	4246621682	572598506929353	1.36199e+15	0.038	0.982	0.481	498	0.1088	-0.04888	0.98852	-0.07606	-0.06617	0.84584	-0.36	-0.178	0.481	-0.017	-0.034	0.065	0.162	0.00439	4.98e-08	1	0	0
467	0.5	5	low	J	22	2185642387	254717660835013	3.8852e+15	0.07	0.962	0.468	530	0.01169	0.06305	0.99437	-0.05785	0.01953	1.0117	-0.468	-0.277	0.69	-0.021	-0.018	0.053	0.0732	0.124	7.21e-06	1	0	0
468	0.5	5	low	J	23	2350193412	333446667529643	9.90211e+15	0.047	0.983	0.483	490	-0.14752	-0.07059	0.94396	-0.01031	-0.12336	0.93704	-0.52	0.062	0.566	-0.046	-0.014	0.073	0.000108	0.234	1.05e-09	1	0	0
469	0.5	5	low	J	24	392470423	756729932269082	5.7907e+15	0.076	0.983	0.474	524	-0.09468	-0.0065	0.97366	-0.02178	0.04402	0.99214	0.062	-2.004	0.629	-0.041	-0.022	0.081	0.000547	0.068	1.11e-11	1	0	0
470	0.5	5	low	J	25	3349538807	714217058150098	987551030702889	0.073	0.964	0.46	510	0.03649	0.09254	1.03319	-0.0242	0.04767	1.03636	-0.226	-0.395	0.461	-0.025	-0.034	0.078	0.0367	0.00414	5.29e-11	1	0	0
471	0.5	5	low	J	26	1539897547	761167587013915	937970867380500	0.017	0.983	0.486	518	0.00884	0.03718	1.04892	-0.04028	-0.02109	1.06885	-0.462	-0.196	0.522	-0.028	-0.032	0.079	0.0177	0.00639	3.44e-11	1	0	0
472	0.5	5	low	J	27	4128321404	389297020854428	2.41141e+15	0.03	0.968	0.465	536	0.171	0.04412	0.97075	-0.08251	-0.00434	0.99783	-0.429	-1.114	0.778	-0.027	-0.008	0.046	0.0246	0.51	9.91e-05	1	0	0
473	0.5	5	low	J	28	3443816941	727296047378331	3.90752e+15	0.005	0.961	0.452	497	-0.04152	-0.12161	1.05792	-0.12764	0.03164	0.94488	-0.354	-0.443	0.442	-0.049	-0.007	0.069	3.82e-05	0.546	6.97e-09	1	0	0
474	0.5	5	low	J	29	3760429788	142239846056327	9.46566e+15	0.054	0.949	0.448	523	0.04967	-0.09066	0.98843	-0.00556	-0.12981	0.94933	-0.359	-0.549	0.634	-0.007	-0.032	0.052	0.537	0.00785	1.03e-05	1	0	0
475	0.5	5	low	J	30	2378544726	352903974708170	7.41619e+15	0.003	0.975	0.479	511	-0.03492	-0.05228	0.98293	-0.05891	0.02334	1.02578	-0.318	-0.315	0.412	-0.038	-0.02	0.07	0.00163	0.0867	3.9e-09	1	0	0
476	0.5	5	low	J	31	1430620418	900629680836573	9.86009e+15	0.029	0.981	0.478	519	-0.06056	0.0721	0.98699	-0.02096	-0.10689	1.06143	-0.066	-0.512	0.283	-0.01	-0.064	0.089	0.378	7.47e-08	4.54e-14	1	0	0
477	0.5	5	low	J	32	2821977275	864071435760707	2.47445e+15	0.027	0.961	0.457	518	0.0364	-0.03481	0.99651	0.0285	-0.02973	1.00068	-0.177	0.75	0.055	-0.054	-0.005	0.081	5.48e-06	0.704	1e-11	1	0	0
478	0.5	5	low	J	33	2384835787	445700969081372	7.88259e+15	0.01	0.994	0.49	528	-0.00991	-0.07914	0.99031	0.00011	-0.01231	1.00654	-0.602	0.433	0.484	-0.024	-0.02	0.061	0.0434	0.0856	2.58e-07	1	0	0
479	0.5	5	low	J	34	856189043	529681588988751	6.51801e+15	0.095	0.949	0.449	504	-0.05081	-0.01968	0.95637	8e-05	-0.01708	0.9528	-0.428	-0.21	0.65	-0.02	-0.044	0.081	0.0959	0.000247	9.37e-12	1	0	0
480	0.5	5	low	J	35	2952699813	539047758327797	2.5847e+15	0.107	0.946	0.438	502	-0.05176	0.02372	0.96415	0.11113	0.12376	1.01406	-0.192	0.232	0.408	-0.02	-0.029	0.064	0.0933	0.0147	5.72e-08	1	0	0
481	0.5	5	low	K	21	4246621682	572598506929353	6.05117e+15	1.847	0.971	0.468	510	0.90749	-0.02147	-0.01544	0.96877	-0.00295	-0.02488	2.313	0.947	1.603	0.061	-0.032	-0.03	2.38e-07	0.00745	0.0104	1	0.78	2
482	0.5	5	low	K	22	2185642387	254717660835013	6.37165e+15	1.869	0.954	0.459	528	0.97712	-0.005	-0.00737	1.02766	0.0047	0.05741	2.408	1.506	1.438	0.067	-0.041	-0.031	2.09e-08	0.000539	0.00967	1	0.78	2
483	0.5	5	low	K	23	2350193412	333446667529643	7.18254e+15	1.888	0.978	0.478	474	1.0376	-0.02082	0.0017	0.98399	-0.07151	0.00765	2.611	1.267	1.355	0.025	-0.005	-0.026	0.0369	0.673	0.0305	1	0.78	2
484	0.5	5	low	K	24	392470423	756729932269082	9.12449e+15	1.902	0.975	0.474	523	0.9587	0.02821	-0.03761	0.88155	0.00583	-0.0325	2.48	1.348	1.457	0.02	0.003	-0.027	0.0905	0.83	0.0243	1	0.78	2
485	0.5	5	low	K	25	3349538807	714217058150098	1.74881e+15	1.845	0.972	0.474	513	0.94783	-0.01811	0.03004	0.96263	0.0296	-0.04797	2.401	1.346	1.434	0.037	-0.012	-0.032	0.00165	0.315	0.00734	1	0.78	2
486	0.5	5	low	K	26	1539897547	761167587013915	8.197e+15	1.912	0.987	0.486	516	0.92441	0.12785	-0.07246	1.0101	-0.06883	-0.03883	2.654	1.756	1.218	0.089	-0.048	-0.043	6.82e-14	4.62e-05	0.000346	1	0.78	2
487	0.5	5	low	K	27	4128321404	389297020854428	5.09741e+15	1.878	0.971	0.47	533	0.98441	0.01963	-0.01513	0.90089	0.03077	0.01683	2.55	1.097	1.421	0.052	-0.014	-0.043	1.43e-05	0.235	0.000265	1	0.78	2
488	0.5	5	low	K	28	3443816941	727296047378331	213403983507305	1.92	0.964	0.459	492	0.99656	-0.02316	0.04622	0.98456	0.00305	0.03893	2.497	1.311	1.517	0.047	-0.011	-0.041	8.52e-05	0.358	0.000602	1	0.78	2
489	0.5	5	low	K	29	3760429788	142239846056327	3.35051e+15	1.815	0.953	0.448	531	0.8908	0.07427	0.07793	0.84746	0.01854	0.08109	2.258	1.614	1.428	0.04	-0.003	-0.042	0.000711	0.77	0.000416	1	0.78	2
490	0.5	5	low	K	30	2378544726	352903974708170	7.68051e+15	1.81	0.966	0.463	512	0.96353	0.00229	0.00686	1.00324	-0.02192	-0.01364	2.392	2.175	1.142	0.051	-0.034	-0.018	1.47e-05	0.00442	0.134	1	0.78	2
491	0.5	5	low	K	31	1430620418	900629680836573	1.12288e+15	1.848	0.979	0.478	520	1.03238	-0.06523	-0.05058	0.98209	-0.01599	-0.01011	2.229	1.362	1.637	0.055	-0.042	-0.01	4.02e-06	0.000373	0.412	1	0.78	2
492	0.5	5	low	K	32	2821977275	864071435760707	4.92794e+15	1.824	0.96	0.454	502	0.90023	-0.06237	0.00102	0.8816	-0.05865	0.00497	2.291	1.067	1.584	0.072	-0.031	-0.047	1.58e-09	0.00849	8.83e-05	1	0.78	2
493	0.5	5	low	K	33	2384835787	445700969081372	3.46497e+15	1.878	0.977	0.476	521	1.08591	0.00669	0.06675	1.06798	-0.03666	-0.06053	2.485	1.633	1.317	0.071	-0.044	-0.028	2.47e-09	0.000196	0.019	1	0.78	2
494	0.5	5	low	K	34	856189043	529681588988751	1.04514e+15	1.905	0.96	0.458	508	0.87334	0.01259	0.06009	0.8744	0.02458	0.07194	2.259	1.789	1.635	0.068	-0.033	-0.034	1.14e-08	0.00571	0.00445	1	0.78	2
495	0.5	5	low	K	35	2952699813	539047758327797	6.78953e+15	1.819	0.948	0.439	499	0.86103	-0.02884	-0.07913	0.98313	0.07197	-0.12628	2.532	1.95	1.081	0.073	-0.012	-0.073	8.4e-10	0.3	6.52e-10	1	0.78	2
496	0.5	5	low	L	21	4246621682	572598506929353	5.45194e+15	1.906	0.976	0.474	520	0.0347	1.00374	-0.02074	-0.07941	1.02088	-0.0768	1.879	2.121	1.869	-0.062	0.057	-0.002	2e-07	1.46e-06	0.883	1	0.22	2
497	0.5	5	low	L	22	2185642387	254717660835013	1.80106e+15	1.757	0.958	0.456	525	0.00997	0.88802	-0.05733	-0.00966	1.00826	-0.09664	1.751	3.001	1.443	-0.044	0.074	-0.044	0.000239	4.75e-10	0.000192	1	0.22	2
498	0.5	5	low	L	23	2350193412	333446667529643	3.44474e+15	1.769	0.966	0.467	482	0.20614	0.9971	-0.00222	0.10272	0.95836	0.10768	1.47	2.828	1.738	-0.023	0.044	-0.028	0.0508	0.000249	0.0187	1	0.22	2
499	0.5	5	low	L	24	392470423	756729932269082	5.11836e+15	1.858	0.973	0.477	525	-0.06692	1.04885	0.05971	0.0777	0.96519	-0.01059	1.806	2.458	1.736	-0.032	0.067	-0.046	0.00772	1.31e-08	9.67e-05	1	0.22	2
500	0.5	5	low	L	25	3349538807	714217058150098	6.02656e+15	1.835	0.967	0.472	529	-0.00502	1.02217	0.00951	-0.00709	0.95133	-0.01881	1.769	2.113	1.862	-0.035	0.045	-0.019	0.00298	0.000137	0.11	1	0.22	2
501	0.5	5	low	L	26	1539897547	761167587013915	8.05618e+15	1.803	0.984	0.485	506	-0.13088	1.12592	0.02136	-0.20368	1.00296	-0.02639	1.556	2.943	1.747	-0.061	0.08	-0.037	3.66e-07	2.25e-11	0.0021	1	0.22	2
502	0.5	5	low	L	27	4128321404	389297020854428	2.38198e+15	1.818	0.965	0.468	534	0.05153	0.98123	-0.00349	0.08184	0.88456	0.09611	1.654	2.626	1.794	-0.014	0.037	-0.034	0.247	0.00181	0.00373	1	0.22	2
503	0.5	5	low	L	28	3443816941	727296047378331	360384644009173	1.849	0.962	0.458	506	-0.0095	1.10155	0.034	-0.02066	1.12816	-0.01263	1.568	3.622	1.656	-0.041	0.071	-0.041	0.000563	3.47e-09	0.000543	1	0.22	2
504	0.5	5	low	L	29	3760429788	142239846056327	1.95068e+15	1.829	0.949	0.449	534	-0.00581	1.01279	0.01482	-0.02815	1.00818	0.0347	1.803	2.678	1.624	-0.066	0.047	0.022	2.93e-08	8.26e-05	0.0709	1	0.22	2
505	0.5	5	low	L	30	2378544726	352903974708170	6.99838e+15	1.872	0.975	0.475	509	-0.05261	0.88598	-0.05014	-0.11578	1.06163	0.0163	1.733	2.581	1.813	-0.014	0.035	-0.031	0.225	0.00333	0.00971	1	0.22	2
506	0.5	5	low	L	31	1430620418	900629680836573	1.18002e+15	1.777	0.98	0.474	514	0.1786	1.01452	0.00529	0.0433	0.97456	0.05225	1.684	2.804	1.584	-0.004	-0.003	0.009	0.746	0.806	0.474	1	0.22	2
507	0.5	5	low	L	32	2821977275	864071435760707	3.3353e+15	1.844	0.949	0.451	516	-0.06494	0.88274	0.01835	-0.00232	1.01801	0.0558	1.686	3.561	1.521	-0.018	0.057	-0.055	0.139	1.4e-06	3.17e-06	1	0.22	2
508	0.5	5	low	L	33	2384835787	445700969081372	1.84158e+15	1.788	0.977	0.476	521	0.11024	1.00296	-0.0676	-0.0274	0.93149	-0.05832	1.597	2.804	1.703	-0.033	0.038	-0.007	0.00565	0.00144	0.57	1	0.22	2
509	0.5	5	low	L	34	856189043	529681588988751	3.03555e+15	1.87	0.967	0.463	509	-0.09895	0.94139	0.06173	-0.07216	0.96541	-0.03722	2.126	2.014	1.588	-0.017	0.033	-0.023	0.151	0.0059	0.0552	1	0.22	2
510	0.5	5	low	L	35	2952699813	539047758327797	2.66622e+15	1.794	0.948	0.444	501	0.02732	1.04512	0.00067	-0.05964	0.94249	0.04066	1.534	3.138	1.688	-0.016	0.011	0.005	0.173	0.339	0.669	1	0.22	2
511	0.5	5	low	M	21	4246621682	572598506929353	6.39169e+15	1.872	0.984	0.482	520	0.09167	0.0115	0.90291	0.06368	-0.01181	1.05436	1.669	1.24	2.188	-0.026	-0.028	0.069	0.0258	0.0175	6.21e-09	1	0	2
512	0.5	5	low	M	22	2185642387	254717660835013	9.63375e+15	1.79	0.958	0.452	506	-0.12126	-0.05653	0.98794	-0.02796	-0.02156	0.98029	1.515	2.079	1.943	-0.072	-0.003	0.09	1.14e-09	0.828	3.67e-14	1	0	2
513	0.5	5	low	M	23	2350193412	333446667529643	9.35779e+15	1.923	0.98	0.483	494	0.02342	0.0678	0.98503	0.0809	-0.00174	0.99793	1.064	2.454	2.539	-0.001	-0.048	0.065	0.953	4.99e-05	4.53e-08	1	0	2
514	0.5	5	low	M	24	392470423	756729932269082	7.69305e+15	1.914	0.983	0.481	541	0.04008	-0.07413	0.96591	-0.00341	0.02852	0.91331	1.333	2.134	2.344	-0.04	-0.013	0.062	0.000885	0.263	2.25e-07	1	0	2
515	0.5	5	low	M	25	3349538807	714217058150098	5.65665e+15	1.83	0.969	0.464	518	-0.06132	-0.00948	0.98606	0.06973	0.03986	1.0391	1.509	1.58	2.133	-0.068	0.006	0.073	1.03e-08	0.623	1.06e-09	1	0	2
516	0.5	5	low	M	26	1539897547	761167587013915	2.15807e+15	1.851	0.991	0.496	542	0.00217	-0.01905	1.0089	-0.04699	0.08758	0.97088	1.179	2.481	2.233	-0.051	-0.007	0.069	2.05e-05	0.572	5.15e-09	1	0	2
517	0.5	5	low	M	27	4128321404	389297020854428	6.61322e+15	1.816	0.982	0.474	534	0.09108	-0.02192	1.00986	-0.01798	-0.0272	1.00693	1.374	1.453	2.226	-0.022	-0.002	0.03	0.0695	0.878	0.0126	1	0	2
518	0.5	5	low	M	28	3443816941	727296047378331	3.13717e+15	1.843	0.958	0.459	510	0.14065	-0.05055	0.95911	-0.06196	-0.00625	0.94135	1.634	1.582	2.117	0.018	-0.055	0.058	0.139	3.12e-06	1.04e-06	1	0	2
519	0.5	5	low	M	29	3760429788	142239846056327	1.34228e+15	1.786	0.951	0.45	523	0.01	-0.07177	0.92993	0.01831	-0.01804	0.94728	0.975	1.667	2.461	-0.032	-0.019	0.07	0.00721	0.101	3.84e-09	1	0	2
520	0.5	5	low	M	30	2378544726	352903974708170	2.59267e+15	1.865	0.976	0.474	494	-0.04404	-0.01489	1.06847	-0.05786	0.05621	1.00455	1.694	0.282	2.347	-0.048	-0.013	0.076	5.61e-05	0.288	1.9e-10	1	0	2
521	0.5	5	low	M	31	1430620418	900629680836573	7.65992e+15	1.822	0.976	0.474	520	-0.0417	-0.0363	1.00986	0.10882	-0.09601	1.05903	1.115	2.124	2.374	-0.019	-0.025	0.056	0.109	0.0344	2.27e-06	1	0	2
522	0.5	5	low	M	32	2821977275	864071435760707	3.32466e+15	1.84	0.949	0.455	512	-0.01899	0.00671	1.03286	-0.02918	0.0325	0.88446	1.47	1.276	2.254	-0.039	-0.007	0.062	0.000996	0.535	1.57e-07	1	0	2
523	0.5	5	low	M	33	2384835787	445700969081372	4.67125e+15	1.884	0.989	0.485	525	0.09543	-0.02988	1.00002	-0.0066	-0.02998	0.98196	1.172	2.928	2.231	-0.028	0	0.03	0.0182	0.976	0.0105	1	0	2
524	0.5	5	low	M	34	856189043	529681588988751	1.67587e+15	1.881	0.963	0.461	498	-0.04951	-0.0503	1.06165	0.00247	9e-05	1.04179	1.388	1.31	2.416	-0.019	-0.045	0.082	0.113	0.000151	3.92e-12	1	0	2
525	0.5	5	low	M	35	2952699813	539047758327797	4.94636e+15	1.82	0.955	0.444	497	-9e-05	0.0323	1.01676	-0.04837	0.07244	0.99716	0.838	1.723	2.637	-0.023	-0.032	0.063	0.0551	0.00713	1.08e-07	1	0	2
526	0.5	3	low	A	36	4246621682	8.04477e+15	6187014174647629	0.034	0.949	0.445	507	0.01663	-0.01431	0.02167	-0.02589	0.01773	-0.01291	-0.065	-0.043	0.11	-0.009	0.02	-0.015	0.44	0.0929	0.204	0	0	0
527	0.5	3	low	A	37	2185642387	5.7676e+15	2131871306337416	-0.001	0.941	0.441	494	0.04078	-0.02338	0.0068	0.06053	-0.027	0.01814	0.048	-0.506	0.064	0.003	-0.012	0.012	0.834	0.333	0.309	0	0	0
528	0.5	3	low	A	38	2350193412	5965810499619693	3903688895516098	-0.007	0.95	0.448	536	0.03242	-0.04347	-0.00258	0.03573	-0.02049	-0.01217	0.066	0.274	-0.144	0.027	-0.023	-0.001	0.0247	0.0483	0.933	0	0	0
529	0.5	3	low	A	39	392470423	7453049859032035	7003732747398317	-0.012	0.971	0.478	540	-0.01078	0.02596	-0.03424	-0.00622	-0.00276	0.06368	-0.014	-0.179	0.001	-0.005	0.017	-0.015	0.655	0.15	0.202	0	0	0
530	0.5	3	low	A	40	3349538807	5.04131e+15	7318711630068719	0.007	0.976	0.475	559	0.04348	0.05187	-0.08156	0.04134	0.0201	0.00021	-0.062	0.781	-0.144	-0.016	0.04	-0.031	0.166	0.000699	0.00829	0	0	0
531	0.5	3	low	A	41	1539897547	6174848705995828	4048285537865013	0.011	0.934	0.434	502	-0.06849	-0.06353	0.06701	-0.02489	-0.06628	0.00599	-0.098	-0.898	0.337	0.034	-0.03	-0.002	0.00396	0.0119	0.851	0	0	0
532	0.5	3	low	A	42	4128321404	1690523291472346	7188421855680645	0.003	0.947	0.445	521	-0.02122	0.00974	0.01905	0.03875	0.01419	0.00783	0.08	0.252	-0.15	-0.022	0.019	0.003	0.0641	0.109	0.824	0	0	0
533	0.5	3	low	A	43	3443816941	4443797685671598	810786087531596	0.006	0.951	0.444	519	-0.06849	0.02142	-0.03912	-0.03481	-0.03372	0.03003	-0.266	0.688	0.076	-0.014	-0.001	0.018	0.257	0.917	0.129	0	0	0
534	0.5	3	low	A	44	3760429788	308537189848721	7697964685503393	0.049	0.947	0.445	535	0.02536	-0.01968	0.055	0.00702	0.04669	0.05785	0.29	-0.055	-0.141	-0.027	0.033	-0.01	0.0213	0.00477	0.386	0	0	0
535	0.5	3	low	A	45	2378544726	8701307061128318	7439384805038571	0.016	0.953	0.448	521	0.02812	-0.0016	0.05103	0.01971	0.08128	0.01524	0.037	-0.233	0.105	-0.002	-0.024	0.033	0.892	0.0422	0.00557	0	0	0
536	0.5	3	low	A	46	1430620418	5160921346396208	3759386253077537	0.007	0.961	0.459	532	-0.0096	0.02034	0.04107	-0.00166	-0.06467	0.00027	-0.095	0.362	0.007	0.013	-0.011	-0.001	0.266	0.349	0.911	0	0	0
537	0.5	3	low	A	47	2821977275	8.17528e+15	6947718753945082	-0.013	0.944	0.445	514	0.08326	-0.06097	-0.02985	0.03726	0.04757	0.01255	-0.164	0.252	0.067	-0.026	0.026	-0.004	0.0258	0.0258	0.736	0	0	0
538	0.5	3	low	A	48	2384835787	3459119037725032	6218766747042537	0.01	0.946	0.444	495	0.05822	-0.08877	0.02211	0.00987	0.01984	0.0407	0.3	-0.633	-0.087	0.012	-0.011	-0.001	0.294	0.362	0.912	0	0	0
539	0.5	3	low	A	49	856189043	1.52761e+15	1467306183185428	0.008	0.956	0.451	533	0.09253	-0.01871	0.02866	0.02757	-0.06011	-0.05175	0.125	0.147	-0.132	-0.005	0.018	-0.019	0.649	0.132	0.118	0	0	0
540	0.5	3	low	A	50	2952699813	1722321645356715	9.54017e+15	0.006	0.952	0.442	523	0.08179	0.03108	-0.024	0.12422	0.01381	0.05186	0.138	0.077	-0.134	0.03	-0.015	-0.017	0.0111	0.218	0.141	0	0	0
541	0.5	3	low	B	36	4246621682	8.04477e+15	1047609033994377	0.4	0.942	0.433	513	1.01095	-0.04093	-0.02952	0.99581	0.01499	0.00418	0.973	-0.299	0.019	0.072	-0.057	-0.013	1.56e-09	1.8e-06	0.275	1	0.78	0.42
542	0.5	3	low	B	37	2185642387	5.7676e+15	5367682457435876	0.412	0.944	0.441	495	0.93837	-0.06801	0.02057	1.01135	-0.01582	-0.06978	0.9	0.024	0.059	0.086	-0.042	-0.049	3.25e-13	0.000417	3.38e-05	1	0.78	0.42
543	0.5	3	low	B	38	2350193412	5965810499619693	1.30101e+15	0.388	0.95	0.448	519	1.04672	-0.08191	-0.02428	1.01114	-0.07426	0.04402	0.868	0.046	-0.013	0.05	-0.026	-0.028	2.5e-05	0.0309	0.0173	1	0.78	0.42
544	0.5	3	low	B	39	392470423	7453049859032035	4861470523755997	0.432	0.984	0.487	547	1.06619	-0.02452	-0.01842	0.93574	-0.02281	0.05361	1.041	-0.477	0.077	0.058	-0.036	-0.027	1.14e-06	0.00268	0.0235	1	0.78	0.42
545	0.5	3	low	B	40	3349538807	5.04131e+15	1949357753619552	0.443	0.966	0.467	556	1.0581	0.04615	-0.03342	0.98843	0.02416	0.0175	0.834	0.207	0.149	0.064	-0.03	-0.041	8.37e-08	0.0135	0.000656	1	0.78	0.42
546	0.5	3	low	B	41	1539897547	6174848705995828	4110020457301289	0.432	0.944	0.429	515	1.01867	-0.01852	-0.00732	1.05958	-0.03097	0.03556	1.305	0.559	-0.439	0.034	-0.015	-0.02	0.00479	0.208	0.0974	1	0.78	0.42
547	0.5	3	low	B	42	4128321404	1690523291472346	5150637307669967	0.384	0.948	0.449	506	1.0575	0.0169	0.01521	1.1474	0.03796	-0.04156	0.964	0.001	-0.061	0.094	-0.063	-0.031	2.15e-15	1.09e-07	0.00884	1	0.78	0.42
548	0.5	3	low	B	43	3443816941	4443797685671598	3219944117590785	0.416	0.951	0.442	518	0.98022	-0.01701	0.03163	0.95514	-0.01688	0.01655	1.226	0.316	-0.33	0.051	-0.026	-0.027	1.82e-05	0.0273	0.0251	1	0.78	0.42
549	0.5	3	low	B	44	3760429788	308537189848721	8520970370154828	0.386	0.947	0.445	521	0.94868	0.01292	-0.08149	1.02108	0.01232	-0.00475	1.09	-0.664	-0.037	0.048	-0.024	-0.029	4.7e-05	0.044	0.0166	1	0.78	0.42
550	0.5	3	low	B	45	2378544726	8701307061128318	945130623877048	0.451	0.954	0.454	539	0.89637	0.00353	-0.03802	0.93903	0.05452	-0.03342	0.957	-0.202	0.127	0.066	-0.026	-0.044	2.62e-08	0.0263	0.000239	1	0.78	0.42
551	0.5	3	low	B	46	1430620418	5160921346396208	4741156944073737	0.432	0.957	0.461	526	0.94261	0.01645	0.01641	1.05162	0.01005	-0.00487	1.037	0.236	-0.07	0.019	0.001	-0.024	0.117	0.934	0.043	1	0.78	0.42
552	0.5	3	low	B	47	2821977275	8.17528e+15	8748188447207212	0.411	0.956	0.452	511	1.00635	-0.06078	0.04073	1.03318	0.05238	0.03331	0.92	0.422	-0.067	0.062	-0.029	-0.04	1.91e-07	0.016	0.00084	1	0.78	0.42
553	0.5	3	low	B	48	2384835787	3459119037725032	3.99187e+15	0.414	0.934	0.422	511	0.99924	0.04306	-0.03841	0.97449	-0.00134	-0.031	0.964	-0.104	0.058	0.053	0.001	-0.067	6.78e-06	0.905	1.24e-08	1	0.78	0.42
554	0.5	3	low	B	49	856189043	1.52761e+15	1815464526880532	0.409	0.958	0.459	535	1.06516	-0.04917	0.02503	1.03324	-0.06808	-0.06388	0.914	-0.745	0.239	0.048	-0.002	-0.05	4.56e-05	0.853	2.26e-05	1	0.78	0.42
555	0.5	3	low	B	50	2952699813	1722321645356715	9.8642e+15	0.421	0.958	0.452	517	0.99984	-0.01474	-0.03984	1.02298	-0.01736	0.00482	0.965	-0.457	0.132	0.081	-0.07	-0.009	6.82e-12	4.45e-09	0.44	1	0.78	0.42
556	0.5	3	low	C	36	4246621682	8.04477e+15	6948640579357743	0.088	0.95	0.448	499	0.01746	0.95861	0.021	-0.00623	1.03679	-0.08676	0.094	0.389	-0.004	-0.023	0.054	-0.045	0.0504	6.28e-06	0.000181	1	0.22	0.12
557	0.5	3	low	C	37	2185642387	5.7676e+15	3785548810847104	0.104	0.937	0.438	489	0.04658	0.9799	-0.05204	-0.0697	1.04397	-0.04502	0.042	0.589	0.054	-0.04	0.049	-0.019	0.000787	3.03e-05	0.117	1	0.22	0.12
558	0.5	3	low	C	38	2350193412	5965810499619693	2971182661131024	0.125	0.958	0.458	531	0.00727	1.01404	-0.02139	0.08018	0.94631	0.00923	0.235	0.755	-0.125	0.012	0.022	-0.042	0.3	0.0652	0.000391	1	0.22	0.12
559	0.5	3	low	C	39	392470423	7453049859032035	9.33919e+15	0.105	0.971	0.466	541	-0.06922	1.05639	0.01852	-0.0718	0.94239	0.05844	0.069	0.912	-0.059	-0.02	0.034	-0.025	0.0955	0.00386	0.0376	1	0.22	0.12
560	0.5	3	low	C	40	3349538807	5.04131e+15	5426893625408411	0.118	0.969	0.468	540	-0.00854	0.99625	-0.0172	0.04692	1.02831	0.04746	0.283	1.276	-0.34	-0.003	0.006	-0.005	0.822	0.589	0.649	1	0.22	0.12
561	0.5	3	low	C	41	1539897547	6174848705995828	9.08381e+15	0.118	0.94	0.441	507	-0.0304	1.04508	0.0036	-0.05209	1.00043	-0.03203	0.02	0.702	0.043	-0.039	0.062	-0.029	0.000922	1.94e-07	0.0156	1	0.22	0.12
562	0.5	3	low	C	42	4128321404	1690523291472346	1797181831207126	0.122	0.957	0.449	527	0.04449	1.01817	-0.01462	0.17008	1.03109	0.00031	0.308	1.069	-0.292	-0.005	0.034	-0.038	0.674	0.00436	0.00162	1	0.22	0.12
563	0.5	3	low	C	43	3443816941	4443797685671598	6539594884961843	0.133	0.949	0.451	522	0.02595	0.98076	0.05275	-0.04563	0.90495	0.01579	0.07	0.134	0.179	-0.014	0.06	-0.06	0.232	4.68e-07	3.91e-07	1	0.22	0.12
564	0.5	3	low	C	44	3760429788	308537189848721	129696687217802	0.112	0.955	0.453	516	0.12547	1.03249	0.00875	-0.04823	0.99278	-0.00455	-0.289	1.541	0.128	0.009	0.008	-0.022	0.441	0.493	0.0708	1	0.22	0.12
565	0.5	3	low	C	45	2378544726	8701307061128318	9.06218e+15	0.122	0.948	0.44	531	0.07199	0.94943	-0.00195	0.05352	0.99775	-0.01345	-0.032	1.486	-0.078	-0.021	0.039	-0.026	0.0799	0.00115	0.0284	1	0.22	0.12
566	0.5	3	low	C	46	1430620418	5160921346396208	653751613572240	0.103	0.969	0.46	530	0.05871	0.96426	-0.03108	-0.02622	0.97566	0.00321	-0.106	1.199	0.012	-0.02	0.046	-0.036	0.101	9.42e-05	0.00261	1	0.22	0.12
567	0.5	3	low	C	47	2821977275	8.17528e+15	9.18495e+15	0.09	0.955	0.452	514	-0.11363	1.00103	-0.00767	0.01482	0.94623	-0.02249	-0.176	1.19	0.072	-0.005	0.031	-0.034	0.668	0.00874	0.00384	1	0.22	0.12
568	0.5	3	low	C	48	2384835787	3459119037725032	5896238628774881	0.084	0.949	0.444	499	0.06947	0.91284	-0.01758	0.05172	1.00668	-0.0231	0.145	0.569	-0.091	-0.046	0.034	0.011	9.24e-05	0.00432	0.375	1	0.22	0.12
569	0.5	3	low	C	49	856189043	1.52761e+15	4575603713747114	0.144	0.947	0.445	532	0.02212	0.98242	-0.00798	0.03851	0.99688	0.05187	0.048	0.621	0.138	-0.033	0.059	-0.04	0.00531	7.14e-07	0.000756	1	0.22	0.12
570	0.5	3	low	C	50	2952699813	1722321645356715	3.29971e+15	0.132	0.962	0.447	532	0.09963	0.94527	0.01393	-0.02618	1.00081	-0.04951	-0.095	1.211	0.069	-0.014	0.01	0.004	0.254	0.402	0.755	1	0.22	0.12
571	0.5	3	low	D	36	4246621682	8.04477e+15	4965693096164614	0.488	0.945	0.444	513	-0.04977	-0.05101	0.97649	-0.06058	-0.05544	1.00251	0.257	-0.421	0.916	-0.038	-0.039	0.09	0.00163	0.00122	5.31e-14	1	0	0.46
572	0.5	3	low	D	37	2185642387	5.7676e+15	4906951405573636	0.471	0.946	0.441	494	0.00711	0.04381	1.02317	-0.00084	0.03142	0.97712	-0.198	0.057	1.164	-0.045	-0.025	0.085	0.000164	0.0365	6.1e-13	1	0	0.46
573	0.5	3	low	D	38	2350193412	5965810499619693	2581524150446058	0.431	0.957	0.46	540	0.02403	-0.02933	1.03156	0.0297	-0.04108	1.0741	0.006	-0.968	1.257	-0.012	-0.032	0.055	0.315	0.00698	3.98e-06	1	0	0.46
574	0.5	3	low	D	39	392470423	7453049859032035	8.05589e+15	0.473	0.974	0.473	549	0.06462	0.04813	1.01087	-0.00842	0.00716	1.04026	0.019	0.014	1.007	0.003	-0.054	0.071	0.818	6.37e-06	1.8e-09	1	0	0.46
575	0.5	3	low	D	40	3349538807	5.04131e+15	5373891389463097	0.473	0.971	0.466	543	0.02875	0.05044	1.07054	0.01166	0.02714	1.05383	-0.076	0.871	0.932	-0.03	-0.005	0.04	0.0117	0.663	0.000769	1	0	0.46
576	0.5	3	low	D	41	1539897547	6174848705995828	4869180803652853	0.485	0.941	0.445	510	0.0228	0.04774	0.98202	-0.01223	0.00741	1.01209	0.495	-0.355	0.677	-0.011	-0.065	0.1	0.378	6.23e-08	4.81e-17	1	0	0.46
577	0.5	3	low	D	42	4128321404	1690523291472346	4988428927026689	0.474	0.952	0.445	526	-0.01549	-0.02318	0.93716	-0.00264	0.05253	1.02076	0.051	-0.006	1.003	-0.052	-0.027	0.092	1.19e-05	0.0246	9.46e-15	1	0	0.46
578	0.5	3	low	D	43	3443816941	4443797685671598	3.51405e+15	0.463	0.954	0.45	521	0.05569	0.04113	1.02876	0.08121	-0.02663	1.02911	0.06	-0.32	1.077	-0.022	-0.018	0.053	0.0641	0.133	1.11e-05	1	0	0.46
579	0.5	3	low	D	44	3760429788	308537189848721	3044719023164362	0.491	0.951	0.446	524	-0.00221	-0.01458	0.9808	0.01747	0.04795	0.97071	-0.05	0.962	0.83	0.001	-0.03	0.04	0.958	0.0131	0.000935	1	0	0.46
580	0.5	3	low	D	45	2378544726	8701307061128318	3.59278e+15	0.431	0.95	0.452	518	-0.06694	0.00345	1.00215	0.01113	-0.0255	0.98782	-0.121	-0.249	1.115	-0.037	-0.033	0.094	0.00203	0.00515	2.89e-15	1	0	0.46
581	0.5	3	low	D	46	1430620418	5160921346396208	10224659927189	0.463	0.97	0.464	531	0.13039	0.02043	1.02823	-0.01809	-0.05522	1.02271	0.222	0.137	0.758	-0.013	-0.036	0.063	0.278	0.00224	1.07e-07	1	0	0.46
582	0.5	3	low	D	47	2821977275	8.17528e+15	9.86114e+15	0.492	0.955	0.452	509	-0.00808	0.0051	1.08507	0.05974	-0.03437	0.99575	0.018	0.659	0.894	-0.012	-0.042	0.072	0.299	0.000435	1.49e-09	1	0	0.46
583	0.5	3	low	D	48	2384835787	3459119037725032	4548512881156057	0.474	0.94	0.443	506	-0.03787	-0.02334	0.98292	0.02785	0.04703	1.01074	0.095	0.286	0.871	-0.019	-0.034	0.068	0.108	0.00464	1.1e-08	1	0	0.46
584	0.5	3	low	D	49	856189043	1.52761e+15	5136895785108209	0.455	0.954	0.46	522	-0.05311	0.02	1.00386	0.00502	0.00105	0.99008	0.482	-0.346	0.657	-0.031	-0.009	0.049	0.00997	0.438	3.26e-05	1	0	0.46
585	0.5	3	low	D	50	2952699813	1722321645356715	3.11689e+15	0.48	0.955	0.459	526	-0.00634	0.02175	1.01164	-0.00294	-0.03363	1.04968	0.213	-0.196	0.867	-0.032	0.001	0.038	0.00721	0.947	0.00143	1	0	0.46
586	0.5	3	low	O	36	4246621682	8.04477e+15	4074149753432721	1.974	0.948	0.439	522	0.00425	0.08529	-0.04248	-0.00092	-0.01748	-0.06162	1.994	2.275	1.869	0.04	-0.012	-0.033	0.000759	0.321	0.00606	0	0	2
587	0.5	3	low	O	37	2185642387	5.7676e+15	937621525954455	1.994	0.944	0.44	483	-0.01731	0.09274	-0.01869	-0.04009	0.05059	0.03821	1.984	2.128	1.988	0.009	-0.007	-0.003	0.431	0.579	0.803	0	0	2
588	0.5	3	low	O	38	2350193412	5965810499619693	877074676100165	1.96	0.959	0.457	531	-0.04771	-0.03127	-0.00589	-0.0104	0.05937	0.02454	2.079	1.869	1.881	0.006	-0.009	0.006	0.637	0.442	0.62	0	0	2
589	0.5	3	low	O	39	392470423	7453049859032035	698555742856115	2.02	0.975	0.476	544	-0.02789	-0.08295	0.05405	-0.0232	0.02026	-0.01749	2.221	2.316	1.742	0.009	0.019	-0.036	0.443	0.116	0.00251	0	0	2
590	0.5	3	low	O	40	3349538807	5.04131e+15	8870139771606773	2.026	0.975	0.471	551	-0.00183	0.00902	0.04073	-0.01455	-0.00559	-0.00181	2.004	1.639	2.141	0.027	-0.028	0.003	0.0249	0.0196	0.79	0	0	2
591	0.5	3	low	O	41	1539897547	6174848705995828	5223316194023937	1.997	0.941	0.434	497	-0.01797	0.00574	0.02754	0.05122	0.03145	-0.01167	1.904	1.952	2.08	0.013	-0.005	-0.009	0.275	0.666	0.472	0	0	2
592	0.5	3	low	O	42	4128321404	1690523291472346	1189847281202674	1.972	0.949	0.442	527	0.02934	-0.07778	-0.00748	1e-05	-0.03093	-0.00046	2.004	1.578	2.019	0.026	-0.006	-0.023	0.0263	0.603	0.0563	0	0	2
593	0.5	3	low	O	43	3443816941	4443797685671598	4390417009126395	2.002	0.951	0.44	525	0.01237	-0.09352	-0.00052	-0.05611	0.01758	0.01305	1.879	2.031	2.121	-0.026	0.01	0.018	0.0286	0.378	0.14	0	0	2
594	0.5	3	low	O	44	3760429788	308537189848721	5054781960789114	1.995	0.951	0.447	518	0.03138	0.00428	-0.02485	0.01797	-0.01009	-0.0623	2.132	1.754	1.963	-0.009	-0.007	0.02	0.463	0.583	0.0962	0	0	2
595	0.5	3	low	O	45	2378544726	8701307061128318	1.11825e+15	2.008	0.951	0.447	512	0.01953	-0.01106	0.05123	-0.00027	0.00984	-0.03362	1.892	2.397	2.01	0.008	-0.023	0.021	0.491	0.0567	0.0814	0	0	2
596	0.5	3	low	O	46	1430620418	5160921346396208	6304615479893982	1.949	0.956	0.454	514	-0.05442	0.03936	-0.01429	-0.06062	0.05582	0.02068	1.971	2.377	1.826	0.019	0	-0.024	0.117	0.995	0.0421	0	0	2
597	0.5	3	low	O	47	2821977275	8.17528e+15	3098388153593987	1.987	0.949	0.445	506	-0.0326	-0.04567	-0.0239	0.02946	-0.03101	-0.02879	2.068	1.959	1.937	0.015	0	-0.019	0.204	0.981	0.107	0	0	2
598	0.5	3	low	O	48	2384835787	3459119037725032	7.59701e+15	1.991	0.94	0.434	510	0.01604	0.06384	-0.01523	-0.00167	0.05721	-0.02306	1.69	1.744	2.311	-0.021	0.024	-0.007	0.082	0.0404	0.549	0	0	2
599	0.5	3	low	O	49	856189043	1.52761e+15	2437376799061894	1.982	0.96	0.458	528	-0.03311	-0.00265	0.00215	0.10635	-0.01638	-0.00858	1.762	2.278	2.097	0.005	0.01	-0.018	0.696	0.411	0.138	0	0	2
600	0.5	3	low	O	50	2952699813	1722321645356715	7765544410794973	2.012	0.954	0.456	530	-0.05319	0.04452	-0.02168	0.01471	0.09929	0.0145	2.265	1.901	1.797	0.004	0.003	-0.009	0.766	0.806	0.466	0	0	2
601	0.5	3	low	P	36	4246621682	8.04477e+15	3749109413474798	0.871	0.939	0.435	511	0.00992	-0.05284	0.03466	-0.07596	-0.10245	-0.01439	2.109	1.263	-0.199	0	-0.004	0.005	0.978	0.73	0.689	0	2	0.88
602	0.5	3	low	P	37	2185642387	5.7676e+15	8570825250353664	0.876	0.947	0.443	480	-0.05568	0.02891	0.02078	-0.0056	-0.02942	0.04641	1.92	0.934	-0.076	0.014	-0.006	-0.01	0.252	0.616	0.425	0	2	0.88
603	0.5	3	low	P	38	2350193412	5965810499619693	2191873951815069	0.866	0.957	0.447	537	0.04083	-0.03152	0.01095	0.01911	-0.02835	8e-05	1.774	1.932	-0.138	-0.014	0.019	-0.008	0.252	0.117	0.491	0	2	0.88
604	0.5	3	low	P	39	392470423	7453049859032035	8594263028353453	0.885	0.986	0.484	558	-0.02715	0.00844	0.00194	0.0853	0.06766	0.03686	1.936	1.1	-0.095	-0.004	0.003	0	0.745	0.786	0.97	0	2	0.88
605	0.5	3	low	P	40	3349538807	5.04131e+15	8621055393014103	0.874	0.975	0.474	551	0.00244	-0.06337	0.02864	0.00688	0.05622	-0.03409	1.622	2.243	-0.137	-0.016	0.032	-0.024	0.177	0.0064	0.0456	0	2	0.88
606	0.5	3	low	P	41	1539897547	6174848705995828	4585508762393147	0.859	0.946	0.439	511	0.0061	-0.01498	-0.00622	0.01974	0.0286	0.01031	1.592	1.672	-0.025	0.015	0.015	-0.04	0.198	0.22	0.000846	0	2	0.88
607	0.5	3	low	P	42	4128321404	1690523291472346	9.4624e+15	0.88	0.953	0.447	523	-0.03305	0.02617	-0.02066	-0.02239	-0.0684	-0.02777	1.563	1.483	0.086	0.019	0.002	-0.025	0.113	0.846	0.0357	0	2	0.88
608	0.5	3	low	P	43	3443816941	4443797685671598	5294842987786978	0.864	0.948	0.446	513	-0.00349	0.01042	-0.02327	-0.09073	-0.05513	0.04064	1.657	1.139	0.124	0.005	0.012	-0.022	0.681	0.311	0.0667	0	2	0.88
609	0.5	3	low	P	44	3760429788	308537189848721	8657258939929307	0.894	0.947	0.441	527	-0.06698	-0.04537	-0.01643	0.0629	-0.04847	0.02213	1.612	2.408	-0.133	-0.01	0.003	0.008	0.386	0.781	0.503	0	2	0.88
610	0.5	3	low	P	45	2378544726	8701307061128318	5.46667e+15	0.861	0.951	0.449	529	0.02502	0.01716	-0.0335	-0.03237	-0.00632	-0.00705	1.639	1.872	-0.106	0.032	-0.004	-0.033	0.00635	0.755	0.00559	0	2	0.88
611	0.5	3	low	P	46	1430620418	5160921346396208	4.32894e+15	0.904	0.962	0.466	537	0.02648	0.06591	0.02612	-0.02218	0.04731	-0.03334	1.956	2.233	-0.323	0	0.015	-0.02	0.973	0.196	0.0961	0	2	0.88
612	0.5	3	low	P	47	2821977275	8.17528e+15	7793959781993181	0.856	0.953	0.448	514	-0.04635	-0.03363	-0.02174	0.00863	0.01314	0.01201	1.56	2.135	-0.147	-0.004	0.005	-0.001	0.712	0.669	0.917	0	2	0.88
613	0.5	3	low	P	48	2384835787	3459119037725032	1507306429557502	0.885	0.944	0.443	520	-0.07806	-0.01055	-0.02026	-0.06606	0.04105	0.02678	1.66	1.377	0.11	-0.007	0.011	-0.007	0.55	0.336	0.573	0	2	0.88
614	0.5	3	low	P	49	856189043	1.52761e+15	1488449189346284	0.9	0.959	0.454	527	-0.03964	-0.10249	-0.05608	-0.03997	-0.05386	-0.00527	1.767	0.773	0.107	0.022	0.003	-0.032	0.0629	0.809	0.00699	0	2	0.88
615	0.5	3	low	P	50	2952699813	1722321645356715	3917867336422205	0.863	0.954	0.454	527	-0.03194	-0.06692	0.01193	0.00247	-0.01847	-0.06996	1.828	1.885	-0.23	-0.002	0.017	-0.021	0.88	0.16	0.0837	0	2	0.88
616	0.5	3	low	E	36	4246621682	8.04477e+15	5765472524799407	1.044	0.95	0.445	501	0.97005	0.00202	-0.00282	1.11398	-0.01159	-0.00082	1.642	1.224	0.394	0.04	-0.028	-0.012	0.000946	0.0207	0.312	1	1	1
617	0.5	3	low	E	37	2185642387	5.7676e+15	9.96518e+15	0.957	0.951	0.447	496	1.00061	-0.02143	-0.02077	0.96349	-0.03282	-0.01984	1.716	0.485	0.274	0.067	-0.031	-0.039	1.98e-08	0.00816	0.00101	1	1	1
618	0.5	3	low	E	38	2350193412	5965810499619693	7.37809e+15	0.987	0.957	0.457	541	1.02829	-0.10254	-0.02546	0.92757	-0.01748	0.04117	1.533	0.231	0.667	0.044	-0.027	-0.017	0.000215	0.0216	0.164	1	1	1
619	0.5	3	low	E	39	392470423	7453049859032035	260455172974616	0.986	0.975	0.474	541	1.02345	0.00434	-0.03717	0.98917	0.01982	0.00635	1.659	0.199	0.489	0.058	-0.025	-0.038	1.12e-06	0.0358	0.00125	1	1	1
620	0.5	3	low	E	40	3349538807	5.04131e+15	2582816004287452	1.018	0.974	0.468	543	1.01633	-0.00021	0.03413	1.00279	-0.02679	0.05033	1.609	1.007	0.429	0.056	-0.007	-0.057	2.62e-06	0.54	1.54e-06	1	1	1
621	0.5	3	low	E	41	1539897547	6174848705995828	9.28352e+15	1.011	0.946	0.435	509	1.03948	0.00103	0.08825	1.02909	0.02744	-0.0205	1.571	0.486	0.586	0.069	-0.055	-0.012	7.1e-09	4.36e-06	0.316	1	1	1
622	0.5	3	low	E	42	4128321404	1690523291472346	1793116047047078	0.986	0.947	0.44	515	0.94297	-0.01503	-0.02903	1.03875	0.009	-0.0658	1.644	0.872	0.359	0.051	-0.016	-0.044	1.61e-05	0.174	0.000258	1	1	1
623	0.5	3	low	E	43	3443816941	4443797685671598	683156496379524	0.99	0.954	0.447	521	1.04731	-0.04503	0.05269	1.07727	-0.02447	-0.0224	1.49	0.72	0.576	0.051	-0.043	-0.005	2.35e-05	0.000278	0.653	1	1	1
624	0.5	3	low	E	44	3760429788	308537189848721	9.20928e+15	1.006	0.951	0.442	514	1.04647	0.00536	-0.02299	0.95573	-0.01065	-0.03829	1.543	-0.13	0.759	0.068	-0.02	-0.054	1.26e-08	0.0941	6.74e-06	1	1	1
625	0.5	3	low	E	45	2378544726	8701307061128318	5620837237220258	0.991	0.941	0.443	524	1.05933	0.00825	0.04138	0.99464	0.07504	0.02133	1.609	0.448	0.441	0.034	-0.001	-0.04	0.00401	0.904	0.000911	1	1	1
626	0.5	3	low	E	46	1430620418	5160921346396208	8448995265644044	1.011	0.97	0.467	531	1.03297	0.04525	-0.01202	1.02303	0.01484	0.06548	1.824	0.322	0.388	0.054	-0.037	-0.015	5.73e-06	0.00174	0.212	1	1	1
627	0.5	3	low	E	47	2821977275	8.17528e+15	8353124915156513	1.049	0.949	0.449	514	1.02456	0.05254	-0.05371	1.00062	0.03747	0.026	1.514	0.583	0.705	0.057	-0.02	-0.041	1.42e-06	0.0883	0.000524	1	1	1
628	0.5	3	low	E	48	2384835787	3459119037725032	6545749534852803	0.994	0.939	0.433	501	1.00559	0.01348	0.00414	0.9873	0.04262	0.01593	1.338	0.626	0.741	0.078	-0.064	-0.008	6.81e-11	6.15e-08	0.52	1	1	1
629	0.5	3	low	E	49	856189043	1.52761e+15	2328906236216426	1.051	0.954	0.449	520	1.03081	0.07231	-0.00627	0.94957	0.02813	-0.00561	1.581	0.852	0.568	0.036	0.013	-0.06	0.00268	0.287	3.86e-07	1	1	1
630	0.5	3	low	E	50	2952699813	1722321645356715	3573866707738489	1.019	0.946	0.445	526	1.02161	0.02079	-0.01902	1.01302	-0.00363	-0.01623	1.554	0.625	0.538	0.039	-0.009	-0.032	0.00111	0.432	0.00643	1	1	1
631	0.5	3	low	F	36	4246621682	8.04477e+15	3.92231e+15	0.968	0.949	0.449	504	-0.03937	0.95888	0.05558	-0.06331	1.04765	-0.09356	1.295	1.356	0.552	-0.017	0.063	-0.06	0.165	1.52e-07	3.98e-07	1	1	1
632	0.5	3	low	F	37	2185642387	5.7676e+15	9.47063e+15	0.994	0.944	0.437	472	-0.00836	1.01911	-0.0213	0.01613	1.02808	-0.05101	1.204	1.193	0.717	-0.058	0.071	-0.025	9.08e-07	2.86e-09	0.0337	1	1	1
633	0.5	3	low	F	38	2350193412	5965810499619693	3100063689053058	0.987	0.955	0.455	540	-0.02753	1.01643	0.00886	-0.07829	0.99511	-0.05093	0.983	2.908	0.434	-0.036	0.064	-0.039	0.00219	6.64e-08	0.000974	1	1	1
634	0.5	3	low	F	39	392470423	7453049859032035	9.6463e+15	0.996	0.986	0.483	542	0.01641	1.10737	-0.03819	0.06939	1.02415	-0.05107	1.047	2.358	0.515	-0.017	0.038	-0.033	0.152	0.00125	0.00599	1	1	1
635	0.5	3	low	F	40	3349538807	5.04131e+15	6.23896e+15	1.013	0.972	0.469	551	0.01824	0.98526	-0.01107	-0.02989	0.98657	0.07533	1.464	1.704	0.343	-0.021	0.021	-0.004	0.0795	0.0727	0.714	1	1	1
636	0.5	3	low	F	41	1539897547	6174848705995828	3.84043e+15	1.009	0.946	0.442	490	0.06737	1.02297	-0.0007	-0.02355	1.01154	0.02589	1.601	1.858	0.206	-0.051	0.069	-0.033	1.44e-05	5.45e-09	0.00507	1	1	1
637	0.5	3	low	F	42	4128321404	1690523291472346	1181373177096248	1.001	0.956	0.447	516	0.03125	0.97417	0.007	-0.07638	1.02914	-0.04357	1.295	1.272	0.636	-0.042	0.078	-0.055	0.000349	3.36e-11	3.27e-06	1	1	1
638	0.5	3	low	F	43	3443816941	4443797685671598	556988094467670	1.026	0.957	0.451	515	0.01162	0.92496	-0.01141	-0.00432	1.04999	0.03591	1.424	2.012	0.336	-0.015	0.011	0.004	0.203	0.349	0.722	1	1	1
639	0.5	3	low	F	44	3760429788	308537189848721	1685071331448853	0.99	0.955	0.455	522	0.03236	0.96338	-0.00693	-0.1215	1.02449	0.00171	1.028	2.764	0.428	-0.031	0.037	-0.012	0.00977	0.00197	0.293	1	1	1
640	0.5	3	low	F	45	2378544726	8701307061128318	2052833123598248	1.01	0.956	0.457	528	-0.00529	0.97963	-0.01524	-0.04935	1.00062	0.0294	1.424	1.618	0.415	-0.045	0.052	-0.018	0.00018	1.17e-05	0.13	1	1	1
641	0.5	3	low	F	46	1430620418	5160921346396208	7331717147026211	1.019	0.963	0.468	540	-0.0512	0.97841	0.01397	-0.05533	0.95228	-0.00928	1.254	1.506	0.663	-0.057	0.09	-0.041	1.52e-06	4.62e-14	0.00056	1	1	1
642	0.5	3	low	F	47	2821977275	8.17528e+15	3813109828624874	0.982	0.961	0.455	508	0.02746	1.04477	0.01807	0.03587	0.98588	0.03076	1.236	2.442	0.285	-0.051	0.073	-0.04	1.68e-05	8.7e-10	0.00077	1	1	1
643	0.5	3	low	F	48	2384835787	3459119037725032	2.96323e+15	0.985	0.946	0.441	518	-0.01434	0.98096	-0.01367	-0.04601	1.04013	0.01105	1.179	1.801	0.557	-0.015	0.022	-0.011	0.197	0.061	0.332	1	1	1
644	0.5	3	low	F	49	856189043	1.52761e+15	8.75484e+15	0.98	0.956	0.458	536	0.0204	1.04936	0.01372	0.02693	1.02816	-0.0355	1.076	2.02	0.56	-0.036	0.056	-0.03	0.00268	2.34e-06	0.0125	1	1	1
645	0.5	3	low	F	50	2952699813	1722321645356715	9.27761e+15	0.994	0.947	0.447	531	-0.02049	1.00765	-0.03644	0.03951	0.92745	-0.04029	1.14	2.981	0.211	-0.007	0.033	-0.037	0.559	0.00521	0.00185	1	1	1
646	0.5	3	low	G	36	4246621682	8.04477e+15	4972179352771491	0.999	0.941	0.44	515	0.06527	-0.01383	1.0226	0.01018	0.03686	0.99251	0.303	0.304	1.696	-0.043	0.003	0.046	0.000332	0.804	0.000125	1	0	1
647	0.5	3	low	G	37	2185642387	5.7676e+15	2066749611403793	0.944	0.942	0.433	496	-0.02444	0.01181	1.02861	-0.03234	0.00666	1.01957	0.525	-0.573	1.659	-0.022	-0.022	0.06	0.0692	0.0615	5.07e-07	1	0	1
648	0.5	3	low	G	38	2350193412	5965810499619693	1799608343280852	0.985	0.951	0.453	534	0.04241	-0.02462	1.01424	-0.01717	0.02757	0.9719	0.449	1.048	1.401	-0.03	-0.012	0.053	0.0113	0.31	9.41e-06	1	0	1
649	0.5	3	low	G	39	392470423	7453049859032035	614496201742440	0.993	0.971	0.47	550	-0.01838	0.03411	0.99474	-0.0002	-0.04093	1.02568	0.651	-0.067	1.544	-0.019	-0.034	0.066	0.106	0.00435	2.88e-08	1	0	1
650	0.5	3	low	G	40	3349538807	5.04131e+15	5653523080982268	1.001	0.977	0.469	547	-0.00796	-0.07271	1.09989	0.03474	0.04997	1.01433	0.463	-0.446	1.808	-0.04	0.011	0.029	0.000824	0.337	0.0141	1	0	1
651	0.5	3	low	G	41	1539897547	6174848705995828	9.52172e+15	0.985	0.947	0.433	514	0.00804	-0.06645	0.9935	-0.08201	-0.01734	0.99287	0.439	0.966	1.44	-0.03	-0.013	0.051	0.0119	0.294	1.77e-05	1	0	1
652	0.5	3	low	G	42	4128321404	1690523291472346	2392248883843422	0.997	0.951	0.446	518	-0.12039	0.05809	0.97441	0.03531	-0.01547	1.0135	0.313	1.478	1.449	-0.028	-0.028	0.071	0.0202	0.0193	1.85e-09	1	0	1
653	0.5	3	low	G	43	3443816941	4443797685671598	2024583916645497	0.982	0.953	0.45	517	-0.05113	-0.05472	1.01833	0.04008	0.03488	1.01471	0.708	0.661	1.324	-0.016	-0.048	0.076	0.189	5.96e-05	1.8e-10	1	0	1
654	0.5	3	low	G	44	3760429788	308537189848721	5.16521e+15	1.011	0.955	0.449	523	0.05013	0.02028	0.97641	-0.0541	-0.03875	0.98248	0.415	0.703	1.567	-0.047	0.005	0.05	7.14e-05	0.699	2.31e-05	1	0	1
655	0.5	3	low	G	45	2378544726	8701307061128318	1526655978523195	0.995	0.951	0.451	531	0.12193	-0.08807	1.02397	0.00497	-0.04966	1.03473	0.56	0.266	1.552	-0.004	-0.036	0.052	0.711	0.0022	1.33e-05	1	0	1
656	0.5	3	low	G	46	1430620418	5160921346396208	5509564857929945	1.023	0.964	0.459	533	-0.04069	0.04794	1.0269	0.02163	0.01215	0.98284	0.597	0.903	1.379	-0.023	-0.047	0.094	0.0554	8.86e-05	2.75e-15	1	0	1
657	0.5	3	low	G	47	2821977275	8.17528e+15	6561888360884041	1.014	0.951	0.459	520	0.044	0.00298	1.05451	-0.0662	-0.01134	0.95337	0.268	0.314	1.694	-0.021	-0.02	0.051	0.0763	0.0872	1.99e-05	1	0	1
658	0.5	3	low	G	48	2384835787	3459119037725032	6839041104540229	0.998	0.948	0.447	537	-0.00565	0.00478	0.98945	-0.06348	0.04203	0.98514	0.688	0.153	1.483	-0.036	-0.011	0.06	0.00236	0.346	5.6e-07	1	0	1
659	0.5	3	low	G	49	856189043	1.52761e+15	8839178883936256	0.966	0.95	0.452	551	-0.01928	-0.0752	1.02356	0.04046	0.05303	1.02212	0.59	0.171	1.461	-0.04	0.001	0.044	0.00079	0.961	0.000229	1	0	1
660	0.5	3	low	G	50	2952699813	1722321645356715	5235287584364414	0.985	0.954	0.444	519	0.05423	0.02065	0.97366	-0.00336	0.07979	0.96755	0.81	-0.065	1.396	-0.013	-0.005	0.023	0.285	0.669	0.0511	1	0	1
661	0.5	3	low	H	36	4246621682	8.04477e+15	4787960278335959	-0.001	0.945	0.439	514	0.97715	-0.02672	-0.02907	0.98875	-0.0661	0.08781	0.062	-0.466	0.098	0.047	-0.014	-0.038	6.35e-05	0.226	0.0012	1	0	0
662	0.5	3	low	H	37	2185642387	5.7676e+15	6458578654564917	0.003	0.94	0.439	489	0.98111	0.06985	0.07622	1.05525	-0.02141	0.02076	0.153	-0.876	0.114	0.074	-0.039	-0.034	4.67e-10	0.000866	0.00358	1	0	0
663	0.5	3	low	H	38	2350193412	5965810499619693	5823137639090419	-0.013	0.964	0.469	541	0.99843	0.07271	-0.03412	0.99487	-0.07644	-0.02717	0.21	-1.017	0.036	0.05	-0.045	-0.001	2.68e-05	0.000159	0.926	1	0	0
664	0.5	3	low	H	39	392470423	7453049859032035	5.70787e+15	0.028	0.974	0.473	552	0.98308	-0.01218	-0.01307	0.9461	-0.06511	-0.0026	0.419	-0.284	-0.229	0.048	-0.022	-0.028	4.88e-05	0.0592	0.0206	1	0	0
665	0.5	3	low	H	40	3349538807	5.04131e+15	7580330302007496	-0.018	0.974	0.473	549	0.97995	-0.1024	0.00778	1.03734	0.00152	0.02441	0.008	-0.845	0.194	0.101	-0.042	-0.061	1.35e-17	0.000449	2.36e-07	1	0	0
666	0.5	3	low	H	41	1539897547	6174848705995828	2773824958130718	0.026	0.946	0.441	510	0.9579	-0.03312	0.00345	1.00911	-0.00107	-0.00931	0.078	-0.085	0.019	0.034	-0.004	-0.037	0.00388	0.728	0.00214	1	0	0
667	0.5	3	low	H	42	4128321404	1690523291472346	6413707614410669	0.032	0.951	0.45	513	0.99913	0.00726	-0.00025	1.04093	0.05876	0.00509	0.373	-0.895	0.002	0.039	-0.015	-0.03	0.00109	0.212	0.0108	1	0	0
668	0.5	3	low	H	43	3443816941	4443797685671598	312454737722874	-0.015	0.952	0.452	520	1.06395	-0.01801	0.04112	0.98595	-0.02977	-0.03923	0.205	-0.409	-0.121	0.076	-0.026	-0.056	1.54e-10	0.0279	2.98e-06	1	0	0
669	0.5	3	low	H	44	3760429788	308537189848721	9.83051e+15	0.042	0.951	0.442	515	1.02466	0.00582	0.02789	0.98618	0.03848	0.02822	0.222	-0.298	-0.021	0.057	-0.027	-0.035	1.81e-06	0.0228	0.00348	1	0	0
670	0.5	3	low	H	45	2378544726	8701307061128318	9.3443e+15	-0.012	0.96	0.46	521	1.00509	0.00728	-0.01241	1.02092	-0.01383	-0.05991	0.477	-0.668	-0.272	0.074	-0.039	-0.038	6.62e-10	0.00117	0.00136	1	0	0
671	0.5	3	low	H	46	1430620418	5160921346396208	3542191877495498	-0.011	0.963	0.465	535	0.97032	0.05344	-0.03795	0.9862	0.03098	-0.03558	0.216	-0.481	-0.067	0.036	-0.006	-0.036	0.0025	0.592	0.00214	1	0	0
672	0.5	3	low	H	47	2821977275	8.17528e+15	4936006744392216	-0.02	0.949	0.449	503	1.00796	-0.00523	0.00242	0.98591	-0.04375	-0.00829	0.04	-0.58	0.065	0.049	-0.001	-0.056	3.21e-05	0.904	2.5e-06	1	0	0
673	0.5	3	low	H	48	2384835787	3459119037725032	1472739928867668	0.007	0.947	0.44	504	0.99309	-0.07219	-0.00367	1.01041	0.03274	-0.00531	-0.008	-0.926	0.281	0.053	-0.045	-0.004	9.39e-06	0.000178	0.71	1	0	0
674	0.5	3	low	H	49	856189043	1.52761e+15	1019234738778323	-0.003	0.96	0.46	528	1.03922	-0.00772	-0.0187	0.95366	0.02054	0.03795	0.324	-1.042	-0.033	0.087	-0.033	-0.065	3.03e-13	0.00611	3.83e-08	1	0	0
675	0.5	3	low	H	50	2952699813	1722321645356715	2.48923e+15	-0.006	0.957	0.456	526	1.04103	-0.04508	0.05323	1.06907	-0.03964	0.00018	0.327	-1.096	0.018	0.061	-0.014	-0.061	2.55e-07	0.248	2.87e-07	1	0	0
676	0.5	3	low	I	36	4246621682	8.04477e+15	407296831253916	0.012	0.948	0.449	507	0.00085	0.87705	-0.03037	-0.01916	1.06416	0.0277	-0.436	0.49	0.357	-0.028	0.047	-0.025	0.0169	8.3e-05	0.0353	1	0	0
677	0.5	3	low	I	37	2185642387	5.7676e+15	897691771388054	0.009	0.948	0.443	484	-0.00287	1.02307	0.00253	-0.01173	1.07602	-0.00128	-0.271	1.003	0.018	-0.013	0.05	-0.051	0.272	2.62e-05	1.81e-05	1	0	0
678	0.5	3	low	I	38	2350193412	5965810499619693	9.7779e+15	0.011	0.953	0.451	541	-0.03758	1.08768	-0.06863	-0.03343	0.92594	-0.02166	-0.178	0.455	0.068	-0.007	0.003	0.005	0.535	0.798	0.694	1	0	0
679	0.5	3	low	I	39	392470423	7453049859032035	933535904623568	-0.033	0.973	0.481	550	-0.05239	0.99518	-0.02142	0.05259	0.99663	0.01787	-0.311	1.754	-0.179	-0.029	0.055	-0.041	0.015	4.61e-06	0.000533	1	0	0
680	0.5	3	low	I	40	3349538807	5.04131e+15	8387830352876335	-0.028	0.974	0.476	558	0.01814	0.99596	-0.03521	0.00979	0.98909	-0.03075	0.023	0.595	-0.225	0.005	0.023	-0.036	0.683	0.0557	0.00232	1	0	0
681	0.5	3	low	I	41	1539897547	6174848705995828	2693780548870564	0.002	0.945	0.444	506	0.0302	0.99567	0.01317	-0.04642	1.02297	-0.01361	-0.349	1.195	0.059	-0.067	0.07	-0.012	1.91e-08	3.8e-09	0.302	1	0	0
682	0.5	3	low	I	42	4128321404	1690523291472346	567529988475144	0.009	0.952	0.448	523	-0.03723	1.04984	-0.02341	-0.04789	0.97155	0.02611	-0.185	0.856	0.019	-0.006	0.027	-0.029	0.622	0.0259	0.0147	1	0	0
683	0.5	3	low	I	43	3443816941	4443797685671598	2526796883903444	-0.008	0.952	0.451	531	0.0125	0.90036	-0.04494	0.04942	0.96272	0.03044	0.157	-0.694	0.007	-0.002	0.037	-0.048	0.875	0.00188	5.95e-05	1	0	0
684	0.5	3	low	I	44	3760429788	308537189848721	3807430679444224	-0.008	0.96	0.449	523	0.03788	1.02432	0.04574	0.04591	1.03484	-0.01984	-0.128	1.075	-0.165	-0.02	0.059	-0.055	0.0966	8.38e-07	3.41e-06	1	0	0
685	0.5	3	low	I	45	2378544726	8701307061128318	6145628488156945	-0.002	0.952	0.452	526	0.10848	0.9554	-0.02169	-0.05759	0.94025	0.04094	-0.29	1.348	-0.07	-0.031	0.054	-0.03	0.00813	5.74e-06	0.0115	1	0	0
686	0.5	3	low	I	46	1430620418	5160921346396208	8352394574321806	0.008	0.961	0.459	540	0.08486	1.00697	0.05119	-0.02537	0.92116	-0.02256	-0.295	0.859	0.028	-0.032	0.058	-0.04	0.00753	8.97e-07	0.000868	1	0	0
687	0.5	3	low	I	47	2821977275	8.17528e+15	5.60699e+15	0.017	0.948	0.447	513	-0.05583	1.00149	0.01905	-0.05994	1.0569	0.06266	-0.048	1.068	-0.196	-0.019	0.028	-0.015	0.111	0.0172	0.204	1	0	0
688	0.5	3	low	I	48	2384835787	3459119037725032	2074148405808956	-0.011	0.938	0.427	504	0.01196	1.01733	-0.02103	-0.02372	1.01447	-0.04002	-0.128	1.036	-0.154	-0.036	0.054	-0.028	0.00256	5.1e-06	0.019	1	0	0
689	0.5	3	low	I	49	856189043	1.52761e+15	5651215310208499	0.006	0.97	0.464	537	-0.00661	0.99085	-0.01001	0.02362	1.01943	0.04585	-0.1	0.623	-0.033	-0.06	0.057	-0.006	3.54e-07	1.72e-06	0.638	1	0	0
690	0.5	3	low	I	50	2952699813	1722321645356715	556659998837858	0.014	0.951	0.449	509	0.01802	0.95462	-0.02433	-0.08913	0.97933	-0.02224	-0.161	0.403	0.109	-0.013	0.045	-0.05	0.27	0.000162	2.72e-05	1	0	0
691	0.5	3	low	J	36	4246621682	8.04477e+15	2117133559659124	0.011	0.957	0.447	511	0.12122	-0.00836	1.00251	0.00187	-0.05758	1.04114	-0.238	-0.81	0.502	-0.01	-0.075	0.115	0.388	2.93e-10	5.91e-22	1	0	0
692	0.5	3	low	J	37	2185642387	5.7676e+15	9.09366e+15	0.022	0.932	0.424	488	0.01616	-0.04052	0.98918	-0.00801	-0.03616	1.07551	-0.652	-0.259	0.712	-0.037	-0.027	0.078	0.00167	0.022	6.54e-11	1	0	0
693	0.5	3	low	J	38	2350193412	5965810499619693	5483884874265641	0.008	0.96	0.449	511	0.06635	-0.01152	1.01611	-0.03041	0.02567	1.01581	-0.566	-0.832	0.843	-0.051	-0.013	0.078	2.02e-05	0.27	4.6e-11	1	0	0
694	0.5	3	low	J	39	392470423	7453049859032035	8290381343103945	-0.005	0.98	0.479	553	0.02653	0.04767	1.00515	-0.04562	-0.09545	1.03603	-0.109	-1.069	0.388	-0.02	-0.019	0.049	0.0949	0.11	3.28e-05	1	0	0
695	0.5	3	low	J	40	3349538807	5.04131e+15	5306256385520101	-0.008	0.971	0.468	549	0.03685	0.05063	0.994	0.01473	-0.059	1.02374	-0.334	0.237	0.259	-0.029	-0.012	0.048	0.0135	0.299	4.78e-05	1	0	0
696	0.5	3	low	J	41	1539897547	6174848705995828	250779853668064	0.011	0.942	0.43	514	-0.00664	0.04599	1.00567	0.02754	0.04218	1.00348	-0.302	-0.123	0.395	-0.008	-0.011	0.025	0.485	0.362	0.0332	1	0	0
697	0.5	3	low	J	42	4128321404	1690523291472346	6.09363e+15	0.012	0.956	0.448	519	0.04505	-0.01433	0.97483	0.00761	-0.0218	0.95616	-0.538	-0.577	0.774	-0.031	-0.007	0.047	0.00838	0.571	8.73e-05	1	0	0
698	0.5	3	low	J	43	3443816941	4443797685671598	5553357393946499	-0.009	0.951	0.447	510	0.0785	0.05418	1.07407	-0.02835	-0.0166	0.99427	-0.309	-1.101	0.59	-0.024	-0.007	0.039	0.0406	0.56	0.00116	1	0	0
699	0.5	3	low	J	44	3760429788	308537189848721	4219975559972226	0.032	0.951	0.451	525	-0.01319	-0.04099	0.97568	-0.04598	-0.04979	1.00108	-0.003	-1.155	0.434	0.006	-0.053	0.069	0.643	8.84e-06	6.74e-09	1	0	0
700	0.5	3	low	J	45	2378544726	8701307061128318	4695087620057166	-0.016	0.944	0.443	525	-0.02626	0.05181	1.00051	-0.04657	0.01951	1.01483	-0.475	-0.051	0.502	-0.043	-0.008	0.065	0.00032	0.525	4.4e-08	1	0	0
701	0.5	3	low	J	46	1430620418	5160921346396208	1.29153e+15	0.023	0.964	0.462	531	-0.02715	0.07524	1.00753	0.01906	0.07631	1.02283	-0.209	-0.188	0.341	-0.011	-0.036	0.064	0.338	0.00276	6.15e-08	1	0	0
702	0.5	3	low	J	47	2821977275	8.17528e+15	6279877331107855	-0.028	0.954	0.45	509	-0.03974	-0.03436	0.95315	-0.00691	0.05278	1.02157	-0.253	-0.302	0.288	-0.033	-0.017	0.061	0.00608	0.158	2.53e-07	1	0	0
703	0.5	3	low	J	48	2384835787	3459119037725032	6076058077160269	0.037	0.939	0.43	516	0.00303	0.02838	1.00154	0.10005	0.01234	1.00834	-0.493	-0.854	0.802	-0.023	-0.029	0.07	0.0539	0.0153	3.35e-09	1	0	0
704	0.5	3	low	J	49	856189043	1.52761e+15	9.38464e+15	0.003	0.961	0.457	532	0.03295	-0.04006	1.01972	-0.00335	-0.00579	1.00071	-0.497	-0.328	0.601	-0.043	-0.004	0.057	0.000327	0.726	1.75e-06	1	0	0
705	0.5	3	low	J	50	2952699813	1722321645356715	83812365774065	0	0.956	0.452	527	0.05795	0.01368	1.02342	-0.0121	-0.12043	0.9765	-0.616	-0.265	0.719	-0.019	-0.012	0.04	0.109	0.333	0.000861	1	0	0
706	0.5	3	low	K	36	4246621682	8.04477e+15	9.18161e+15	1.984	0.942	0.437	520	0.96555	0.04033	-0.01405	0.93322	0.01296	-0.01047	2.619	1.829	1.268	0.046	-0.029	-0.019	9.51e-05	0.0152	0.109	1	0.78	2
707	0.5	3	low	K	37	2185642387	5.7676e+15	3231589309871196	1.989	0.942	0.436	502	1.00938	0.03106	0.00696	1.02453	-0.01723	0.06177	2.688	1.072	1.473	0.07	-0.038	-0.036	4.94e-09	0.00131	0.0028	1	0.78	2
708	0.5	3	low	K	38	2350193412	5965810499619693	6642405996099114	1.986	0.96	0.461	546	0.99623	-0.0257	-0.04786	1.00206	0.06702	-0.02723	2.404	1.645	1.617	0.047	-0.015	-0.036	7.61e-05	0.224	0.0025	1	0.78	2
709	0.5	3	low	K	39	392470423	7453049859032035	7.05754e+15	2.003	0.967	0.47	558	1.03652	-0.04603	0.05623	1.01501	0.07118	-0.01688	2.364	1.809	1.654	0.025	-0.014	-0.013	0.0325	0.248	0.287	1	0.78	2
710	0.5	3	low	K	40	3349538807	5.04131e+15	4.48002e+15	1.998	0.972	0.469	551	1.03672	-0.07266	0.03647	0.94091	0.02311	-0.01394	2.504	1.639	1.581	0.036	-0.015	-0.023	0.00267	0.195	0.0523	1	0.78	2
711	0.5	3	low	K	41	1539897547	6174848705995828	559418757911772	1.991	0.934	0.429	502	0.93706	0.03598	-0.00576	1.04311	-0.00581	-0.02324	2.423	1.712	1.616	0.057	-0.03	-0.026	1.44e-06	0.0115	0.0313	1	0.78	2
712	0.5	3	low	K	42	4128321404	1690523291472346	2.77908e+15	1.982	0.953	0.448	509	1.08235	0.00457	0.00052	0.98916	0.02457	-0.04967	2.38	2.016	1.535	0.051	-0.038	-0.013	2.09e-05	0.0015	0.282	1	0.78	2
713	0.5	3	low	K	43	3443816941	4443797685671598	2405911649111658	1.99	0.947	0.437	528	0.98164	0.05697	-0.03899	1.05703	0.05221	-0.02258	2.454	1.527	1.608	0.033	-0.015	-0.019	0.00583	0.21	0.101	1	0.78	2
714	0.5	3	low	K	44	3760429788	308537189848721	7309597386047244	1.998	0.935	0.435	519	1.03455	-0.0535	0.04223	1.04481	0.05519	-0.0457	2.49	2.23	1.352	0.038	-0.001	-0.045	0.00163	0.929	0.000152	1	0.78	2
715	0.5	3	low	K	45	2378544726	8701307061128318	1012324681505561	1.998	0.944	0.434	511	0.92502	0.01117	0.03419	0.99637	0.00985	0.02597	2.6	0.955	1.626	0.051	-0.046	0	2e-05	0.000126	0.976	1	0.78	2
716	0.5	3	low	K	46	1430620418	5160921346396208	5835022677201778	1.989	0.972	0.469	513	1.03976	0.05247	0.00326	1.00568	-0.0675	0.03744	2.525	1.441	1.561	0.061	-0.04	-0.022	2.94e-07	0.000929	0.0604	1	0.78	2
717	0.5	3	low	K	47	2821977275	8.17528e+15	9.18082e+15	1.995	0.954	0.449	505	0.99223	0.02911	-0.00727	1.07923	0.00675	-0.00416	2.206	2.161	1.683	0.063	-0.015	-0.053	1.33e-07	0.198	6.94e-06	1	0.78	2
718	0.5	3	low	K	48	2384835787	3459119037725032	1.25767e+15	1.991	0.945	0.43	506	0.9606	0.02182	0.01399	1.01617	-0.00159	0.02035	2.179	1.781	1.875	0.057	-0.025	-0.032	1.68e-06	0.0331	0.00733	1	0.78	2
719	0.5	3	low	K	49	856189043	1.52761e+15	8517846460454166	1.983	0.952	0.452	518	0.95943	-0.04575	0.04565	1.01358	0.03629	0.04002	2.43	0.925	1.768	0.053	-0.013	-0.051	8.45e-06	0.281	1.77e-05	1	0.78	2
720	0.5	3	low	K	50	2952699813	1722321645356715	9.069e+15	1.951	0.968	0.459	528	0.95039	0.0066	-0.0102	0.98514	-0.06914	0.01538	2.139	2.045	1.711	0.022	0.002	-0.029	0.0609	0.899	0.0152	1	0.78	2
721	0.5	3	low	L	36	4246621682	8.04477e+15	8057119492441416	2.008	0.949	0.438	516	-0.0527	1.04201	-0.05285	-0.00293	1.01458	-0.00879	2.114	2.214	1.873	-0.036	0.058	-0.034	0.00272	1.21e-06	0.00396	1	0.22	2
722	0.5	3	low	L	37	2185642387	5.7676e+15	1627731656190008	1.998	0.952	0.449	504	-0.07464	1.01749	-0.02407	-0.0507	1.00649	-0.00544	1.99	3.245	1.698	-0.027	0.042	-0.022	0.0222	0.000416	0.0608	1	0.22	2
723	0.5	3	low	L	38	2350193412	5965810499619693	2.81172e+15	2.017	0.952	0.449	529	0.01677	0.99566	-0.01268	-0.00767	1.07097	-0.05114	1.829	2.563	2.035	-0.008	0.039	-0.041	0.487	0.00119	0.000656	1	0.22	2
724	0.5	3	low	L	39	392470423	7453049859032035	1742324244696647	2.009	0.971	0.475	542	-0.02165	0.98505	-0.0412	0.01728	1.05705	0.00078	1.747	3.006	2.029	-0.059	0.046	0.014	6.07e-07	0.000114	0.257	1	0.22	2
725	0.5	3	low	L	40	3349538807	5.04131e+15	1546345995739102	1.992	0.976	0.471	544	0.05897	1.05742	-0.04759	0.00128	0.97587	0.02341	1.872	2.851	1.867	0	0.03	-0.041	0.98	0.0113	0.000576	1	0.22	2
726	0.5	3	low	L	41	1539897547	6174848705995828	9.74615e+15	1.993	0.943	0.436	502	-0.00366	1.03334	0.02931	-0.01844	0.97524	0.02545	1.773	2.29	2.118	-0.044	0.063	-0.027	0.000211	1.21e-07	0.0243	1	0.22	2
727	0.5	3	low	L	42	4128321404	1690523291472346	1032420923002064	2.003	0.944	0.437	520	-0.0813	1.06972	0.06211	0.09645	1.02123	0.01502	1.787	3.061	1.944	-0.041	0.051	-0.02	0.000485	1.68e-05	0.0928	1	0.22	2
728	0.5	3	low	L	43	3443816941	4443797685671598	3.95056e+15	1.993	0.947	0.451	513	0.01691	1.04792	-0.01804	-0.06082	1.03893	-0.01814	1.868	1.935	2.134	-0.006	0.02	-0.022	0.644	0.0993	0.0615	1	0.22	2
729	0.5	3	low	L	44	3760429788	308537189848721	4981672102585435	1.974	0.951	0.444	522	-0.02116	0.99466	-0.04354	0.00818	1.00185	-0.01117	2.061	2.433	1.772	-0.011	0.046	-0.047	0.358	0.000124	8.42e-05	1	0.22	2
730	0.5	3	low	L	45	2378544726	8701307061128318	2824807071592659	2.004	0.942	0.433	539	0.02219	0.98708	-0.00225	-0.01872	0.99319	-0.01013	1.89	2.849	1.872	-0.043	0.037	0.004	0.000286	0.0019	0.749	1	0.22	2
731	0.5	3	low	L	46	1430620418	5160921346396208	6279979653190821	1.977	0.966	0.461	527	0.05549	0.9742	-0.02113	-0.03897	1.03016	0.01849	1.922	2.877	1.786	-0.036	0.054	-0.028	0.00225	6.1e-06	0.0178	1	0.22	2
732	0.5	3	low	L	47	2821977275	8.17528e+15	8598381744232029	1.962	0.961	0.46	521	-0.08582	0.97879	0.02298	0.05003	1.00104	0.07523	1.77	2.947	1.85	-0.043	0.061	-0.03	0.000294	3.39e-07	0.012	1	0.22	2
733	0.5	3	low	L	48	2384835787	3459119037725032	1293524692300707	2	0.935	0.428	502	0.03025	0.98104	-0.04626	-0.06594	0.97689	-0.00545	1.706	2.979	2.022	-0.021	0.047	-0.037	0.0753	7.04e-05	0.0021	1	0.22	2
734	0.5	3	low	L	49	856189043	1.52761e+15	1583529219496995	2.029	0.953	0.448	540	0.01752	1.05514	0.02186	-0.08422	1.0169	-0.04229	1.404	3.498	2.239	-0.022	0.025	-0.007	0.0651	0.0365	0.567	1	0.22	2
735	0.5	3	low	L	50	2952699813	1722321645356715	3008134150877595	1.977	0.963	0.456	525	-0.01366	0.9861	0.04851	-0.02552	1.03914	0.03963	1.771	3.135	1.831	-0.064	0.078	-0.023	7.23e-08	6.15e-11	0.0507	1	0.22	2
736	0.5	3	low	M	36	4246621682	8.04477e+15	6.89754e+15	1.972	0.944	0.433	513	-0.06215	-0.02481	0.98738	-0.07659	0.00131	1.01538	1.71	0.606	2.45	-0.023	-0.028	0.069	0.0583	0.0185	7.14e-09	1	0	2
737	0.5	3	low	M	37	2185642387	5.7676e+15	8064363980665803	2.018	0.949	0.444	502	0.04885	0.01321	1.01207	0.03698	0.0148	0.96938	1.288	1.583	2.629	-0.055	0.005	0.058	3.33e-06	0.678	9.92e-07	1	0	2
738	0.5	3	low	M	38	2350193412	5965810499619693	2190367439761758	2.003	0.958	0.452	521	-0.02467	0.03814	1.0353	0.01552	0.00869	1.00995	1.868	1.387	2.208	-0.028	-0.009	0.046	0.0193	0.468	0.000114	1	0	2
739	0.5	3	low	M	39	392470423	7453049859032035	8288486730307341	2.005	0.986	0.48	540	0.04511	-0.00287	1.05905	0.04103	0.00578	0.99619	1.421	1.818	2.498	-0.034	-0.014	0.057	0.00412	0.236	2.12e-06	1	0	2
740	0.5	3	low	M	40	3349538807	5.04131e+15	3669850598089397	2.007	0.969	0.47	548	-0.05565	-0.08287	0.97974	-0.01662	0.00025	0.93633	1.195	2.123	2.592	-0.057	0.009	0.058	1.34e-06	0.457	1.02e-06	1	0	2
741	0.5	3	low	M	41	1539897547	6174848705995828	7341646447312087	1.988	0.946	0.434	512	-0.00868	-0.01451	0.98579	-0.01906	0.03517	1.01174	1.595	1.681	2.336	-0.049	-0.005	0.064	3.81e-05	0.661	5.46e-08	1	0	2
742	0.5	3	low	M	42	4128321404	1690523291472346	9.8295e+15	2.009	0.953	0.455	526	-0.01117	-0.02647	1.02367	-0.03826	-0.01526	0.99203	1.017	1.481	2.792	-0.053	-0.006	0.07	6.75e-06	0.634	4.58e-09	1	0	2
743	0.5	3	low	M	43	3443816941	4443797685671598	7720290147699416	2.017	0.943	0.444	507	0.00667	-0.03311	0.98	0.04177	0.01205	1.02744	1.86	0.64	2.343	-0.006	-0.056	0.079	0.632	3.14e-06	3.6e-11	1	0	2
744	0.5	3	low	M	44	3760429788	308537189848721	6.93946e+15	2.012	0.956	0.448	503	-0.00761	0.04558	0.93234	0.0657	-0.06233	1.01446	1.607	1.744	2.336	-0.005	-0.032	0.047	0.671	0.00688	8.21e-05	1	0	2
745	0.5	3	low	M	45	2378544726	8701307061128318	951922945678234	1.983	0.95	0.438	522	0.03229	-0.06359	1.02279	0.0468	-0.00477	0.9762	1.469	1.215	2.513	-0.008	-0.043	0.071	0.513	0.00027	2.07e-09	1	0	2
746	0.5	3	low	M	46	1430620418	5160921346396208	4.04784e+15	2.003	0.965	0.462	531	-0.05076	-0.00233	1.02529	-0.02209	0.02021	1.00733	1.522	0.733	2.555	-0.024	-0.015	0.049	0.0395	0.206	3.27e-05	1	0	2
747	0.5	3	low	M	47	2821977275	8.17528e+15	8055983351077884	2.012	0.953	0.45	521	-0.04085	-0.04254	1.02264	-0.0761	0.0306	0.99948	1.696	0.88	2.445	-0.03	-0.04	0.086	0.0118	0.000779	3.7e-13	1	0	2
748	0.5	3	low	M	48	2384835787	3459119037725032	6426287605427206	1.996	0.948	0.439	511	0.03598	-0.01307	0.99606	0.03552	-0.00679	1.02717	1.703	0.95	2.429	-0.059	0.002	0.066	7.23e-07	0.841	2.36e-08	1	0	2
749	0.5	3	low	M	49	856189043	1.52761e+15	2636740668676794	2.026	0.957	0.449	524	0.03736	0.01306	1.00778	-0.03433	-0.00975	1.04077	1.367	0.62	2.691	-0.048	0.019	0.033	5.9e-05	0.104	0.00496	1	0	2
750	0.5	3	low	M	50	2952699813	1722321645356715	8862190856598318	1.973	0.966	0.464	517	-0.00633	0.04859	1.0383	0.10668	0.05733	1.03177	1.241	2.647	2.338	-0.031	-0.02	0.066	0.00875	0.0874	2.3e-08	1	0	2
751	0.5	10	low	A	71	392470423	96688961610198	388725773897022	0.098	0.978	0.478	506	-0.0833	-0.28813	0.001	0.05542	-0.22845	-0.0352	0.291	0.866	-0.286	0.009	-0.027	0.025	0.45	0.0243	0.0329	0	0	0
752	0.5	10	low	A	72	856189043	625611364608630	714217058150098	-0.036	1.019	0.516	534	0.05993	0.01647	-0.11005	-0.00889	-0.00409	-0.05992	0.36	0.132	-0.461	-0.02	0.019	-0.001	0.0892	0.102	0.936	0	0	0
753	0.5	10	low	A	73	1162971104	16615837113931	761167587013915	-0.124	0.979	0.482	526	-0.18556	0.17871	-0.05699	-0.11413	0.14186	-0.14415	0.051	0.349	-0.393	-0.036	0.026	0.006	0.00225	0.0257	0.592	0	0	0
754	0.5	10	low	A	74	1187113369	126702362205833	389297020854428	0.058	0.995	0.498	522	0.07916	-0.09239	-0.06481	0.03018	-0.04566	-0.152	0.188	-0.115	-0.039	-0.01	0.011	-0.003	0.396	0.34	0.783	0	0	0
755	0.5	10	low	A	75	1430620418	8912892779335	727296047378331	0.008	0.985	0.481	539	0.04014	-0.10534	-0.00701	-0.06858	-0.09463	0.10436	-0.339	0.407	0.246	-0.003	-0.003	0.009	0.797	0.783	0.462	0	0	0
756	0.5	10	low	A	76	1539897547	324546156218275	539047758327797	0.112	0.991	0.486	511	0.13448	-0.0173	0.12545	0.13978	0.10726	-0.00726	0.245	0.043	-0.013	0.008	0.007	-0.02	0.475	0.538	0.0962	0	0	0
757	0.5	10	low	A	77	2145218781	9818351129069	254717660835013	0.194	0.991	0.496	523	0.21396	-0.11053	0.19822	-0.00467	-0.2199	0.17261	0.169	-0.017	0.306	-0.017	-0.019	0.045	0.156	0.109	0.00015	0	0	0
758	0.5	10	low	A	78	2185642387	958108574617654	2955274656414	0.217	1.005	0.505	515	0.05888	0.0478	0.05107	0.05757	-0.12176	-0.149	0.356	0.189	0.102	-0.009	-0.004	0.016	0.464	0.769	0.181	0	0	0
759	0.5	10	low	A	79	2350193412	317591893719509	142239846056327	-0.071	0.966	0.461	512	-0.18702	0.15873	-0.14079	-0.0817	0.18968	-0.05716	-0.188	-0.22	0.086	0.006	-0.004	-0.001	0.624	0.715	0.908	0	0	0
760	0.5	10	low	A	80	2374226738	591871390584856	693913170369342	-0.136	0.996	0.495	522	0.18735	0.08232	-0.17068	-0.02623	0.1817	-0.01541	0.132	0.123	-0.477	-0.026	0.057	-0.04	0.0296	1.87e-06	0.00067	0	0	0
761	0.5	10	low	A	81	2378544726	97315446470365	466699043288827	0.067	0.992	0.492	523	-0.15227	-0.10527	0.21532	-0.09335	0.0239	0.02266	0.284	-0.545	0.049	-0.005	0.023	-0.025	0.656	0.0531	0.0394	0	0	0
762	0.5	10	low	A	82	2384835787	898087618639693	934673344949260	0.016	0.98	0.483	501	0.32279	-0.11907	0.05727	0.17215	-0.13221	-0.14611	0.389	0.053	-0.291	0.025	0.008	-0.043	0.0357	0.476	0.000339	0	0	0
763	0.5	10	low	A	83	2821977275	490418293513358	2379915677011	-0.011	0.973	0.47	533	0.21711	0.02886	-0.04036	0.14575	-0.03345	0.00968	-0.066	0.085	0.007	-0.007	0.003	0.005	0.557	0.814	0.688	0	0	0
764	0.5	10	low	A	84	2952699813	913325617788360	194132476346567	0.097	1.008	0.51	503	0.03624	0.23388	-0.0185	-0.04362	0.13778	0.02129	0.289	0.161	-0.104	-0.004	-0.007	0.015	0.714	0.571	0.219	0	0	0
765	0.5	10	low	A	85	3349538807	398184285731986	547197227831930	0.092	0.99	0.487	526	0.29978	0.14557	0.04511	0.18319	0.09833	0.0735	0.413	-0.47	-0.053	-0.007	0.017	-0.013	0.539	0.163	0.263	0	0	0
766	0.5	10	low	A	86	3443816941	954279684461653	352903974708170	-0.02	0.98	0.473	509	-0.30763	0.11234	-0.00818	-0.2483	0.0852	0.10059	-0.085	0.05	0.032	0.001	-0.017	0.021	0.942	0.153	0.0781	0	0	0
767	0.5	10	low	A	87	3760429788	653829753166065	900629680836573	-0.006	0.966	0.47	499	-0.0887	-0.19318	0.16107	-0.02628	-0.25234	0.01862	-0.1	-0.106	0.102	0.01	-0.008	-0.002	0.397	0.525	0.858	0	0	0
768	0.5	10	low	A	88	4128321404	572598506929353	864071435760707	0.134	0.996	0.497	518	0.00167	0.11041	-0.03252	0.13043	-0.02036	-0.03505	0.4	-0.021	-0.085	0.011	0.003	-0.019	0.345	0.797	0.104	0	0	0
769	0.5	10	low	A	89	4246621682	333446667529643	445700969081372	-0.089	0.99	0.493	508	-0.00968	-0.3858	0.10357	0.10503	-0.35966	0.12841	0.187	-0.669	-0.201	0.069	-0.053	-0.012	7.98e-09	9.84e-06	0.302	0	0	0
770	0.5	10	low	A	90	4290437562	756729932269082	529681588988751	0.118	0.97	0.467	530	0.07913	-0.16918	0.06219	0.0972	-0.03783	0.10092	0.268	-0.683	0.195	-0.019	-0.002	0.028	0.102	0.857	0.0184	0	0	0
771	0.5	10	high	A	91	392470423	440157798351720	83250631811097	0.046	1.016	0.52	381	-0.05365	0.21369	0.08248	-0.01065	0.12643	-0.01507	0.023	-0.454	0.227	-0.001	-0.001	0.003	0.902	0.948	0.797	0	0	0
772	0.5	10	high	A	92	856189043	114378118654713	97040368942543	-0.052	0.989	0.488	424	0.32925	-0.02658	-0.09855	0.26082	-0.20463	0.02824	-0.125	0.166	-0.038	0.024	-0.028	0.009	0.0451	0.0187	0.466	0	0	0
773	0.5	10	high	A	93	1162971104	102151239989325	346723774448037	-0.069	0.979	0.481	447	0.027	0.0471	0.03796	0.07748	0.04064	-0.05327	-0.012	-0.922	0.113	0.007	0.006	-0.018	0.544	0.602	0.136	0	0	0
774	0.5	10	high	A	94	1187113369	853475555544719	17010310664773	-0.005	0.979	0.474	421	-0.04849	-0.11693	-0.13175	-0.01575	0.0206	-0.24592	-0.115	0.61	-0.06	-0.003	0.028	-0.033	0.776	0.0178	0.00515	0	0	0
775	0.5	10	high	A	95	1430620418	657159745693207	158626539399847	0.041	0.958	0.45	416	-0.00655	0.26591	-0.0963	0.03781	0.24642	-0.01092	-0.064	0.189	0.095	-0.001	0.006	-0.006	0.92	0.63	0.618	0	0	0
776	0.5	10	high	A	96	1539897547	730998142622411	25297159096226	0.072	0.987	0.487	428	-0.19911	0.0893	-0.01946	-0.22411	-0.03433	-0.17119	0.183	-0.624	0.154	0.031	-0.038	0.015	0.00977	0.00128	0.221	0	0	0
777	0.5	10	high	A	97	2145218781	401511339470744	950727270683274	0.044	0.976	0.474	440	0.07062	0.09065	0.06613	0.17488	0.06368	0.01999	-0.268	-0.165	0.387	-0.03	0.023	0.007	0.0123	0.0544	0.537	0	0	0
778	0.5	10	high	A	98	2185642387	975167949218303	493300969479606	-0.022	1.004	0.5	418	-0.05971	-0.03733	-0.064	0.04726	-0.06333	0.00669	0.117	-0.211	-0.078	-0.017	0.006	0.013	0.157	0.604	0.287	0	0	0
779	0.5	10	high	A	99	2350193412	456738807959482	875710875028744	0.154	0.984	0.482	438	-0.00268	0.16618	-0.02331	0.0355	0.15891	0.0246	-0.041	1.552	-0.04	0.011	-0.016	0.007	0.335	0.189	0.583	0	0	0
780	0.5	10	high	A	100	2374226738	466078839497641	409602209459990	0.05	0.965	0.466	419	-0.04338	-0.07127	0.10077	-0.06715	-0.17767	0.10981	0.033	0.549	-0.091	-0.03	0.03	-0.001	0.0127	0.012	0.921	0	0	0
781	0.5	10	high	A	101	2378544726	864437111187726	618388916132972	0.178	0.999	0.494	381	0.13412	0.16089	-0.02906	0.24017	0.17643	-0.05513	0.198	0.106	0.205	-0.001	0.005	-0.006	0.944	0.667	0.641	0	0	0
782	0.5	10	high	A	102	2384835787	393029184546322	308149714022875	-0.014	0.965	0.464	414	0.00058	-0.05838	-0.13592	-0.00398	0.06722	-0.07485	-0.133	0.266	0.023	-0.02	0.035	-0.023	0.0858	0.00359	0.049	0	0	0
783	0.5	10	high	A	103	2821977275	238187600392848	581766977906227	0.002	1.01	0.507	407	-0.03203	-0.01837	0.03558	0.0281	0.13915	0.09078	-0.157	0.436	0.048	-0.003	-0.014	0.022	0.792	0.242	0.064	0	0	0
784	0.5	10	high	A	104	2952699813	894190018996596	138448689831421	0.084	0.921	0.412	432	-0.00133	-0.02236	0.14495	0.15915	-0.03387	0.14139	0.198	0.253	-0.068	0.008	-0.014	0.009	0.514	0.254	0.459	0	0	0
785	0.5	10	high	A	105	3349538807	868376783328131	812898528994992	-0.01	0.966	0.464	428	-0.16541	0.07438	0.13419	-0.12561	0.19089	0.15098	-0.148	-0.186	0.175	-0.025	0.017	0.007	0.0371	0.151	0.547	0	0	0
786	0.5	10	high	A	106	3443816941	823581228964031	636756950058043	-0.014	0.93	0.423	439	0.05923	-0.07123	0.14748	0.13718	-0.07562	0.07864	0.178	-0.16	-0.169	0.014	0.006	-0.025	0.238	0.612	0.0367	0	0	0
787	0.5	10	high	A	107	3760429788	713526160456240	520772439194843	-0.12	0.941	0.437	445	-0.21013	-0.04326	0.2128	-0.13612	0.1272	0.05126	-0.083	-0.864	0.037	-0.035	0.05	-0.024	0.00297	2.95e-05	0.0413	0	0	0
788	0.5	10	high	A	108	4128321404	400025117211044	98884532460942	0.002	0.929	0.42	427	-0.07258	0.08363	-0.07464	0.01853	-0.04656	-0.06021	-0.294	0.868	0.028	-0.013	0.025	-0.014	0.275	0.0358	0.225	0	0	0
789	0.5	10	high	A	109	4246621682	640076138079166	385993354255334	0.155	0.943	0.442	422	0.35347	0.01876	0.10024	0.33844	-0.09467	-0.11507	0.215	-0.268	0.2	0.033	-0.005	-0.03	0.00595	0.692	0.0103	0	0	0
790	0.5	10	high	A	110	4290437562	99337090039625	873173510888591	0.044	0.969	0.468	430	0.02792	0.09801	0.05832	0.09773	0.13139	-0.07505	0.005	-0.195	0.127	-0.017	0.039	-0.03	0.144	0.00103	0.0129	0	0	0
791	0.5	5	high	A	51	4246621682	842018712311983	968252317747101	0.008	0.934	0.425	442	-0.02142	0.04786	-0.07397	0.03638	-0.06919	0.0069	0.38	-0.585	-0.182	0.011	-0.009	-0.001	0.351	0.443	0.933	0	0	0
792	0.5	5	high	A	52	2185642387	804180543171242	676130970474333	-0.009	0.954	0.453	430	0.14147	0.09806	-0.08279	0.05664	-0.09098	0.00507	0.151	-0.113	-0.144	0.023	-0.041	0.027	0.056	0.00047	0.0213	0	0	0
793	0.5	5	high	A	53	2350193412	372489443747327	644040303071961	0.052	0.9	0.39	452	-0.02432	0.05853	-0.04182	-0.10001	0.0332	-0.00427	0.063	0.206	0.007	-0.008	0.002	0.007	0.513	0.875	0.579	0	0	0
794	0.5	5	high	A	54	392470423	978022675728425	500004772096872	-0.042	0.933	0.425	442	-0.04148	0.01663	-0.04384	-0.11863	-0.05495	0.00078	0.013	-0.126	-0.051	-0.006	0.003	0.003	0.628	0.785	0.794	0	0	0
795	0.5	5	high	A	55	3349538807	174823986832052	102119232760742	0.023	0.979	0.477	446	-0.07547	0.0346	0.05571	-0.08153	-0.01575	0.03108	0.074	-0.315	0.062	-0.034	0.055	-0.03	0.00429	4.24e-06	0.0114	0	0	0
796	0.5	5	high	A	56	1539897547	493048483505845	822027749381960	0.037	0.946	0.448	421	-0.19273	0.0308	0.00134	-0.12722	-0.08592	-0.10407	-0.134	0.421	0.095	-0.032	0.034	-0.01	0.00738	0.00427	0.423	0	0	0
797	0.5	5	high	A	57	4128321404	571885197190568	714830661658198	0.002	0.953	0.452	436	0.06428	-0.01671	0.04697	0.10534	0.00152	0.04408	0.195	-0.956	0.066	0.026	-0.01	-0.02	0.026	0.404	0.091	0	0	0
798	0.5	5	high	A	58	3443816941	517076411051676	929690177785233	-0.019	0.95	0.443	441	0.02762	0.01566	-0.0947	-0.04278	0.04791	-0.06195	0.072	0.386	-0.209	0.046	-0.034	-0.011	9.94e-05	0.00429	0.359	0	0	0
799	0.5	5	high	A	59	3760429788	32475757645443	227544533321634	0.014	0.991	0.492	434	-0.09236	-0.02975	-0.00853	-0.01893	0.02459	-0.04021	0.296	-0.705	-0.103	0.001	0.024	-0.033	0.959	0.0423	0.00578	0	0	0
800	0.5	5	high	A	60	2378544726	584736975375563	929993097903207	-0.001	0.93	0.418	433	-0.13032	-0.00807	0.00911	-0.02749	0.00926	0.02138	-0.055	-0.09	0.103	0.005	0.001	-0.007	0.676	0.952	0.555	0	0	0
801	0.5	5	high	A	61	1430620418	111664336873218	345373514806852	-0.05	0.917	0.41	427	0.10177	-0.02235	-0.02225	0.05053	-0.00982	0.05171	-0.081	-0.251	0.011	0.024	-0.035	0.016	0.0398	0.00352	0.17	0	0	0
802	0.5	5	high	A	62	2821977275	630970208207145	756408268585801	0.054	0.904	0.388	461	0.03958	0.06655	0.02654	-0.01997	-0.02324	0.01462	0.219	0.337	-0.14	-0.037	0.032	0.001	0.00187	0.00686	0.909	0	0	0
803	0.5	5	high	A	63	2384835787	164905044948682	476979590952396	-0.023	0.977	0.475	414	0.04096	-0.00668	-0.07023	0.14561	-0.00554	-0.02293	-0.031	0.05	-0.053	0.014	0.001	-0.018	0.252	0.949	0.132	0	0	0
804	0.5	5	high	A	64	856189043	258493982953951	265992047963664	-0.025	0.937	0.434	433	0.11938	-0.00566	0.03501	0.09578	0.13405	0.00764	0.036	0.232	-0.124	-0.024	0.02	0.003	0.0469	0.1	0.796	0	0	0
805	0.5	5	high	A	65	2952699813	508525484940037	188743395730853	-0.004	0.945	0.44	466	-0.0492	0.0148	0.00555	-0.0821	-0.00405	0.01786	-0.389	1.14	0.069	0.011	-0.035	0.039	0.338	0.00354	0.00114	0	0	0
806	0.5	5	high	B	51	4246621682	281472808448598	681750248186290	0.405	0.915	0.406	447	0.95201	-0.07974	0.114	0.98642	-0.0463	0.0464	0.794	-0.257	0.218	0.068	-0.046	-0.028	8.84e-09	9.52e-05	0.0176	1	0.78	0.42
807	0.5	5	high	B	52	2185642387	405716539593414	99030327051878	0.4	0.954	0.457	478	0.91537	-0.12243	0.07216	0.95936	0.02223	0.00446	1.153	-0.067	-0.144	0.079	-0.043	-0.039	3.42e-11	0.000335	0.001	1	0.78	0.42
808	0.5	5	high	B	53	2350193412	613732423167676	29519877163693	0.45	0.926	0.409	439	0.97357	0.06559	0.01638	0.97494	0.08239	-0.04802	0.84	0.272	0.144	0.078	-0.032	-0.058	3.74e-11	0.00765	8.93e-07	1	0.78	0.42
809	0.5	5	high	B	54	392470423	507463491288945	998744231648743	0.431	0.94	0.438	432	0.82674	-0.01345	-0.05238	0.90896	-0.00466	0.02483	0.992	0.003	0.069	0.05	-0.015	-0.041	2.39e-05	0.212	0.000632	1	0.78	0.42
810	0.5	5	high	B	55	3349538807	510503929108381	344271208858117	0.432	0.888	0.371	443	0.91203	0.03332	-0.01186	0.95086	0.08062	-0.00961	0.783	0.574	0.083	0.054	-0.02	-0.042	5.25e-06	0.102	0.000448	1	0.78	0.42
811	0.5	5	high	B	56	1539897547	98591146524996	697277885628864	0.441	0.949	0.444	413	0.90068	0.03864	0.01374	0.83349	0.09429	-0.08084	1.307	-0.387	-0.13	0.063	-0.016	-0.055	1.18e-07	0.17	4.5e-06	1	0.78	0.42
812	0.5	5	high	B	57	4128321404	826779008843005	589822214096785	0.449	0.949	0.446	418	0.97184	-0.08111	-0.02575	0.94849	0.01347	0.00591	0.711	0.683	0.146	0.036	-0.002	-0.04	0.00246	0.845	0.000845	1	0.78	0.42
813	0.5	5	high	B	58	3443816941	816892776405439	146482229465619	0.408	0.954	0.449	410	0.83933	-0.03814	-0.03868	0.88474	-0.06029	-0.02706	1.06	-0.325	-0.024	0.04	-0.032	-0.009	0.000717	0.00649	0.439	1	0.78	0.42
814	0.5	5	high	B	59	3760429788	171729139052331	67804847611114	0.434	0.917	0.407	429	0.92647	0.05502	0.06471	0.94928	0.12719	0.11217	1.322	0.067	-0.261	0.047	-0.022	-0.029	7.25e-05	0.0607	0.0159	1	0.78	0.42
815	0.5	5	high	B	60	2378544726	550761751830578	469762267079204	0.412	0.92	0.415	474	0.92381	-0.07858	0.02419	0.83644	0.02977	-0.04072	1.135	-0.152	-0.118	0.072	-0.03	-0.047	1.18e-09	0.0129	7.46e-05	1	0.78	0.42
816	0.5	5	high	B	61	1430620418	682066361187026	223477010848001	0.42	0.951	0.447	462	0.88834	0.08193	-0.03252	0.91992	0.08703	-0.02006	0.798	-0.375	0.238	0.03	-0.009	-0.024	0.0124	0.434	0.0426	1	0.78	0.42
817	0.5	5	high	B	62	2821977275	50469705136493	428044603206217	0.415	0.963	0.454	427	0.97804	-0.02531	-0.00683	0.94165	-0.05068	-0.02943	1.353	0.451	-0.413	0.091	-0.061	-0.023	2.16e-14	2.61e-07	0.0572	1	0.78	0.42
818	0.5	5	high	B	63	2384835787	130357067333534	331738174194470	0.47	0.944	0.436	448	0.92317	0.02324	-0.08773	0.92855	-0.0975	-0.08511	1.013	0.554	-0.104	0.046	-0.023	-0.028	9.96e-05	0.0499	0.0181	1	0.78	0.42
819	0.5	5	high	B	64	856189043	993693025549874	43232355266809	0.429	0.945	0.439	433	0.93847	-0.01341	-0.01318	0.96269	0.05365	-0.01407	0.991	-0.517	0.188	0.078	-0.053	-0.021	4.68e-11	9.36e-06	0.0731	1	0.78	0.42
820	0.5	5	high	B	65	2952699813	886249178787693	152637377148494	0.424	0.951	0.45	450	0.914	-0.00851	0.02509	1.00592	-0.06473	0.05232	0.874	-0.339	0.195	0.035	-0.006	-0.035	0.00348	0.609	0.00347	1	0.78	0.42
821	0.5	5	high	C	51	4246621682	907199090579525	89065362699330	0.138	0.918	0.405	429	-0.03977	1.0034	-0.02074	-0.06048	1.04201	0.0947	0.104	0.504	0.071	-0.029	0.071	-0.058	0.0145	2.58e-09	1.14e-06	1	0.22	0.12
822	0.5	5	high	C	52	2185642387	381026666145772	220560822635889	0.155	0.913	0.397	427	-0.02713	1.05586	-0.06151	-0.05585	0.91893	-0.0717	0.269	1.292	-0.244	-0.046	0.074	-0.04	0.000103	5.61e-10	0.000713	1	0.22	0.12
823	0.5	5	high	C	53	2350193412	14563617762178	366484010824934	0.165	0.959	0.45	445	0.00309	1.01754	-0.04797	-0.06925	0.923	0.00309	0.23	1.216	-0.146	-0.029	0.059	-0.044	0.0156	7.43e-07	0.000177	1	0.22	0.12
824	0.5	5	high	C	54	392470423	58422867674381	960566889028996	0.1	0.946	0.445	422	-0.03617	1.01039	0.03589	-0.07601	0.96416	0.03752	0.156	0.345	-0.011	-0.054	0.055	-0.006	5.7e-06	3.83e-06	0.605	1	0.22	0.12
825	0.5	5	high	C	55	3349538807	609638380585238	71694216690958	0.196	0.92	0.411	443	0.01892	0.97347	0.00233	-0.06407	0.95826	0.07876	0.013	0.977	0.147	0.004	0.021	-0.034	0.75	0.0778	0.00449	1	0.22	0.12
826	0.5	5	high	C	56	1539897547	566697862232104	790599009022117	0.08	0.98	0.479	430	-0.10551	0.94438	-0.03354	-0.21422	0.92752	-0.01049	-0.11	1.388	-0.091	-0.023	0.025	-0.007	0.0557	0.0339	0.576	1	0.22	0.12
827	0.5	5	high	C	57	4128321404	385496549541131	310119686881080	0.079	0.96	0.456	445	-0.03339	0.88491	-0.06011	0.00645	0.9452	0.06064	-0.045	0.223	0.165	-0.016	0.033	-0.024	0.168	0.00548	0.0473	1	0.22	0.12
828	0.5	5	high	C	58	3443816941	846814971650019	876990193035454	0.176	0.959	0.461	428	-0.04744	0.99283	0.0192	-0.0057	1.00056	-0.00292	-0.481	1.89	0.35	-0.03	0.064	-0.047	0.0115	7.4e-08	7.77e-05	1	0.22	0.12
829	0.5	5	high	C	59	3760429788	733709983760491	709247334860265	0.091	0.946	0.446	444	0.01612	0.97085	-0.03396	-0.03365	0.93495	-0.06645	0.032	0.748	-0.038	-0.031	0.065	-0.053	0.00923	3.4e-08	6.83e-06	1	0.22	0.12
830	0.5	5	high	C	60	2378544726	92447728151456	78794447937980	0.125	0.935	0.431	446	-0.02034	0.95128	0.02428	-0.11632	1.03153	-0.03956	-0.05	1.24	0.001	-0.046	0.057	-0.016	0.000106	1.86e-06	0.181	1	0.22	0.12
831	0.5	5	high	C	61	1430620418	268522350117564	796951086260378	0.109	0.957	0.451	407	-0.02448	0.99099	-0.05373	-0.13035	0.96126	0.0199	0.18	0.735	-0.105	-0.042	0.063	-0.037	0.000433	1.15e-07	0.00197	1	0.22	0.12
832	0.5	5	high	C	62	2821977275	219562998740002	116787548875436	0.144	0.924	0.412	430	0.0427	0.92402	0.03522	0.0767	1.08308	-0.01443	-0.11	1.099	0.135	-0.007	0.032	-0.033	0.533	0.00599	0.00523	1	0.22	0.12
833	0.5	5	high	C	63	2384835787	191228886367753	647401109803468	0.081	0.939	0.433	434	-0.04123	0.93803	0.00248	0.00079	0.99243	0.00404	-0.157	0.68	0.143	-0.029	0.051	-0.035	0.0158	1.67e-05	0.003	1	0.22	0.12
834	0.5	5	high	C	64	856189043	43755162507296	741622131317854	0.126	1.004	0.506	431	0.15429	1.0043	-0.02503	0.05627	1.03697	-0.05115	0.016	0.713	0.072	0.005	0.015	-0.027	0.65	0.193	0.024	1	0.22	0.12
835	0.5	5	high	C	65	2952699813	274609642568976	565680488478392	0.14	0.921	0.41	437	0.07822	1.07449	-0.05122	-0.00467	0.95332	0.03009	0.034	1.272	-0.064	-0.021	0.069	-0.07	0.0752	6.93e-09	2.61e-09	1	0.22	0.12
836	0.5	5	high	D	51	4246621682	715678928652778	235850918339565	0.512	0.986	0.491	422	-0.06501	0.00504	1.07174	-0.04633	0.06332	0.99017	0.276	-0.112	0.891	-0.013	-0.07	0.107	0.281	3.72e-09	1.39e-19	1	0	0.46
837	0.5	5	high	D	52	2185642387	239171395776793	749953269725666	0.424	0.947	0.44	449	0.02175	0.06179	1.05286	0.02137	-0.00091	1.01667	0.035	-0.259	0.955	-0.044	-0.014	0.075	0.000212	0.228	2.5e-10	1	0	0.46
838	0.5	5	high	D	53	2350193412	679527031723410	970509463688359	0.489	0.933	0.422	419	-0.0209	-0.01131	1.01344	0.11392	0.12254	0.94134	-0.083	0.315	1.054	-0.026	0.005	0.023	0.0272	0.66	0.0521	1	0	0.46
839	0.5	5	high	D	54	392470423	284675816772506	746185217518359	0.44	0.969	0.47	439	-0.06751	0.13806	1.05853	0.06789	0.04816	1.01054	0.317	-0.41	0.774	-0.011	-0.017	0.037	0.336	0.156	0.00183	1	0	0.46
840	0.5	5	high	D	55	3349538807	9249849012122	398523822193965	0.491	0.927	0.419	432	0.05458	0.03651	1.06907	0.04274	0.03629	1.07133	0.058	0.996	0.76	-0.032	-0.03	0.076	0.00686	0.0125	1.34e-10	1	0	0.46
841	0.5	5	high	D	56	1539897547	69247564068064	66046333406121	0.393	0.961	0.455	409	-0.07329	0.03344	0.94573	0.05924	0.09018	0.98831	0.029	-0.019	0.847	-0.017	-0.018	0.048	0.158	0.139	5.56e-05	1	0	0.46
842	0.5	5	high	D	57	4128321404	426969270920381	975736738648266	0.482	0.918	0.416	425	-0.01401	0.03494	0.97644	0.04901	0.04049	1.05592	0.198	0.427	0.779	-0.011	-0.056	0.085	0.337	2.82e-06	6.52e-13	1	0	0.46
843	0.5	5	high	D	58	3443816941	739873220212758	395499986829236	0.441	0.921	0.413	452	-0.05374	-0.0661	1.065	-0.10518	-0.03199	0.95598	-0.158	-0.326	1.148	-0.008	-0.034	0.054	0.479	0.00466	6.18e-06	1	0	0.46
844	0.5	5	high	D	59	3760429788	821907007135451	925087936222553	0.421	0.91	0.398	454	-0.042	-0.10018	1.02626	-0.06833	-0.04606	1.00351	-0.022	-0.154	0.996	-0.06	0.014	0.054	4.61e-07	0.25	5.75e-06	1	0	0.46
845	0.5	5	high	D	60	2378544726	11606164742261	620528854196891	0.499	0.941	0.44	439	0.02771	-0.06596	0.99329	0.03591	0.14467	1.01767	0.531	-0.455	0.694	-0.013	-0.04	0.072	0.293	0.000683	1.71e-09	1	0	0.46
846	0.5	5	high	D	61	1430620418	322699337266386	536394831491634	0.462	0.946	0.442	448	-0.11499	-0.09017	0.94873	0.11225	-0.06051	1.02423	-0.298	0.429	1.165	-0.042	-0.017	0.067	0.000395	0.16	1.93e-08	1	0	0.46
847	0.5	5	high	D	62	2821977275	680640271166340	596257346449420	0.49	0.944	0.447	425	-0.06861	-0.08778	1.04492	-0.03139	-0.06025	0.97955	0.103	0.059	0.995	0.008	-0.029	0.027	0.489	0.0154	0.0228	1	0	0.46
848	0.5	5	high	D	63	2384835787	970850109122694	252699979348108	0.497	0.923	0.417	448	-0.01459	-0.01941	1.01841	0.04253	0.10073	0.91836	0.378	-0.092	0.767	-0.038	0.009	0.038	0.00137	0.467	0.00144	1	0	0.46
849	0.5	5	high	D	64	856189043	73906624922529	969618088332936	0.492	0.91	0.398	434	0.17425	0.00202	1.03802	0.0278	-0.00324	1.0282	-0.164	-0.109	1.317	-0.063	-0.009	0.091	1.07e-07	0.449	2.3e-14	1	0	0.46
850	0.5	5	high	D	65	2952699813	491227107355371	420182488625869	0.34	0.946	0.446	430	0.05853	0.08908	1.03371	0.08262	-0.07746	0.97459	-0.375	0.346	0.967	-0.025	-0.037	0.077	0.0345	0.00184	8.56e-11	1	0	0.46
851	0.5	5	high	O	51	4246621682	218840936431661	91653153998777	1.65	0.898	0.387	429	-0.03391	0.12456	0.02029	-0.00362	0.04408	0.06135	1.606	1.768	1.661	-0.02	0.016	0.002	0.0974	0.191	0.851	0	0	2
852	0.5	5	high	O	52	2185642387	253762990469113	435220712330192	1.576	0.902	0.392	433	-0.01693	-0.01541	0.05418	0.09188	0.06302	-0.00027	1.836	1.378	1.371	-0.001	0.009	-0.01	0.919	0.458	0.38	0	0	2
853	0.5	5	high	O	53	2350193412	621845990186557	748499839100987	1.671	0.915	0.406	456	0.0019	0.06412	0.00283	0.00574	0.05278	0.01315	1.598	1.81	1.699	-0.019	0.024	-0.008	0.106	0.042	0.48	0	0	2
854	0.5	5	high	O	54	392470423	341898289509118	557161474367604	1.637	0.893	0.368	445	0.05574	-0.03065	0.01326	0.05979	0.03819	-0.02344	1.582	2.146	1.537	0.027	-0.04	0.018	0.0221	0.00083	0.135	0	0	2
855	0.5	5	high	O	55	3349538807	394876668695360	132762432796881	1.584	0.915	0.395	404	0.0804	-0.00217	-0.02414	0.08065	-0.09074	0.03033	1.196	2.635	1.668	0.016	-0.007	-0.01	0.166	0.531	0.384	0	0	2
856	0.5	5	high	O	56	1539897547	589143564458936	231427465565503	1.723	0.915	0.412	426	0.07409	-0.07233	0.06777	-0.02483	-0.07731	-0.02389	1.504	1.718	1.912	-0.002	0.011	-0.012	0.84	0.342	0.302	0	0	2
857	0.5	5	high	O	57	4128321404	314164816634730	498897474026307	1.597	0.898	0.378	439	-0.04719	-0.01968	0.02898	-0.08012	-0.05812	-0.01222	1.565	1.995	1.546	0.001	0.004	-0.006	0.949	0.734	0.592	0	0	2
858	0.5	5	high	O	58	3443816941	980891012586653	216284118825570	1.788	0.951	0.446	425	-0.00637	-0.02789	-0.07127	-0.0654	0.0879	0.03373	1.693	1.906	1.834	-0.034	0.011	0.027	0.00418	0.363	0.022	0	0	2
859	0.5	5	high	O	59	3760429788	637954321224242	730137699516490	1.863	0.99	0.487	413	0.10563	0.01731	0.03661	-0.0269	-0.07156	-0.02716	1.579	2.251	2.042	-0.043	0.019	0.026	0.000361	0.109	0.0317	0	0	2
860	0.5	5	high	O	60	2378544726	388772620819509	843810675898567	1.702	0.907	0.392	442	0.03947	0.01302	-0.04374	-0.08644	-0.03071	0.02332	1.643	1.782	1.731	-0.03	0.001	0.035	0.0108	0.951	0.00357	0	0	2
861	0.5	5	high	O	61	1430620418	874661515466869	538395060459152	1.71	0.921	0.412	435	-0.01492	0.07851	0.02163	0.03645	0.1069	0.01167	1.854	0.796	1.796	-0.031	0.036	-0.012	0.00893	0.00248	0.318	0	0	2
862	0.5	5	high	O	62	2821977275	428898615529761	385114525211975	1.815	0.943	0.441	418	-0.114	-0.11764	0.01814	-0.08332	0.11413	0.02457	1.921	1.413	1.835	-0.022	0.024	-0.006	0.071	0.0456	0.641	0	0	2
863	0.5	5	high	O	63	2384835787	526991820661351	182061910862103	1.704	0.912	0.398	447	0.01484	0.03808	-0.01254	-0.01816	-0.05368	0.07324	1.573	0.559	2.099	-0.006	-0.001	0.008	0.622	0.943	0.482	0	0	2
864	0.5	5	high	O	64	856189043	690083032241091	826604221947491	1.856	0.957	0.453	470	0.03809	0.00674	-0.00603	-0.03851	0.06716	-0.05858	1.929	1.885	1.773	-0.006	0.019	-0.019	0.589	0.105	0.118	0	0	2
865	0.5	5	high	O	65	2952699813	467301636002958	958463105140254	1.754	0.933	0.429	432	0.06923	-0.02487	-0.00263	-0.03577	-0.06939	-0.01709	2.128	0.921	1.641	-0.027	0.016	0.01	0.0234	0.167	0.407	0	0	2
866	0.5	5	high	P	51	4246621682	126701444853097	313290832098573	0.891	0.95	0.444	448	-0.00234	0.05397	0.05736	0.14374	-0.01746	0.04112	1.511	1.687	0.051	0.023	-0.029	0.011	0.049	0.0128	0.35	0	2	0.88
867	0.5	5	high	P	52	2185642387	302334790350869	171910675941035	0.831	0.943	0.441	413	-0.02353	-0.04324	-0.05935	0.09498	-0.03256	0.02526	1.238	2.455	0.013	0.012	0.022	-0.047	0.309	0.0595	7.33e-05	0	2	0.88
868	0.5	5	high	P	53	2350193412	112421622965485	624405594309792	0.903	0.944	0.447	452	-0.05538	0.08907	-0.01926	0.03548	0.17562	0.0269	1.584	2.261	0.028	-0.012	0.002	0.012	0.323	0.886	0.301	0	2	0.88
869	0.5	5	high	P	54	392470423	350735130719840	616422850638628	0.906	0.936	0.43	450	-0.02155	0.01589	0.01489	0.07231	-0.02417	0.05445	1.576	1.824	0.094	-0.002	0.008	-0.008	0.854	0.489	0.478	0	2	0.88
870	0.5	5	high	P	55	3349538807	416008729487658	622871276922524	0.862	0.934	0.428	434	-0.05266	-0.06635	0.06194	0.00236	0.00687	0.00068	1.273	1.598	0.32	0.003	-0.003	0.001	0.829	0.812	0.965	0	2	0.88
871	0.5	5	high	P	56	1539897547	81718269269913	335555881960318	0.912	0.908	0.394	444	0.01735	0.03318	0.04818	0.08181	0.06858	0.09201	1.552	2.333	-0.007	-0.007	0.019	-0.015	0.534	0.106	0.207	0	2	0.88
872	0.5	5	high	P	57	4128321404	682899506529793	511109376559034	0.838	0.931	0.424	425	-0.05873	0.03991	-0.00594	-0.13309	-0.0215	0.0062	1.212	2.58	0.031	-0.007	-0.012	0.024	0.574	0.328	0.0468	0	2	0.88
873	0.5	5	high	P	58	3443816941	262228237930685	985171924345195	0.828	0.906	0.389	472	0.0441	0.06968	-0.00952	-0.14878	-0.08618	0.04106	1.629	2.089	-0.218	-0.053	0.035	0.017	9.14e-06	0.00375	0.164	0	2	0.88
874	0.5	5	high	P	59	3760429788	45113316038623	566036237869412	0.9	0.939	0.43	450	-0.06296	0.0718	-0.03013	0.04702	-0.01192	0.00088	1.768	2.455	-0.281	0.016	0.011	-0.035	0.172	0.366	0.0035	0	2	0.88
875	0.5	5	high	P	60	2378544726	185408408520743	590416777180508	0.912	0.888	0.371	440	-0.02813	-0.01916	-0.00231	-0.08283	-0.10539	0.02955	1.526	1.669	0.184	-0.011	0.021	-0.015	0.365	0.0774	0.2	0	2	0.88
876	0.5	5	high	P	61	1430620418	375729894498363	683055600384250	0.893	0.891	0.373	428	-0.04175	-0.03597	-0.05188	-0.07012	-0.00099	-0.02107	1.592	1.811	-0.03	-0.015	0.008	0.008	0.196	0.509	0.479	0	2	0.88
877	0.5	5	high	P	62	2821977275	80399648752064	919189164415002	0.949	0.911	0.401	453	-0.05052	0.04113	-0.05696	-0.0746	0.0547	0.0384	1.782	1.202	0.132	0	0.009	-0.012	0.983	0.464	0.327	0	2	0.88
878	0.5	5	high	P	63	2384835787	549931159708649	73363032424822	0.943	0.914	0.404	446	0.02428	0.10261	-0.05195	0.01256	0.04328	-0.05131	1.512	1.911	0.108	-0.017	0.032	-0.021	0.157	0.00668	0.0694	0	2	0.88
879	0.5	5	high	P	64	856189043	700905482750386	288547095144168	0.963	0.931	0.425	438	-0.11886	-0.02911	-0.05395	0.08264	-0.04246	0.01239	1.934	0.736	0.158	0.008	0.005	-0.017	0.482	0.691	0.146	0	2	0.88
880	0.5	5	high	P	65	2952699813	200226341374218	938282178016380	0.835	0.944	0.443	434	-0.01708	-0.03313	-0.10603	-0.15087	0.03734	-0.0129	1.431	1.702	0.054	-0.009	0.016	-0.01	0.473	0.188	0.379	0	2	0.88
881	0.5	5	high	E	51	4246621682	519838443724439	691819280153140	0.873	0.939	0.43	419	0.96641	-0.06066	0.05567	0.90188	-0.01652	0.00776	1.411	0.447	0.455	0.044	-0.025	-0.018	0.000202	0.0373	0.128	1	1	1
882	0.5	5	high	E	52	2185642387	383246454875916	214208389166743	0.914	0.904	0.391	444	0.93405	-0.0706	0.0357	0.98289	-0.042	-0.01722	1.535	0.625	0.389	0.061	-0.028	-0.034	2.29e-07	0.0166	0.00447	1	1	1
883	0.5	5	high	E	53	2350193412	633355287602171	675541091477498	0.955	0.941	0.43	435	0.94049	-0.00602	-0.03502	0.85013	-0.00012	-0.01881	1.253	1.13	0.58	0.013	-0.002	-0.013	0.261	0.855	0.26	1	1	1
884	0.5	5	high	E	54	392470423	635063971858472	897983405040577	0.934	0.906	0.392	434	0.79312	0.03905	-0.05872	0.91834	-0.02158	-0.00401	1.771	0.924	0.167	0.053	-0.011	-0.054	8.65e-06	0.353	7e-06	1	1	1
885	0.5	5	high	E	55	3349538807	190315790008754	220476811053231	0.96	0.915	0.406	465	0.89496	0.06628	-0.07963	1.05932	0.06798	0.00233	1.329	1.365	0.493	0.078	-0.036	-0.05	3.46e-11	0.00254	2.26e-05	1	1	1
886	0.5	5	high	E	56	1539897547	313703385647386	413041832624003	0.921	0.926	0.416	437	0.95809	-0.03184	0.0807	1.05001	-0.02895	-0.04815	1.692	0.33	0.389	0.066	-0.026	-0.05	3.2e-08	0.0271	2.69e-05	1	1	1
887	0.5	5	high	E	57	4128321404	425328438170254	582606447627768	0.984	0.948	0.439	417	1.02381	-0.07341	-0.07554	1.12829	-0.0192	0.01809	1.486	1.817	0.275	0.034	-0.002	-0.038	0.00419	0.869	0.00147	1	1	1
888	0.5	5	high	E	58	3443816941	487334421370178	365416517481208	0.89	0.927	0.419	410	0.88076	0.01188	0.0879	0.91618	-0.03105	-0.00389	1.853	0.498	0.12	0.097	-0.03	-0.077	2.91e-16	0.0105	1.17e-10	1	1	1
889	0.5	5	high	E	59	3760429788	543934976449236	284182193689048	0.925	0.946	0.444	451	0.92401	-0.04837	-0.02824	0.94815	-0.0168	0.01236	1.805	-0.291	0.421	0.061	-0.043	-0.019	2.59e-07	0.000332	0.107	1	1	1
890	0.5	5	high	E	60	2378544726	121151343453676	218434718204662	0.94	0.926	0.421	458	0.98853	-0.03707	-0.0897	1.02544	-0.18914	0.02796	1.634	0.818	0.273	0.062	-0.044	-0.016	1.5e-07	0.000193	0.172	1	1	1
891	0.5	5	high	E	61	1430620418	417382421204820	715148619376123	0.92	0.907	0.389	415	0.90958	0.00176	0.04695	1.00221	0.00979	-0.02067	1.573	-0.48	0.643	0.061	-0.06	0	2.28e-07	5e-07	0.98	1	1	1
892	0.5	5	high	E	62	2821977275	814352206652984	149995109997690	0.988	0.934	0.435	429	0.90809	0.14838	-0.00963	0.89605	0.06822	0.09537	1.484	1.212	0.426	0.039	-0.025	-0.014	0.00104	0.0387	0.234	1	1	1
893	0.5	5	high	E	63	2384835787	543150553712621	727466430282220	0.86	0.918	0.405	439	1.00075	-0.05813	0.03472	0.88205	-0.00505	-0.00217	1.36	0.491	0.466	0.095	-0.044	-0.044	7.82e-16	0.000183	0.000166	1	1	1
894	0.5	5	high	E	64	856189043	57457635877654	615357049973682	0.959	0.94	0.435	428	0.80707	0.04656	0.00159	0.92088	0.00704	-0.09874	1.482	0.957	0.472	0.031	-0.022	-0.01	0.00935	0.0693	0.401	1	1	1
895	0.5	5	high	E	65	2952699813	963514054659754	549703469732776	0.993	0.961	0.46	428	1.07103	0.0327	-0.02526	1.01192	0.01728	0.03473	1.566	0.817	0.479	0.048	-0.011	-0.047	6.27e-05	0.361	7.95e-05	1	1	1
896	0.5	5	high	F	51	4246621682	860707346117124	890176830580458	0.924	0.956	0.447	442	-0.06396	0.97276	0.05803	0.02656	0.9889	0.07656	1.148	2.137	0.387	-0.012	0.037	-0.036	0.31	0.00183	0.00276	1	1	1
897	0.5	5	high	F	52	2185642387	266299875453114	380382060538977	0.891	0.931	0.432	425	0.01553	1.01434	-0.05437	-0.06041	0.98478	-0.03497	1.005	1.807	0.526	-0.03	0.042	-0.025	0.0109	0.000349	0.0321	1	1	1
898	0.5	5	high	F	53	2350193412	703997371019796	481314647942781	1.045	0.933	0.423	447	0.03495	0.95911	-0.03155	-0.05606	1.03309	0.06553	1.464	2.333	0.273	-0.039	0.055	-0.03	0.00109	3.46e-06	0.0129	1	1	1
899	0.5	5	high	F	54	392470423	546203347854316	50176397897303	0.937	0.951	0.447	441	-0.02773	0.95568	0.04931	0.0018	1.06479	0.00119	1.188	1.259	0.575	-0.002	0.027	-0.034	0.893	0.025	0.00403	1	1	1
900	0.5	5	high	F	55	3349538807	442813776666298	607459418708458	0.882	0.938	0.427	416	-0.04134	0.8965	-0.00676	-0.00166	0.98211	0.02484	0.954	2.371	0.409	-0.061	0.056	-0.004	3.55e-07	2.5e-06	0.767	1	1	1
901	0.5	5	high	F	56	1539897547	955487442435697	55184245575219	0.924	0.951	0.442	412	0.00414	1.04979	-0.11575	-0.0951	1.06604	0.07226	1.296	2.153	0.236	-0.042	0.069	-0.036	0.00036	5.02e-09	0.00275	1	1	1
902	0.5	5	high	F	57	4128321404	656967288814485	7482871413231	0.968	0.953	0.447	413	-0.02747	0.94534	0.00277	0.17072	1.00219	-0.11598	0.835	3.137	0.445	-0.022	0.045	-0.034	0.0682	0.000164	0.00369	1	1	1
903	0.5	5	high	F	58	3443816941	499738760525361	646296046208590	0.851	0.933	0.423	436	0.02609	0.89896	-0.03308	0.04342	0.95924	0.02244	0.91	1.827	0.5	-0.03	0.063	-0.044	0.0117	1.42e-07	0.000193	1	1	1
904	0.5	5	high	F	59	3760429788	361181151121855	633459571050480	0.95	0.981	0.482	419	-0.13598	1.00152	-0.00421	-0.07599	1.07612	-0.04448	0.971	2.38	0.524	-0.078	0.094	-0.027	3.76e-11	2.05e-15	0.0218	1	1	1
905	0.5	5	high	F	60	2378544726	740015559364110	164555540774018	1.002	0.952	0.444	411	-0.05667	1.03473	0.03335	0.05555	0.98752	0.01929	1.157	2.341	0.431	-0.027	0.06	-0.049	0.0212	5.17e-07	4.35e-05	1	1	1
906	0.5	5	high	F	61	1430620418	196584564633667	348357076989487	1.004	0.927	0.419	428	0.14138	1.05357	0.00353	0.0664	1.03321	-0.0387	1.01	2.223	0.622	-0.085	0.109	-0.041	6.64e-13	2.9e-20	0.000572	1	1	1
907	0.5	5	high	F	62	2821977275	716138127492741	491119478130713	0.951	0.95	0.444	431	0.00535	0.90322	-0.0213	-0.09507	0.98338	-0.05404	1.302	1.721	0.416	-0.035	0.037	-0.005	0.00313	0.00174	0.654	1	1	1
908	0.5	5	high	F	63	2384835787	198179180035368	670305018778890	0.931	0.917	0.399	443	0.02198	0.94539	-0.13528	-0.17683	0.98246	-0.05041	1.183	2.014	0.377	-0.013	0.035	-0.03	0.256	0.00361	0.0117	1	1	1
909	0.5	5	high	F	64	856189043	245710213901475	579090226907283	0.803	0.927	0.419	431	0.08494	0.95379	-0.02425	0.04284	1.05054	-0.06952	1.056	2.478	0.124	-0.011	0.049	-0.051	0.334	3.04e-05	1.39e-05	1	1	1
910	0.5	5	high	F	65	2952699813	926432035863400	165306327631697	0.949	0.906	0.388	427	0.03657	1.0682	0.05579	0.19088	1.05182	-0.01004	1.277	1.787	0.44	-0.014	0.03	-0.023	0.246	0.0106	0.0489	1	1	1
911	0.5	5	high	G	51	4246621682	522855272749439	15099982498214	0.916	0.935	0.426	437	-0.00239	-0.08158	1.01418	0.00472	-0.01007	0.97735	0.623	0.534	1.252	-0.024	-0.037	0.078	0.0463	0.00196	5.11e-11	1	0	1
912	0.5	5	high	G	52	2185642387	773317565908656	840121306246146	0.893	0.927	0.412	462	0.07268	0.10349	0.98595	0.09578	0.02664	1.05054	0.748	0.504	1.117	-0.024	-0.043	0.085	0.0439	0.000273	4.84e-13	1	0	1
913	0.5	5	high	G	53	2350193412	995850534643978	703436971642077	0.858	0.928	0.419	438	-0.01225	-0.0596	0.95343	-0.00545	0.13202	1.03596	0.347	0.481	1.371	-0.034	-0.032	0.091	0.00454	0.00636	1.33e-14	1	0	1
914	0.5	5	high	G	54	392470423	663994174217805	870411099633202	0.874	0.897	0.381	439	0.0036	0.11559	0.92686	0.02718	0.04774	1.05772	0.491	0.406	1.305	-0.032	-0.052	0.101	0.00633	1.32e-05	1.55e-17	1	0	1
915	0.5	5	high	G	55	3349538807	820134500274435	709645485738292	0.913	0.944	0.436	439	-0.04193	-0.025	0.95984	0.0196	0.0884	0.95104	0.608	-0.617	1.534	-0.017	-0.024	0.057	0.162	0.0394	1.3e-06	1	0	1
916	0.5	5	high	G	56	1539897547	818331152666360	468771559884772	0.917	0.942	0.436	443	0.08573	-0.0382	0.9967	0.02567	-0.00055	0.97357	0.286	0.185	1.639	-0.038	-0.024	0.081	0.00132	0.0441	7.01e-12	1	0	1
917	0.5	5	high	G	57	4128321404	167370032519102	45913226203993	0.963	0.975	0.475	452	-0.0091	-0.03239	0.96282	-0.04383	0.03292	1.00609	0.53	-0.576	1.736	0.012	-0.036	0.034	0.3	0.0027	0.00402	1	0	1
918	0.5	5	high	G	58	3443816941	820450088940561	646318202605471	0.955	0.93	0.425	446	-0.0048	0.16274	0.93924	0.04684	0.02613	0.99678	0.387	0.294	1.604	-0.08	-0.009	0.118	1.19e-11	0.433	3.13e-23	1	0	1
919	0.5	5	high	G	59	3760429788	589857419021428	281579011818394	0.968	0.959	0.462	423	-0.09065	0.04775	0.93635	0.0026	-0.04291	0.96081	0.236	0.935	1.599	-0.039	0	0.047	0.000938	0.992	7.53e-05	1	0	1
920	0.5	5	high	G	60	2378544726	153850051341578	927262602839619	0.934	0.931	0.425	422	-0.09159	0.11308	1.01612	0.02626	0.00196	1.02166	0.542	-0.097	1.498	-0.027	-0.05	0.096	0.0224	2.82e-05	5.28e-16	1	0	1
921	0.5	5	high	G	61	1430620418	699196942849085	536430761218071	0.978	0.938	0.43	453	-0.1554	0.00831	0.95584	-0.05491	-0.03229	0.99707	0.76	0.538	1.28	-0.036	0.004	0.041	0.00218	0.709	0.000602	1	0	1
922	0.5	5	high	G	62	2821977275	772815868491307	663212120998651	0.961	0.922	0.414	440	0.09735	-0.02432	0.98047	-0.00583	0.04734	0.99047	0.505	0.674	1.454	-0.012	-0.034	0.06	0.3	0.00429	3.75e-07	1	0	1
923	0.5	5	high	G	63	2384835787	117125371703878	383414138574153	1.008	0.948	0.443	427	-0.14912	-0.02304	1.04558	0.00645	-0.00568	0.97462	0.478	0.664	1.626	-0.053	-0.011	0.081	7.46e-06	0.354	6.54e-12	1	0	1
924	0.5	5	high	G	64	856189043	694455188699067	815715821692720	0.912	0.939	0.435	446	-0.16486	-0.13304	0.95853	-0.05924	-0.11435	0.93861	0.202	0.885	1.583	-0.007	-0.059	0.089	0.553	8.13e-07	7.49e-14	1	0	1
925	0.5	5	high	G	65	2952699813	473331790883094	899232502095401	0.906	0.907	0.388	436	-0.01828	0.05743	1.05902	-0.05226	0.02133	0.98173	0.006	1.59	1.581	-0.038	-0.025	0.078	0.0013	0.0317	3.82e-11	1	0	1
926	0.5	5	high	H	51	4246621682	587204679381102	890056031290442	-0.055	0.932	0.424	430	0.80129	0.11046	-0.04725	0.9816	0.13405	0.00021	-0.044	0.192	-0.133	0.048	-0.028	-0.019	4.82e-05	0.0175	0.102	1	0	0
927	0.5	5	high	H	52	2185642387	314659469062462	88472592877224	-0.067	0.932	0.423	432	0.86731	-0.03322	-0.0746	0.90384	-0.07326	0.01679	0.148	0.052	-0.297	0.028	-0.016	-0.012	0.0195	0.165	0.321	1	0	0
928	0.5	5	high	H	53	2350193412	473019681172445	949196194298565	0.08	0.899	0.382	435	0.90071	0.02954	0.07208	0.89691	0.05373	-0.00154	0.387	-0.335	-0.098	0.077	-0.024	-0.065	1.03e-10	0.0412	4.05e-08	1	0	0
929	0.5	5	high	H	54	392470423	213210298446938	690637355670333	-0.001	0.94	0.438	410	0.91086	-0.02033	-0.03755	0.9669	-0.09645	-0.04	0.136	-0.216	-0.085	0.044	-0.032	-0.012	0.000197	0.00642	0.31	1	0	0
930	0.5	5	high	H	55	3349538807	663961585378274	849271914921701	0.022	0.903	0.385	420	0.92556	0.0196	0.013	0.86425	0.0121	0.00964	0.314	-0.947	-0.002	0.088	-0.05	-0.042	1.42e-13	2.6e-05	0.000401	1	0	0
931	0.5	5	high	H	56	1539897547	663937005214393	716692370129749	-0.041	0.926	0.414	433	0.96188	0.09075	-0.05829	1.03672	0.12467	-0.09964	0.139	-0.096	-0.214	0.074	-0.012	-0.074	4.17e-10	0.322	3.74e-10	1	0	0
932	0.5	5	high	H	57	4128321404	959451746661216	774051952874288	-0.043	0.921	0.401	407	0.81874	0.02139	-0.05989	0.90581	-0.05235	0.02654	0.079	-0.067	-0.17	0.06	-0.025	-0.036	4.51e-07	0.034	0.00272	1	0	0
933	0.5	5	high	H	58	3443816941	674751412589103	192868688376620	0.006	0.954	0.45	443	0.95957	-0.08759	0.0044	1.01594	-0.05888	-0.02778	0.324	-1.405	0.065	0.063	-0.024	-0.048	9.87e-08	0.0451	5.31e-05	1	0	0
934	0.5	5	high	H	59	3760429788	544031214434654	163902322528884	0.05	0.912	0.406	420	0.93578	0.06516	0.04832	0.93418	0.05625	0.10484	0.337	-0.764	-0.025	0.073	-0.05	-0.023	9.37e-10	2.79e-05	0.0518	1	0	0
935	0.5	5	high	H	60	2378544726	915103224106133	789499786216766	0.046	0.912	0.396	430	0.95622	-0.13672	-0.0186	0.77463	-0.08104	-0.08937	0.299	-0.224	-0.114	0.039	0.002	-0.049	0.000979	0.884	4.08e-05	1	0	0
936	0.5	5	high	H	61	1430620418	850966949714348	447567117167637	-0.025	0.934	0.428	435	1.08481	-0.10589	0.0471	1.14201	0.06593	0.05011	0.385	-0.88	-0.199	0.069	-0.028	-0.051	7.81e-09	0.0204	1.79e-05	1	0	0
937	0.5	5	high	H	62	2821977275	653524362947792	482786695938557	-0.007	0.918	0.402	434	1.07345	-0.07107	0.02386	1.12333	-0.00491	0.03411	0.068	-0.141	-0.057	0.05	-0.028	-0.025	2.67e-05	0.0195	0.0372	1	0	0
938	0.5	5	high	H	63	2384835787	860498327761888	705437076976523	0.085	0.951	0.449	455	0.96599	0.01872	0.0085	0.89127	-0.0462	0.05921	0.408	-1.561	0.251	0.03	-0.004	-0.034	0.0119	0.741	0.00431	1	0	0
939	0.5	5	high	H	64	856189043	239363562315702	793839253950864	-0.017	0.939	0.428	452	0.89095	-0.04419	-0.02197	0.97307	-0.00113	0.02123	-0.174	0.59	-0.041	0.037	-0.018	-0.024	0.00188	0.14	0.0423	1	0	0
940	0.5	5	high	H	65	2952699813	171816047048196	868256451329216	0.014	0.961	0.448	456	0.89145	0.00309	-0.03617	0.86911	0.06803	-0.06657	0.193	-0.797	0.081	0.049	-0.016	-0.042	3.63e-05	0.184	0.00044	1	0	0
941	0.5	5	high	I	51	4246621682	613897496368736	663499495945871	-0.033	0.93	0.419	431	-0.07444	1.06703	0.04284	0.02585	1.09971	0.05414	-0.258	0.493	0.049	-0.01	0.036	-0.036	0.397	0.00251	0.00236	1	0	0
942	0.5	5	high	I	52	2185642387	393157067475840	996862946311012	0.005	0.936	0.436	446	-0.14491	1.12545	-0.04385	-0.11109	1.09344	-0.03591	-0.429	1.162	0.12	-0.049	0.06	-0.015	3.21e-05	5.18e-07	0.208	1	0	0
943	0.5	5	high	I	53	2350193412	288737143157050	678882295032963	-0.006	0.919	0.408	453	-0.09317	1.18611	0.04524	-0.13089	1.04673	0.04488	-0.449	0.903	0.171	-0.041	0.057	-0.036	0.000649	1.71e-06	0.00274	1	0	0
944	0.5	5	high	I	54	392470423	917732169851661	438464027130976	-0.036	0.943	0.444	447	0.04929	0.85043	-0.0083	-0.04374	0.8855	-0.09163	-0.168	0.227	0.027	-0.05	0.057	-0.016	3.11e-05	1.57e-06	0.192	1	0	0
945	0.5	5	high	I	55	3349538807	445071572903544	921744903316721	-0.012	0.946	0.445	422	-0.00954	1.12514	-0.06243	0.06974	1.04844	-0.01631	0.065	-0.415	0.024	-0.049	0.075	-0.044	3.39e-05	2.9e-10	0.000212	1	0	0
946	0.5	5	high	I	56	1539897547	305322443833575	596704084658995	-0.016	0.925	0.411	425	-0.01469	0.9558	0.049	-0.0402	1.08969	-0.01477	-0.274	0.345	0.152	-0.024	0.059	-0.045	0.0454	8.6e-07	0.000182	1	0	0
947	0.5	5	high	I	57	4128321404	347567310323939	198188849724829	-0.02	0.935	0.428	448	0.12736	0.98396	0.02292	0.12712	1.02651	0.06026	-0.042	0.158	-0.046	-0.041	0.056	-0.025	0.00062	2.16e-06	0.0336	1	0	0
948	0.5	5	high	I	58	3443816941	696824041893706	774276139680296	-0.044	0.955	0.453	450	0.08561	1.00514	0.01459	0.05709	1.01114	0.00728	0.073	-0.209	-0.092	-0.014	0.057	-0.062	0.232	2.2e-06	2.04e-07	1	0	0
949	0.5	5	high	I	59	3760429788	958497548708692	415341076673940	-0.041	0.941	0.434	441	0.171	0.99604	-0.03278	-0.00194	1.14529	0.07031	-0.007	0.613	-0.253	-0.033	0.029	0.001	0.00569	0.0147	0.938	1	0	0
950	0.5	5	high	I	60	2378544726	963439185637981	761187407188118	0.044	0.917	0.406	443	-0.07071	1.01871	-0.04361	0.06137	0.98947	0.01681	-0.123	1.033	-0.061	-0.045	0.049	-0.008	0.00014	3.45e-05	0.487	1	0	0
951	0.5	5	high	I	61	1430620418	856095704948530	317782204132527	0.014	0.949	0.453	432	-0.00559	0.99464	0.02402	0.0659	1.08265	-0.03022	-0.649	1.597	0.208	-0.015	0.04	-0.033	0.199	0.000881	0.00517	1	0	0
952	0.5	5	high	I	62	2821977275	223886194638908	728554779430851	-0.008	0.951	0.457	462	-0.00499	0.99903	-0.0876	-0.00236	1.1394	-0.05343	-0.217	0.436	0.088	-0.026	0.042	-0.021	0.0265	0.000414	0.0734	1	0	0
953	0.5	5	high	I	63	2384835787	820087552769110	471452407306060	-0.067	0.922	0.412	439	0.09528	0.94039	-0.05654	0.01526	1.08229	-0.07107	-0.262	1.035	-0.169	-0.016	0.058	-0.063	0.18	8.68e-07	1.1e-07	1	0	0
954	0.5	5	high	I	64	856189043	728778793010861	934458239004016	0.052	0.934	0.422	473	0.07891	0.98246	0.0821	-0.12017	1.00499	-0.00342	-0.177	1.038	0.041	-0.031	0.028	0.001	0.01	0.0189	0.917	1	0	0
955	0.5	5	high	I	65	2952699813	168203402310610	141645709751174	-0.038	0.931	0.422	449	0.05262	0.96296	-0.00887	0.12149	1.02653	0.02007	-0.181	1.041	-0.183	-0.025	0.043	-0.031	0.0393	0.000281	0.00966	1	0	0
956	0.5	5	high	J	51	4246621682	892854148056358	129578241379932	0.014	0.92	0.41	419	-0.1286	0.06591	0.9596	0.03188	-0.02088	0.93579	-0.331	-0.102	0.374	-0.045	-0.03	0.087	0.000159	0.0126	2.85e-13	1	0	0
957	0.5	5	high	J	52	2185642387	177313277265057	941504847956821	0.084	0.927	0.429	453	-0.05893	-0.04793	0.88877	0.08764	0.08769	0.98198	-0.318	-0.185	0.484	-0.034	-0.013	0.061	0.00431	0.28	2.93e-07	1	0	0
958	0.5	5	high	J	53	2350193412	398857757914811	515351970912889	0.001	0.945	0.439	447	-0.12044	-0.14668	0.94337	0.00851	-0.09654	1.01779	-0.382	-0.742	0.613	-0.026	-0.028	0.064	0.0274	0.0192	6.28e-08	1	0	0
959	0.5	5	high	J	54	392470423	102337458869442	736388744087890	0.083	0.904	0.382	464	-0.06929	-0.00011	0.95647	-0.00754	0.04687	1.04887	-0.425	-0.144	0.663	-0.019	-0.038	0.073	0.114	0.00124	8.01e-10	1	0	0
960	0.5	5	high	J	55	3349538807	565174996387214	629901256412268	-0.005	0.971	0.469	433	0.00446	-0.00468	0.99725	-0.02972	-0.00309	1.03973	-0.435	-0.55	0.518	-0.062	0.009	0.057	2.04e-07	0.445	1.74e-06	1	0	0
961	0.5	5	high	J	56	1539897547	595677883597091	379946396686137	0.035	0.948	0.44	441	0.01393	-0.12654	1.02637	0.00995	0.07715	0.99821	-0.162	-0.275	0.306	-0.081	0.002	0.092	7.93e-12	0.847	1.22e-14	1	0	0
962	0.5	5	high	J	57	4128321404	970601177541539	103754241252318	0.048	0.925	0.41	472	-0.08042	0.01325	0.97268	-0.0079	-0.03191	0.97808	-0.328	0.435	0.314	-0.029	-0.007	0.043	0.016	0.565	0.000274	1	0	0
963	0.5	5	high	J	58	3443816941	627557268599048	616587385768071	0.103	0.957	0.45	456	0.01875	-0.06957	0.9822	0.00019	-0.22069	1.05761	-0.725	0.356	0.852	-0.042	-0.02	0.076	0.000365	0.094	1.29e-10	1	0	0
964	0.5	5	high	J	59	3760429788	67464232444763	983660339144990	0.079	0.941	0.431	452	-0.07002	0.00044	1.00526	-0.0895	0.02456	0.91068	-0.291	-1.105	0.713	-0.034	-0.014	0.059	0.00416	0.236	7.15e-07	1	0	0
965	0.5	5	high	J	60	2378544726	248672954738140	857612137217075	0.11	0.918	0.398	445	0.02747	0.08233	0.96548	-0.08976	-0.16054	1.03413	-0.203	-0.368	0.538	-0.053	-0.017	0.092	7.31e-06	0.151	7.3e-15	1	0	0
966	0.5	5	high	J	61	1430620418	682947265449911	374232420930639	0.129	0.924	0.41	426	-0.08265	0.04725	1.01446	-0.03031	0.10421	1.02062	-0.381	-0.52	0.739	-0.038	-0.006	0.056	0.00156	0.609	2.81e-06	1	0	0
967	0.5	5	high	J	62	2821977275	132355127017945	901300125289708	0.022	0.915	0.41	436	0.03784	0.04687	0.96656	0.10512	0.04109	0.93335	-0.259	-0.968	0.548	-0.048	-0.023	0.086	5.14e-05	0.054	3.47e-13	1	0	0
968	0.5	5	high	J	63	2384835787	397022969787940	639763405080885	0.094	0.931	0.425	443	-0.00702	-0.01411	0.87128	-0.04578	-0.10037	1.04611	-0.256	-0.148	0.52	-0.026	-0.025	0.067	0.0283	0.0321	1.19e-08	1	0	0
969	0.5	5	high	J	64	856189043	479495147243142	880315378773958	0.041	0.909	0.396	409	0.01479	0.07805	1.03309	-0.00235	-0.00105	1.06802	-0.553	0.232	0.595	-0.054	-0.038	0.109	6.21e-06	0.00118	4.18e-20	1	0	0
970	0.5	5	high	J	65	2952699813	704226132016629	763867272064090	0.091	0.937	0.431	460	0.09614	0.07302	1.01335	0.1204	-0.04884	0.93772	-0.121	-0.955	0.578	-0.019	-0.022	0.051	0.103	0.0654	1.64e-05	1	0	0
971	0.5	5	high	K	51	4246621682	284850165247917	207743694307283	1.765	0.928	0.414	453	0.98887	-0.0413	0.0426	0.98241	-0.10123	-0.00152	2.057	1.58	1.498	0.046	-0.012	-0.042	0.000108	0.33	0.000367	1	0.78	2
972	0.5	5	high	K	52	2185642387	138338946271688	779365489725024	1.688	0.897	0.39	450	0.76497	-0.01991	-0.04347	0.80436	-0.07199	0.0036	2.308	1.284	1.184	0.038	0	-0.048	0.00154	0.983	6.66e-05	1	0.78	2
973	0.5	5	high	K	53	2350193412	898063131840900	413544916547835	1.701	0.917	0.4	447	0.86052	-0.02345	-0.08651	0.94015	-0.00687	-0.02657	2.266	1.301	1.228	0.045	0.01	-0.066	0.000188	0.389	2.91e-08	1	0.78	2
974	0.5	5	high	K	54	392470423	625627244124189	635883058421314	1.84	0.92	0.413	434	0.91626	-0.01258	0.0117	0.89615	0.01347	0.03667	2.582	1.939	0.996	0.012	-0.004	-0.009	0.31	0.716	0.426	1	0.78	2
975	0.5	5	high	K	55	3349538807	307233947562054	272082776529714	1.729	0.899	0.376	441	0.8185	0.16985	0.05854	0.81682	0.17748	-0.02985	2.222	1.606	1.296	0.025	-0.017	-0.008	0.0398	0.163	0.522	1	0.78	2
976	0.5	5	high	K	56	1539897547	565292481100187	368248692713678	1.77	0.904	0.398	428	0.91347	-0.04989	-0.04645	0.92294	-0.00232	-0.03077	2.345	0.866	1.456	0.047	0.02	-0.091	9.66e-05	0.101	3.1e-14	1	0.78	2
977	0.5	5	high	K	57	4128321404	450922248652205	965252343798056	1.751	0.903	0.39	462	0.96767	0.05474	-0.00582	0.9308	0.02649	0.05557	2.156	1.345	1.446	0.061	-0.038	-0.025	3.24e-07	0.00157	0.0351	1	0.78	2
978	0.5	5	high	K	58	3443816941	545439365319908	230136287398636	1.762	0.908	0.4	469	0.99427	0.01275	-0.05405	0.98749	0.01732	-0.0549	2.42	0.953	1.341	0.056	-0.007	-0.061	2.86e-06	0.573	3.49e-07	1	0.78	2
979	0.5	5	high	K	59	3760429788	949986142572016	990368889411911	1.82	0.957	0.457	426	1.00005	0.04064	0.00072	0.96633	-0.0051	-0.03784	2.222	1.03	1.616	0.046	-0.031	-0.009	0.000115	0.00934	0.429	1	0.78	2
980	0.5	5	high	K	60	2378544726	464368581073359	452156158164144	1.836	0.971	0.465	409	0.8935	-0.16961	0.00536	1.07093	-0.07347	-0.00997	2.255	1.462	1.5	0.062	-0.046	-0.015	1.62e-07	0.000126	0.204	1	0.78	2
981	0.5	5	high	K	61	1430620418	908153389114886	438561353599653	1.762	0.922	0.415	415	1.06263	0.02998	0.02847	0.99977	0.09308	-0.01183	2.589	1.074	1.16	0.099	-0.051	-0.058	4.41e-17	2.02e-05	1.01e-06	1	0.78	2
982	0.5	5	high	K	62	2821977275	78517353860661	628465448273346	1.817	0.971	0.461	454	0.98777	0.06379	-0.00568	1.02234	-0.01447	0.03301	2.419	1.238	1.358	0.04	-0.016	-0.029	0.000839	0.176	0.0162	1	0.78	2
983	0.5	5	high	K	63	2384835787	15455034328625	166788378264755	1.73	0.91	0.392	448	0.78623	-0.08698	0.02631	0.82266	-0.10222	0.04059	2.178	1.782	1.287	0.071	-0.02	-0.059	2.04e-09	0.0913	5.72e-07	1	0.78	2
984	0.5	5	high	K	64	856189043	814957171445712	522597222588956	1.868	0.974	0.476	422	1.02426	-0.15887	0.01366	0.96363	-0.13502	-0.00783	2.75	1.082	1.144	0.072	-0.038	-0.04	1.24e-09	0.00143	0.000896	1	0.78	2
985	0.5	5	high	K	65	2952699813	796303362119943	186563461553305	1.799	0.927	0.42	453	0.9419	-0.06521	-0.05183	0.883	0.00396	0.02443	2.592	0.134	1.469	0.031	0.021	-0.061	0.0105	0.0752	2.92e-07	1	0.78	2
986	0.5	5	high	L	51	4246621682	241486638085917	241071607219055	1.706	0.904	0.393	441	0.11691	0.99014	0.02823	0.17007	0.87533	0.07395	1.787	1.633	1.657	-0.011	0.037	-0.034	0.345	0.00168	0.00446	1	0.22	2
987	0.5	5	high	L	52	2185642387	354816491715610	444588697049767	1.746	0.911	0.396	436	-0.05997	1.01131	0.02269	-0.02887	0.97246	-0.0028	1.548	2.343	1.785	0.019	0.024	-0.057	0.117	0.0429	1.45e-06	1	0.22	2
988	0.5	5	high	L	53	2350193412	11205309303477	863155960338190	1.769	0.95	0.454	446	0.08372	1.00362	-0.06453	0.02137	1.07814	0.00712	1.737	2.677	1.528	-0.064	0.066	-0.012	7.1e-08	3.23e-08	0.298	1	0.22	2
989	0.5	5	high	L	54	392470423	212239280575886	155746584990993	1.73	0.936	0.433	430	-0.00579	1.05471	0.12332	-0.00726	1.08737	0.09837	1.203	2.937	1.919	-0.045	0.063	-0.03	0.000162	1.07e-07	0.0107	1	0.22	2
990	0.5	5	high	L	55	3349538807	731490059057251	176178765716031	1.829	0.936	0.423	440	0.05985	1.127	0.06858	0.06408	1.01308	0.02783	1.643	3.282	1.637	-0.044	0.066	-0.03	0.000226	3.07e-08	0.0105	1	0.22	2
991	0.5	5	high	L	56	1539897547	103188359644264	319930621888488	1.759	0.91	0.396	440	0.08743	1.04643	0.00395	0.10656	1.03983	0.06641	1.544	2.8	1.701	-0.011	0.042	-0.039	0.369	0.000431	0.00109	1	0.22	2
992	0.5	5	high	L	57	4128321404	833399838535115	228558117290959	1.688	0.925	0.417	458	0.08183	0.93899	0.0478	0.02778	0.98575	0.02321	1.634	1.795	1.714	-0.065	0.074	-0.017	3.79e-08	4.36e-10	0.16	1	0.22	2
993	0.5	5	high	L	58	3443816941	896811268525198	70286195259541	1.756	0.909	0.4	441	-0.03141	0.98563	0.01668	-0.01553	1.06781	0.04861	1.759	1.723	1.755	-0.053	0.045	0.005	7.54e-06	0.000147	0.687	1	0.22	2
994	0.5	5	high	L	59	3760429788	332840441027656	778303091414273	1.692	0.93	0.415	412	0.01761	1.00789	0.06222	-0.04814	0.96805	-0.02306	1.608	2.311	1.596	-0.036	0.076	-0.056	0.00248	1.53e-10	2.36e-06	1	0.22	2
995	0.5	5	high	L	60	2378544726	205324385315180	73630767175928	1.803	0.952	0.446	426	-0.04691	0.99455	0.04704	0.06927	1.00186	0.13196	1.585	2.599	1.81	0.011	0.002	-0.015	0.341	0.871	0.206	1	0.22	2
996	0.5	5	high	L	61	1430620418	772804680513218	444004000397399	1.741	0.915	0.405	402	-0.01384	0.9122	0.00157	-0.10466	1.00664	0.02371	1.854	1.904	1.595	-0.074	0.108	-0.053	5.54e-10	5.88e-20	8.49e-06	1	0.22	2
997	0.5	5	high	L	62	2821977275	794508896302432	881370164453983	1.77	0.94	0.434	473	0.13207	1.00613	-0.02429	0.11149	0.91579	0.07168	1.706	2.958	1.561	-0.036	0.045	-0.015	0.00214	0.000142	0.21	1	0.22	2
998	0.5	5	high	L	63	2384835787	592984735034406	645512439077720	1.679	0.916	0.411	450	0.03828	0.99929	0.07929	-0.05694	1.01037	0.00377	1.479	2.964	1.532	-0.067	0.073	-0.016	1.55e-08	6.77e-10	0.184	1	0.22	2
999	0.5	5	high	L	64	856189043	721871973713860	452253683004528	1.789	0.929	0.42	443	0.01321	1.13188	0.02447	0.0451	1.07325	-0.09572	1.747	2.577	1.638	-0.029	0.048	-0.028	0.0146	5.11e-05	0.0181	1	0.22	2
1000	0.5	5	high	L	65	2952699813	565022281138226	307936712400988	1.775	0.95	0.45	402	-0.11069	0.83963	0.03198	-0.03064	0.95129	0.00193	1.644	2.038	1.828	-0.07	0.088	-0.028	3.46e-09	1.13e-13	0.0193	1	0.22	2
1001	0.5	5	high	M	51	4246621682	84440266713500	9689180878922	1.825	0.913	0.402	431	0.07596	-0.10947	0.96991	-0.03841	0.11237	0.97292	1.564	1.181	2.175	-0.041	-0.008	0.064	0.000571	0.518	9.14e-08	1	0	2
1002	0.5	5	high	M	52	2185642387	282318292185664	456009992398322	1.777	0.93	0.419	412	-0.06528	0.02198	0.98552	-0.14152	-0.08028	0.92415	1.531	1.599	1.981	-0.035	-0.034	0.088	0.00299	0.00407	1.51e-13	1	0	2
1003	0.5	5	high	M	53	2350193412	86200447520241	662893133703619	1.858	0.932	0.431	434	0.02473	0.00255	1.0172	0.02354	-0.03627	1.09506	1.194	1.683	2.491	-0.032	-0.034	0.087	0.00679	0.00377	1.54e-13	1	0	2
1004	0.5	5	high	M	54	392470423	620189708657563	623212471837178	1.835	0.932	0.423	426	0.01392	0.02805	1.11733	-0.00285	0.00226	1.07515	1.447	1.602	2.205	-0.026	-0.018	0.057	0.0289	0.124	1.6e-06	1	0	2
1005	0.5	5	high	M	55	3349538807	230774778174236	200239888858050	1.812	0.913	0.402	433	-0.04744	-0.15482	0.93771	-0.03468	-0.13786	0.89399	1.376	1.159	2.311	-0.02	0.003	0.022	0.0899	0.774	0.0598	1	0	2
1006	0.5	5	high	M	56	1539897547	280504079535604	284897777019069	1.746	0.933	0.423	447	-0.05536	0.02267	0.96141	-0.04185	-0.03216	1.01437	1.109	1.722	2.244	-0.019	-0.01	0.037	0.107	0.375	0.00163	1	0	2
1007	0.5	5	high	M	57	4128321404	577688657445833	793150003533810	1.872	0.963	0.465	425	-0.10781	-0.03452	0.97267	-0.01598	-0.05063	0.85903	1.359	1.827	2.347	-0.033	-0.009	0.05	0.00625	0.44	2.58e-05	1	0	2
1008	0.5	5	high	M	58	3443816941	481011594645679	141963569214568	1.883	0.942	0.439	427	0.19344	0.04199	1.03301	0.0973	-0.01635	1.04794	1.472	2.011	2.154	-0.065	-0.011	0.094	3.8e-08	0.367	1.94e-15	1	0	2
1009	0.5	5	high	M	59	3760429788	636505740229040	8766452316195	1.734	0.901	0.395	436	-0.07207	-0.01963	0.96546	0.01166	0.00506	1.05806	1.373	0.509	2.289	-0.028	-0.031	0.072	0.0187	0.00878	1.13e-09	1	0	2
1010	0.5	5	high	M	60	2378544726	480253435438499	234007043531165	1.755	0.908	0.401	457	0.00185	-0.07375	1.02314	-0.0191	-0.05402	1.01892	1.351	1.905	2.051	-0.054	-0.008	0.077	5.46e-06	0.524	1.03e-10	1	0	2
1011	0.5	5	high	M	61	1430620418	810963473981246	885449222289026	1.766	0.913	0.402	435	-0.02596	0.0245	1.03607	0.03248	-0.03461	1.03047	1.223	1.791	2.255	-0.026	-0.027	0.068	0.0301	0.0237	9.69e-09	1	0	2
1012	0.5	5	high	M	62	2821977275	6832455750555	658390374621376	1.785	0.941	0.431	451	-0.01363	0.04623	0.95494	0.0358	0.09002	0.97917	1.55	1.309	2.096	-0.047	-0.025	0.089	7.46e-05	0.0324	7.6e-14	1	0	2
1013	0.5	5	high	M	63	2384835787	834412198979408	499140979722142	1.972	0.939	0.436	444	-0.08749	-0.03433	1.0875	-0.02573	-0.05132	0.95291	1.126	1.512	2.733	-0.036	-0.03	0.081	0.00266	0.0114	9.5e-12	1	0	2
1014	0.5	5	high	M	64	856189043	198203655891120	27008656412363	1.782	0.943	0.439	458	0.00851	-0.13939	1.06824	0.03891	-0.06491	1.09931	1.393	1.155	2.21	-0.037	-0.015	0.067	0.00193	0.216	1.97e-08	1	0	2
1015	0.5	5	high	M	65	2952699813	726440704194829	548088992014527	1.909	0.928	0.422	462	0.03332	0.05244	0.98144	-0.02265	-0.07678	1.04455	1.282	1.176	2.6	-0.042	-0.022	0.077	0.000444	0.0686	9.89e-11	1	0	2
1016	0.25	10	low	A	111	392470423	958251152420416	856309176888317	-0.061	0.996	0.246	399	0.03436	-0.12895	0.04776	0.13262	-0.26753	0.17337	-0.022	-0.268	-0.062	-0.006	-0.027	0.045	0.64	0.024	0.000164	0	0	0
1017	0.25	10	low	A	112	856189043	11494291946293	324554163264111	0.023	0.993	0.239	376	-0.25597	0.26195	0.13337	-0.2738	0.19102	0.10829	-0.094	0.399	0.055	-0.028	0.039	-0.017	0.0191	0.00109	0.159	0	0	0
1018	0.25	10	low	A	113	1162971104	20946340402589	596510675270111	-0.048	1.008	0.258	399	-0.02115	0.04347	0.13476	-0.09599	0.00278	0.10597	-0.286	0.555	0.029	-0.023	0.012	0.011	0.0538	0.293	0.344	0	0	0
1019	0.25	10	low	A	114	1187113369	634482817957178	390921429265291	-0.142	0.988	0.238	377	0.02834	0.2128	-0.21469	0.07951	0.19416	-0.16637	-0.013	-0.165	-0.259	0.011	0.005	-0.019	0.374	0.682	0.113	0	0	0
1020	0.25	10	low	A	115	1430620418	48776127165184	36272238474340	-0.055	0.99	0.235	383	0.12347	0.00336	0.10444	0.0403	0.14102	0.04529	0.111	-0.282	-0.117	-0.013	0.019	-0.009	0.272	0.113	0.459	0	0	0
1021	0.25	10	low	A	116	1539897547	325796133605764	482112816767768	0.144	0.998	0.244	366	0.14442	0.07059	-0.07927	0.27722	0.10102	-0.07512	0.245	1.086	-0.161	0.003	0.004	-0.008	0.812	0.749	0.484	0	0	0
1022	0.25	10	low	A	117	2145218781	744615778792650	538856275845320	0.027	0.999	0.252	390	0.19931	0.14467	-0.0585	0.14481	0.03132	-0.01074	0.27	0.391	-0.301	0.027	-0.019	-0.005	0.0246	0.105	0.672	0	0	0
1023	0.25	10	low	A	118	2185642387	498830863041804	107239558361472	0.036	1	0.243	392	-0.0229	0.07087	0.11933	-0.15212	0.17598	0.00751	-0.2	0.162	0.244	-0.032	0.028	0.003	0.00674	0.0206	0.81	0	0	0
1024	0.25	10	low	A	119	2350193412	833493638085202	41429066099227	0.004	0.993	0.239	391	-0.0858	0.0249	0.19984	0.00948	0.06217	0.20774	-0.048	-0.476	0.174	-0.026	0.019	0.007	0.0293	0.105	0.551	0	0	0
1025	0.25	10	low	A	120	2374226738	487319210777060	415120012359694	0.024	0.996	0.243	402	-0.1493	-0.17597	-0.07858	-0.06585	-0.10262	-0.15853	-0.206	0.006	0.215	0.001	-0.001	0.001	0.963	0.944	0.965	0	0	0
1026	0.25	10	low	A	121	2378544726	888596142875031	88252513203771	-0.058	1.01	0.268	435	-0.22197	0.062	-0.18931	-0.36497	-0.04101	-0.18678	-0.038	0.31	-0.159	-0.004	-0.002	0.007	0.767	0.871	0.575	0	0	0
1027	0.25	10	low	A	122	2384835787	374808263732121	412301412783564	0.078	0.99	0.235	361	0.0563	-0.13776	0.03733	0.16113	-0.01706	0.01803	0.032	0.252	0.065	-0.016	0.012	0.005	0.167	0.321	0.705	0	0	0
1028	0.25	10	low	A	123	2821977275	32242695102469	557938065612689	0.081	0.981	0.223	376	0.08531	-0.09063	0.01755	0.05433	-0.08792	0.05293	0.102	-0.284	0.15	-0.011	0.009	0.001	0.336	0.458	0.9	0	0	0
1029	0.25	10	low	A	124	2952699813	165587492752821	189621829427780	0.173	0.988	0.231	382	0.18905	-0.12692	0.05978	0.02529	-0.13195	0.06032	0.57	-0.547	0.018	0.011	-0.004	-0.009	0.353	0.747	0.446	0	0	0
1030	0.25	10	low	A	125	3349538807	569130299845711	409424524288625	-0.069	0.98	0.226	388	-0.19294	-0.01738	0.05933	-0.16046	0.13445	0.11857	-0.091	0.073	-0.087	-0.015	0.02	-0.009	0.203	0.09	0.473	0	0	0
1031	0.25	10	low	A	126	3443816941	427815001457930	584971361095086	-0.003	0.997	0.247	384	0.07094	-0.09374	0.10362	0.21806	-0.20351	-0.03449	0.277	-0.24	-0.207	0.049	-0.028	-0.022	4.45e-05	0.0166	0.0642	0	0	0
1032	0.25	10	low	A	127	3760429788	471459649270401	189142799703405	-0.009	0.997	0.244	403	-0.09494	0.022	-0.03462	-0.13212	-0.1512	0.00752	-0.155	0.882	-0.107	0.016	-0.021	0.009	0.18	0.0768	0.474	0	0	0
1033	0.25	10	low	A	128	4128321404	167932764161379	985385498963296	-0.109	0.993	0.24	390	-0.0129	0.09151	0.09233	0.00507	0.14405	0.07777	-0.272	0.622	-0.162	0.021	-0.002	-0.023	0.0764	0.888	0.0535	0	0	0
1034	0.25	10	low	A	129	4246621682	340066429693252	537601603893564	0.095	0.992	0.235	378	0.23435	0.00917	-0.01433	0.04591	-0.06857	-0.1148	0.076	0.052	0.116	0.006	-0.005	-0.001	0.636	0.7	0.952	0	0	0
1035	0.25	10	low	A	130	4290437562	662975727347657	164089014986531	0.012	0.992	0.243	378	0.12905	-0.05696	0.05875	0.10059	-0.05523	0.00959	0.142	-0.45	0.018	-0.008	0.007	-0.001	0.516	0.532	0.925	0	0	0
1036	0.25	5	low	A	66	4246621682	564446087228134	263656512834132	-0.015	0.997	0.247	381	0.057	-0.037	0.054	0.031	-0.056	0.012	-0.141	-0.14	0.15	-0.001	0.005	-0.005	0.947	0.701	0.659	0	0	0
1037	0.25	5	low	A	67	2185642387	781723435036838	149578017182648	0.041	0.996	0.235	381	0.058	-0.052	-0.012	0.003	-0.037	-0.076	0.077	-0.175	0.054	0.029	-0.036	0.016	0.0164	0.00227	0.187	0	0	0
1038	0.25	5	low	A	68	2350193412	320757552515715	474580397363752	0.04	1.009	0.261	423	-0.155	0.125	0.052	-0.03	0.112	-0.006	0.304	-0.184	-0.129	0.006	-0.001	-0.007	0.6	0.957	0.56	0	0	0
1039	0.25	5	low	A	69	392470423	103517275303602	754925453336909	0.025	0.98	0.219	383	0.088	0.183	-0.056	0.121	0.181	0.005	0.344	-0.156	-0.2	-0.007	0.027	-0.032	0.58	0.0241	0.00787	0	0	0
1040	0.25	5	low	A	70	3349538807	567503032740206	839155056979507	0.012	0.983	0.237	380	0.112	-0.058	-0.035	0.051	-0.106	-0.098	0.155	-0.052	-0.112	0.029	-0.025	-0.002	0.015	0.0365	0.834	0	0	0
1041	0.25	5	low	A	71	1539897547	940124425804242	205292621394619	-0.006	0.985	0.232	398	0.039	0.048	0.008	0.054	-0.069	0.035	0.391	-0.569	-0.237	0.034	-0.02	-0.014	0.00409	0.0901	0.253	0	0	0
1042	0.25	5	low	A	72	4128321404	339822620153427	43652527732775	0.031	1.001	0.253	389	0.025	0.048	-0.063	-0.06	0.111	-0.011	0.318	0.012	-0.245	0.004	-0.008	0.006	0.752	0.488	0.598	0	0	0
1043	0.25	5	low	A	73	3443816941	103507848689333	264820726355538	-0.001	0.994	0.234	373	0.045	-0.036	-0.057	0.026	-0.082	0.007	-0.035	0.534	-0.108	-0.008	-0.018	0.033	0.512	0.135	0.00495	0	0	0
1044	0.25	5	low	A	74	3760429788	359697404084727	26714960113168	-0.043	0.985	0.224	398	0.015	-0.024	0.013	0.07	-0.052	-0.006	-0.124	0.108	-0.019	-0.006	-0.005	0.014	0.621	0.661	0.237	0	0	0
1045	0.25	5	low	A	75	2378544726	865642039570957	321982901077718	-0.01	0.992	0.239	381	-0.005	-0.056	-0.025	0.046	0.13	0.058	-0.062	-0.141	0.074	0.004	0.021	-0.035	0.758	0.0779	0.00307	0	0	0
1046	0.25	5	low	A	76	1430620418	685478235594928	966201641829684	-0.106	0.988	0.242	393	0.042	0.017	-0.043	-0.006	-0.024	-0.033	-0.008	0.019	-0.252	-0.017	0.023	-0.009	0.16	0.0575	0.46	0	0	0
1047	0.25	5	low	A	77	2821977275	609769744100049	392886890331283	-0.007	0.979	0.215	365	-0.105	-0.11	0.005	0	-0.037	0.016	0.252	-0.595	-0.089	0.021	-0.022	0.005	0.0726	0.0631	0.696	0	0	0
1048	0.25	5	low	A	78	2384835787	365905955666676	375443849014118	-0.037	0.994	0.245	386	0.038	0.093	0.006	0.052	0.077	0.006	-0.072	-0.621	0.164	0.008	-0.016	0.013	0.51	0.169	0.287	0	0	0
1049	0.25	5	low	A	79	856189043	732302702963352	37437386810780	-0.073	0.987	0.229	379	-0.087	0.033	0.048	-0.001	0.008	0.026	-0.273	-0.134	0.133	-0.021	-0.005	0.033	0.0743	0.686	0.0056	0	0	0
1050	0.25	5	low	A	80	2952699813	55319808190688	810988391516730	0.03	0.997	0.245	391	-0.1	-0.098	0.034	-0.004	-0.052	0.054	0.157	-0.396	0.045	-0.026	0.029	-0.007	0.0312	0.0149	0.556	0	0	0
1051	0.25	5	low	B	66	4246621682	564446087228134	852453358005732	0.482	0.994	0.244	376	0.854	0	0.066	1.002	0.038	-0.064	1.039	-0.533	0.216	0.061	-0.02	-0.052	3.62e-07	0.089	1.42e-05	1	0.78	0.42
1052	0.25	5	low	B	67	2185642387	781723435036838	51616199314594	0.45	0.997	0.238	381	0.819	0.009	0.113	0.842	-0.047	0.051	0.958	0.561	-0.059	0.049	-0.034	-0.013	3.55e-05	0.00437	0.285	1	0.78	0.42
1053	0.25	5	low	B	68	2350193412	320757552515715	997863481054082	0.434	1.002	0.257	409	0.946	-0.003	-0.038	0.863	0.01	-0.072	0.489	0.425	0.38	0.065	-0.024	-0.049	5.88e-08	0.0425	3.54e-05	1	0.78	0.42
1054	0.25	5	low	B	69	392470423	103517275303602	644495137734339	0.391	0.986	0.222	379	0.677	-0.089	-0.053	0.809	0.022	0.008	0.78	-0.199	0.186	0.058	-0.033	-0.031	1.1e-06	0.0051	0.00799	1	0.78	0.42
1055	0.25	5	low	B	70	3349538807	567503032740206	30080735217780	0.385	0.985	0.225	380	0.683	0.005	-0.01	0.769	0.025	-0.026	0.804	0.244	0.03	0.06	-0.028	-0.039	3.62e-07	0.02	0.000955	1	0.78	0.42
1056	0.25	5	low	B	71	1539897547	940124425804242	373819028260186	0.396	0.987	0.227	394	0.859	0.047	0.063	0.803	-0.046	0.059	1.22	-0.491	-0.089	0.044	-0.018	-0.033	0.000262	0.129	0.00559	1	0.78	0.42
1057	0.25	5	low	B	72	4128321404	339822620153427	797358989715576	0.431	1.004	0.249	400	0.832	-0.046	0.02	0.791	0.004	0.021	0.946	0.182	0.039	0.061	-0.057	-0.001	3.07e-07	2.07e-06	0.924	1	0.78	0.42
1058	0.25	5	low	B	73	3443816941	103507848689333	983370910398662	0.352	0.989	0.239	360	0.847	0.036	-0.046	0.763	0.015	0.056	0.97	0.685	-0.296	0.04	-0.018	-0.021	0.000804	0.138	0.0758	1	0.78	0.42
1059	0.25	5	low	B	74	3760429788	359697404084727	772304673446342	0.432	0.981	0.222	394	0.806	0.07	0.064	0.781	0.067	0.09	0.996	-0.503	0.127	0.025	-0.003	-0.026	0.0349	0.78	0.03	1	0.78	0.42
1060	0.25	5	low	B	75	2378544726	865642039570957	740966176148504	0.347	0.993	0.242	378	0.855	0.041	0.033	0.871	-0.005	-0.019	1.09	0.315	-0.303	0.046	-0.001	-0.049	0.000132	0.952	4.29e-05	1	0.78	0.42
1061	0.25	5	low	B	76	1430620418	685478235594928	743045534938574	0.453	0.987	0.232	374	0.764	0.03	0.038	0.749	-0.018	0.006	1.353	-0.294	-0.212	0.068	-0.053	-0.017	1.08e-08	8.05e-06	0.161	1	0.78	0.42
1062	0.25	5	low	B	77	2821977275	609769744100049	843306122114882	0.442	0.977	0.217	381	0.752	0.084	0.025	0.759	0.032	-0.058	0.806	0.258	0.148	0.045	-0.014	-0.037	0.000153	0.257	0.00176	1	0.78	0.42
1063	0.25	5	low	B	78	2384835787	365905955666676	712124851765111	0.384	0.997	0.241	392	0.941	-0.125	-0.03	0.862	-0.191	-0.028	1.097	-0.442	-0.069	0.064	-0.015	-0.054	8.39e-08	0.195	5.73e-06	1	0.78	0.42
1064	0.25	5	low	B	79	856189043	732302702963352	573787343688309	0.425	0.991	0.24	388	0.836	0.031	-0.038	0.983	0.041	-0.003	0.995	0.003	0.041	0.06	-0.04	-0.024	3.42e-07	0.00084	0.0397	1	0.78	0.42
1065	0.25	5	low	B	80	2952699813	55319808190688	13021452119574	0.384	0.989	0.231	383	0.851	0.135	-0.008	0.745	0.054	-0.026	0.948	-0.227	0.03	0.026	-0.004	-0.027	0.0296	0.763	0.0234	1	0.78	0.42
1066	0.25	5	low	C	66	4246621682	564446087228134	465275265742093	0.168	0.998	0.246	383	0.076	0.922	-0.018	0.043	1.084	-0.062	0.02	0.891	0.137	-0.026	0.046	-0.029	0.0285	0.000134	0.0143	1	0.22	0.12
1067	0.25	5	low	C	67	2185642387	781723435036838	779229070059955	0.061	0.983	0.234	386	0.093	0.982	-0.064	0.063	0.963	0	0.069	0.502	-0.054	-0.008	0.035	-0.037	0.483	0.00391	0.0018	1	0.22	0.12
1068	0.25	5	low	C	68	2350193412	320757552515715	907850745366886	0.076	1.003	0.259	417	0.102	0.877	-0.066	-0.09	0.952	-0.084	-0.236	0.881	0.147	-0.023	0.048	-0.032	0.0498	6.64e-05	0.00659	1	0.22	0.12
1069	0.25	5	low	C	69	392470423	103517275303602	873964088270441	0.158	0.981	0.22	382	0.037	1.029	-0.044	0.107	0.954	-0.013	0.17	0.829	-0.038	-0.015	0.032	-0.027	0.205	0.00785	0.0239	1	0.22	0.12
1070	0.25	5	low	C	70	3349538807	567503032740206	522813085932285	0.114	0.985	0.228	382	-0.054	0.997	-0.061	0.007	0.975	-0.04	-0.09	1.69	-0.078	-0.015	0.057	-0.059	0.222	1.45e-06	6.77e-07	1	0.22	0.12
1071	0.25	5	low	C	71	1539897547	940124425804242	565480059944093	0.116	0.99	0.228	390	-0.005	0.892	0.088	-0.034	0.876	0.006	0.036	0.829	0.051	-0.022	0.031	-0.017	0.0644	0.00971	0.163	1	0.22	0.12
1072	0.25	5	low	C	72	4128321404	339822620153427	491425609448925	0.075	0.998	0.249	395	-0.001	0.906	-0.065	0.021	0.938	-0.063	0	0.569	0.035	-0.043	0.064	-0.035	0.000313	7.02e-08	0.00307	1	0.22	0.12
1073	0.25	5	low	C	73	3443816941	103507848689333	159567723982036	0.155	0.993	0.236	371	0.093	0.956	-0.06	0.126	0.91	0.069	0.178	0.617	0.005	-0.037	0.054	-0.024	0.00189	5.53e-06	0.0404	1	0.22	0.12
1074	0.25	5	low	C	74	3760429788	359697404084727	793858473189175	0.137	0.984	0.229	409	-0.046	0.94	0.025	-0.032	0.96	0.068	-0.008	0.88	0.096	-0.054	0.064	-0.02	6.5e-06	8.02e-08	0.0966	1	0.22	0.12
1075	0.25	5	low	C	75	2378544726	865642039570957	345594566548243	0.081	0.992	0.245	374	0.028	1.06	0.06	0.033	1.042	0.064	-0.358	1.63	0.122	-0.027	0.045	-0.022	0.0248	0.000185	0.0613	1	0.22	0.12
1076	0.25	5	low	C	76	1430620418	685478235594928	791472835699096	0.174	0.986	0.228	389	0.009	1.04	-0.004	-0.041	0.989	0.03	0.003	1.334	0.023	-0.059	0.085	-0.046	6.31e-07	6.82e-13	9.65e-05	1	0.22	0.12
1077	0.25	5	low	C	77	2821977275	609769744100049	726177991600707	0.107	0.98	0.217	381	0.14	0.923	-0.093	0.038	0.928	-0.066	0.199	1.41	-0.308	-0.01	0.027	-0.024	0.392	0.0218	0.0458	1	0.22	0.12
1078	0.25	5	low	C	78	2384835787	365905955666676	993990625021979	0.079	0.993	0.243	403	0.051	1.057	0.03	0.015	1.053	0.105	0.156	0.333	-0.062	-0.039	0.055	-0.026	0.000898	3.73e-06	0.0268	1	0.22	0.12
1079	0.25	5	low	C	79	856189043	732302702963352	319621576694772	0.123	0.993	0.236	381	-0.001	0.94	0.027	0.055	0.875	0.042	0.215	0.351	-0.036	-0.028	0.029	-0.004	0.0171	0.0157	0.719	1	0.22	0.12
1080	0.25	5	low	C	80	2952699813	55319808190688	580806317040697	0.118	0.988	0.233	369	0.002	0.983	-0.004	0.056	0.878	-0.01	-0.09	0.817	0.125	-0.014	0.044	-0.04	0.249	0.000213	0.000809	1	0.22	0.12
1081	0.25	5	low	D	66	4246621682	564446087228134	130634486442432	0.464	0.998	0.251	387	0.02	-0.174	0.996	0.019	-0.024	0.925	0.034	0.517	0.853	-0.022	-0.035	0.077	0.0674	0.00295	1.01e-10	1	0	0.46
1082	0.25	5	low	D	67	2185642387	781723435036838	458229584153742	0.409	0.992	0.242	395	-0.111	0.108	1.028	0.007	0.01	0.976	-0.001	-0.381	1	-0.022	-0.019	0.052	0.0619	0.111	1.2e-05	1	0	0.46
1083	0.25	5	low	D	68	2350193412	320757552515715	634437018074095	0.42	1	0.257	424	-0.021	0.02	1.006	0.001	-0.018	1.022	0.061	-0.581	1.031	-0.023	-0.019	0.052	0.0506	0.116	1.19e-05	1	0	0.46
1084	0.25	5	low	D	69	392470423	103517275303602	101033420301974	0.513	0.985	0.222	383	0.158	-0.046	0.983	0.095	-0.118	1.051	0.251	-0.407	1	-0.039	-0.029	0.081	0.00115	0.0159	1.03e-11	1	0	0.46
1085	0.25	5	low	D	70	3349538807	567503032740206	932695841882378	0.41	0.989	0.232	387	0.057	0.031	0.958	0.115	0.051	1.014	0.05	0.08	0.831	-0.026	-0.029	0.061	0.0277	0.0156	3.21e-07	1	0	0.46
1086	0.25	5	low	D	71	1539897547	940124425804242	953941568732262	0.475	0.988	0.238	388	-0.104	0.005	1.006	-0.045	0.015	0.986	0.033	-0.13	1.025	-0.033	-0.022	0.069	0.00571	0.0586	5.53e-09	1	0	0.46
1087	0.25	5	low	D	72	4128321404	339822620153427	513544517569244	0.47	0.994	0.252	401	0.018	0.079	1.042	0.033	0.07	0.981	-0.13	0.079	1.095	-0.04	-0.004	0.052	0.000862	0.752	1.06e-05	1	0	0.46
1088	0.25	5	low	D	73	3443816941	103507848689333	698439419269562	0.473	0.994	0.233	382	0.138	0.094	0.906	0.05	0.016	0.949	0.166	0.288	0.803	0.012	-0.045	0.045	0.295	0.000152	0.000141	1	0	0.46
1089	0.25	5	low	D	74	3760429788	359697404084727	481190877966583	0.441	0.979	0.228	408	0.026	-0.108	0.923	-0.01	-0.083	0.956	0.211	-0.743	0.939	-0.006	-0.041	0.059	0.622	0.000665	8.72e-07	1	0	0.46
1090	0.25	5	low	D	75	2378544726	865642039570957	388872731477022	0.397	0.99	0.238	379	0.089	-0.043	0.937	0.05	-0.067	0.91	0.014	-0.287	0.949	-0.051	-0.01	0.074	1.61e-05	0.396	4.95e-10	1	0	0.46
1091	0.25	5	low	D	76	1430620418	685478235594928	675291489576921	0.462	0.987	0.231	386	-0.02	0.142	0.995	-0.057	0.109	0.95	-0.225	0.318	1.145	-0.043	-0.011	0.067	0.000318	0.34	2.04e-08	1	0	0.46
1092	0.25	5	low	D	77	2821977275	609769744100049	323426983784884	0.524	0.986	0.216	380	-0.006	-0.009	0.92	0.019	0.01	0.866	0.105	0.867	0.835	-0.055	0.006	0.062	3.1e-06	0.639	2.09e-07	1	0	0.46
1093	0.25	5	low	D	78	2384835787	365905955666676	888835668098182	0.513	0.99	0.239	386	-0.044	0.006	0.905	0.06	-0.104	0.989	0.201	-0.191	0.964	-0.021	-0.029	0.066	0.0794	0.0136	2.45e-08	1	0	0.46
1094	0.25	5	low	D	79	856189043	732302702963352	105898139765486	0.562	0.993	0.241	373	-0.104	0.001	1.008	-0.105	0.073	0.889	0.06	-0.336	1.227	-0.03	-0.002	0.039	0.0126	0.873	0.00116	1	0	0.46
1095	0.25	5	low	D	80	2952699813	55319808190688	813446477521211	0.403	0.995	0.236	377	0.037	-0.045	0.97	-0.009	-0.038	0.913	-0.127	-0.073	0.99	-0.045	-0.006	0.069	0.000175	0.618	5.06e-09	1	0	0.46
1096	0.25	5	low	O	66	4246621682	564446087228134	17704022815451	1.464	1.001	0.248	379	0.008	-0.056	0.004	-0.066	0.088	0.109	1.368	1.076	1.634	-0.024	0.011	0.016	0.0402	0.359	0.169	0	0	2
1097	0.25	5	low	O	67	2185642387	781723435036838	805266832234338	1.496	0.99	0.235	391	-0.006	-0.06	0.037	0.01	-0.003	0.061	1.659	1.375	1.361	-0.001	0.006	-0.006	0.924	0.64	0.604	0	0	2
1098	0.25	5	low	O	68	2350193412	320757552515715	129760609474033	1.532	1	0.251	401	-0.005	0.018	-0.002	0.031	0.043	0.028	1.308	1.218	1.791	0	0.008	-0.011	0.972	0.497	0.372	0	0	2
1099	0.25	5	low	O	69	392470423	103517275303602	781249266117811	1.375	0.987	0.229	387	-0.052	0.182	-0.084	-0.045	-0.057	-0.053	1.481	1.779	1.151	-0.006	-0.014	0.027	0.59	0.242	0.0245	0	0	2
1100	0.25	5	low	O	70	3349538807	567503032740206	908031999599189	1.452	0.99	0.228	375	-0.063	0.004	0.021	-0.084	-0.069	0.166	1.466	1.639	1.418	-0.02	-0.015	0.044	0.0843	0.22	0.000227	0	0	2
1101	0.25	5	low	O	71	1539897547	940124425804242	775067031849176	1.484	0.99	0.235	390	0.071	-0.131	-0.022	0.014	-0.017	0.019	1.459	1.366	1.523	0.011	-0.003	-0.011	0.335	0.805	0.372	0	0	2
1102	0.25	5	low	O	72	4128321404	339822620153427	850503330118954	1.473	1.005	0.25	400	-0.09	0.008	-0.013	-0.133	0.027	0.019	1.326	0.998	1.721	0.003	0.026	-0.04	0.794	0.028	0.000777	0	0	2
1103	0.25	5	low	O	73	3443816941	103507848689333	228074306854978	1.379	0.993	0.238	375	-0.097	-0.032	0.016	-0.095	-0.025	0.016	1.225	1.561	1.45	-0.054	0.037	0.02	5.13e-06	0.00212	0.0918	0	0	2
1104	0.25	5	low	O	74	3760429788	359697404084727	65511971944943	1.382	0.985	0.232	397	0.008	-0.017	-0.051	0.028	0.08	-0.011	1.477	1.197	1.345	-0.017	0.007	0.011	0.156	0.545	0.368	0	0	2
1105	0.25	5	low	O	75	2378544726	865642039570957	676658514188603	1.479	0.996	0.241	377	-0.005	-0.035	0.093	-0.089	0.02	0.005	1.391	1.935	1.462	0.006	0.017	-0.028	0.634	0.161	0.0208	0	0	2
1106	0.25	5	low	O	76	1430620418	685478235594928	563795385416597	1.372	0.984	0.225	375	-0.032	-0.069	-0.042	-0.071	-0.115	-0.019	1.418	1.128	1.387	0.005	-0.017	0.019	0.662	0.141	0.115	0	0	2
1107	0.25	5	low	O	77	2821977275	609769744100049	465799210360274	1.296	0.975	0.214	387	0.013	0.166	-0.08	-0.05	0.033	-0.073	1.369	1.568	1.156	0.002	0.023	-0.031	0.864	0.0515	0.00923	0	0	2
1108	0.25	5	low	O	78	2384835787	365905955666676	927312655840069	1.499	0.993	0.237	400	0.013	0.022	-0.001	0.147	0.096	-0.005	1.572	1.726	1.362	0.03	-0.026	-0.002	0.0116	0.029	0.875	0	0	2
1109	0.25	5	low	O	79	856189043	732302702963352	994741260306910	1.394	0.99	0.232	381	-0.081	0.008	-0.165	0.031	0.061	-0.093	1.296	1.387	1.493	0.01	-0.01	0.002	0.4	0.386	0.844	0	0	2
1110	0.25	5	low	O	80	2952699813	55319808190688	741176088573411	1.491	0.993	0.233	365	0.006	0.002	0.021	0.046	-0.006	0.028	1.357	1.476	1.604	-0.021	0.008	0.017	0.0723	0.508	0.165	0	0	2
1111	0.25	5	low	P	66	4246621682	564446087228134	867214544210583	0.875	1	0.251	377	-0.005	-0.006	0.016	-0.046	0.08	0.083	1.222	2.014	0.232	0.007	0.002	-0.012	0.531	0.88	0.333	0	2	0.88
1112	0.25	5	low	P	67	2185642387	781723435036838	390500396257266	0.939	0.99	0.239	380	-0.011	0.071	-0.012	-0.078	0.076	0.006	1.633	1.696	0.115	0.002	-0.003	0.002	0.871	0.769	0.855	0	2	0.88
1113	0.25	5	low	P	68	2350193412	320757552515715	291696135653183	0.816	1.008	0.254	417	0.148	-0.016	-0.04	0.171	0.006	-0.012	1.351	1.504	0.09	0.022	-0.016	-0.008	0.0594	0.184	0.504	0	2	0.88
1114	0.25	5	low	P	69	392470423	103517275303602	715962349204346	0.801	0.981	0.223	382	0.023	0.032	-0.032	0.121	-0.001	-0.002	1.449	1.666	-0.046	0.019	-0.032	0.02	0.1	0.00711	0.0978	0	2	0.88
1115	0.25	5	low	P	70	3349538807	567503032740206	527339181629941	0.817	0.991	0.238	388	0.03	-0.094	-0.037	-0.056	-0.066	-0.042	1.584	0.763	0.079	0.009	-0.008	0	0.437	0.496	0.978	0	2	0.88
1116	0.25	5	low	P	71	1539897547	940124425804242	196087452583015	0.874	0.993	0.237	383	0.047	0.053	0.024	0.135	0.035	0.013	1.428	1.252	0.221	-0.004	0.016	-0.017	0.725	0.172	0.15	0	2	0.88
1117	0.25	5	low	P	72	4128321404	339822620153427	11075588408858	0.889	1.003	0.25	392	-0.092	-0.072	0.046	-0.06	0.021	0.046	1.49	1.049	0.318	-0.027	0.018	0.008	0.026	0.129	0.496	0	2	0.88
1118	0.25	5	low	P	73	3443816941	103507848689333	267482458846644	0.874	0.99	0.238	386	0.024	-0.12	0.009	-0.023	-0.125	0.026	1.585	1.217	0.1	0.005	-0.006	0.001	0.658	0.63	0.913	0	2	0.88
1119	0.25	5	low	P	74	3760429788	359697404084727	273092746967450	0.8	0.986	0.225	408	-0.006	0.12	-0.035	-0.023	0.121	0.022	1.203	1.692	0.179	0.005	0.008	-0.016	0.687	0.495	0.166	0	2	0.88
1120	0.25	5	low	P	75	2378544726	865642039570957	534035528777167	0.867	0.99	0.239	385	0.031	0.106	0.043	-0.014	0.069	0.008	1.415	0.938	0.332	-0.022	0.004	0.021	0.0668	0.722	0.0803	0	2	0.88
1121	0.25	5	low	P	76	1430620418	685478235594928	620922955451533	0.899	0.986	0.227	376	0.042	-0.077	-0.084	0.076	0.04	-0.079	1.684	1.119	0.106	-0.016	0.032	-0.023	0.175	0.00754	0.0508	0	2	0.88
1122	0.25	5	low	P	77	2821977275	609769744100049	633871093392372	0.796	0.971	0.212	366	-0.009	0.152	0.037	-0.046	0.012	-0.036	1.517	1.685	-0.057	-0.021	0.031	-0.016	0.0823	0.0102	0.192	0	2	0.88
1123	0.25	5	low	P	78	2384835787	365905955666676	688737663207576	0.808	0.996	0.241	406	0.158	0.043	-0.011	0.007	0.023	0.036	1.509	1.71	-0.132	-0.011	0.003	0.009	0.367	0.828	0.429	0	2	0.88
1124	0.25	5	low	P	79	856189043	732302702963352	399525319458917	0.883	0.993	0.239	392	-0.003	0.067	0.062	0.045	0.08	0.074	1.471	1.393	0.196	-0.001	0.007	-0.009	0.961	0.535	0.429	0	2	0.88
1125	0.25	5	low	P	80	2952699813	55319808190688	913090232294053	0.86	0.991	0.237	379	0.083	-0.029	0.003	0.146	-0.066	0.009	1.398	1.57	0.133	-0.001	-0.009	0.014	0.96	0.44	0.245	0	2	0.88
1126	0.25	5	low	E	66	4246621682	564446087228134	637973362114280	0.898	0.991	0.242	386	0.92	-0.129	-0.087	0.825	-0.127	-0.028	1.661	0.642	0.251	0.076	-0.054	-0.02	1.65e-10	5.37e-06	0.0948	1	1	1
1127	0.25	5	low	E	67	2185642387	781723435036838	561203285120428	0.924	0.99	0.239	405	0.846	0.062	-0.021	0.846	0.015	0.056	1.454	1.225	0.307	0.047	-0.031	-0.016	8.72e-05	0.00926	0.18	1	1	1
1128	0.25	5	low	E	68	2350193412	320757552515715	907765204086900	0.856	1.007	0.263	420	0.848	0.166	0.008	0.848	0.056	-0.017	1.457	0.037	0.504	0.033	-0.018	-0.017	0.00498	0.124	0.151	1	1	1
1129	0.25	5	low	E	69	392470423	103517275303602	859148679301143	0.821	0.981	0.228	378	0.697	-0.017	-0.113	0.783	0.039	-0.023	1.425	0.933	0.218	0.044	-0.023	-0.025	0.000219	0.0495	0.0325	1	1	1
1130	0.25	5	low	E	70	3349538807	567503032740206	727598806843162	0.842	0.992	0.233	376	0.753	-0.07	0.018	0.844	-0.02	-0.053	1.568	0.413	0.267	0.047	-0.019	-0.035	8.45e-05	0.119	0.00322	1	1	1
1131	0.25	5	low	E	71	1539897547	940124425804242	16944787697867	0.903	0.987	0.234	394	0.784	0.068	0.04	0.906	0.072	0.027	1.379	0.536	0.541	0.017	0.007	-0.029	0.165	0.536	0.0149	1	1	1
1132	0.25	5	low	E	72	4128321404	339822620153427	228608752135187	0.852	1.003	0.255	401	0.707	0.049	0.037	0.821	0.104	-0.027	1.713	0.439	0.131	0.048	-0.017	-0.032	5.97e-05	0.153	0.00649	1	1	1
1133	0.25	5	low	E	73	3443816941	103507848689333	482842401601374	0.893	0.99	0.238	380	0.811	-0.012	-0.006	0.856	-0.048	-0.06	1.417	0.77	0.377	0.056	-0.038	-0.018	2.4e-06	0.00151	0.138	1	1	1
1134	0.25	5	low	E	74	3760429788	359697404084727	875226394506171	0.782	0.985	0.225	398	0.718	0.057	0.025	0.733	0.126	0.008	1.422	1.125	0.079	0.05	-0.006	-0.058	2.16e-05	0.634	9.54e-07	1	1	1
1135	0.25	5	low	E	75	2378544726	865642039570957	954202291788533	0.888	0.995	0.242	364	0.828	0.059	0.016	0.804	0.012	0.047	1.488	0.674	0.355	0.061	-0.047	-0.008	3.11e-07	8.88e-05	0.49	1	1	1
1136	0.25	5	low	E	76	1430620418	685478235594928	630338198039681	0.877	0.987	0.231	370	0.761	0.084	0.08	0.867	0.093	-0.019	1.299	1.094	0.442	0.056	-0.024	-0.033	3.13e-06	0.0416	0.00599	1	1	1
1137	0.25	5	low	E	77	2821977275	609769744100049	891236567636952	0.74	0.977	0.21	372	0.783	-0.016	-0.016	0.796	0.095	-0.003	1.245	0.162	0.399	0.047	-0.014	-0.038	8.07e-05	0.236	0.00134	1	1	1
1138	0.25	5	low	E	78	2384835787	365905955666676	280709418002516	0.841	0.991	0.235	402	0.976	0.078	-0.029	0.849	0.083	-0.026	1.442	0.891	0.269	0.054	-0.031	-0.025	6.56e-06	0.00922	0.0362	1	1	1
1139	0.25	5	low	E	79	856189043	732302702963352	99242565454915	0.859	0.992	0.248	386	0.818	-0.022	-0.077	0.733	0.056	-0.104	1.421	1.233	0.213	0.042	-0.034	-0.007	0.000411	0.0048	0.567	1	1	1
1140	0.25	5	low	E	80	2952699813	55319808190688	398523329058662	0.809	0.983	0.233	373	0.869	-0.125	-0.031	0.897	-0.1	-0.081	1.332	0.086	0.514	0.031	-0.02	-0.01	0.00959	0.0871	0.407	1	1	1
1141	0.25	5	low	F	66	4246621682	564446087228134	706853521522134	0.861	0.992	0.248	385	0.066	1.035	0.029	0.122	0.997	0.02	0.955	1.594	0.576	-0.044	0.056	-0.023	0.000213	2.33e-06	0.0515	1	1	1
1142	0.25	5	low	F	67	2185642387	781723435036838	261036197422072	0.883	0.989	0.239	404	0.004	0.899	-0.045	0	0.931	-0.001	1.006	2.411	0.347	-0.018	0.047	-0.039	0.123	9.04e-05	0.00108	1	1	1
1143	0.25	5	low	F	68	2350193412	320757552515715	223162932088599	0.827	1.004	0.253	418	-0.069	0.994	-0.081	-0.016	0.896	-0.074	0.711	2.042	0.571	-0.026	0.039	-0.022	0.0289	0.00102	0.0612	1	1	1
1144	0.25	5	low	F	69	392470423	103517275303602	863969541387632	0.805	0.987	0.23	386	-0.05	0.953	0.075	-0.074	0.878	0.049	0.735	1.487	0.668	-0.047	0.071	-0.034	6.73e-05	2.66e-09	0.00401	1	1	1
1145	0.25	5	low	F	70	3349538807	567503032740206	311888568801805	0.832	0.988	0.232	377	0.009	0.931	-0.064	-0.033	0.92	-0.021	1.057	1.777	0.391	-0.007	0.019	-0.017	0.569	0.103	0.149	1	1	1
1146	0.25	5	low	F	71	1539897547	940124425804242	473061905708164	0.838	0.99	0.232	386	-0.03	0.973	-0.018	0.078	0.947	0.029	0.664	2.191	0.596	-0.022	0.062	-0.053	0.0618	1.88e-07	8.68e-06	1	1	1
1147	0.25	5	low	F	72	4128321404	339822620153427	949298926163465	0.882	1.003	0.251	397	-0.007	1.029	0.021	-0.098	0.967	0.023	0.86	1.872	0.595	-0.024	0.042	-0.028	0.0476	0.000441	0.0173	1	1	1
1148	0.25	5	low	F	73	3443816941	103507848689333	502478467300534	0.798	0.991	0.239	379	0.02	0.943	-0.019	-0.076	0.882	0.07	0.963	1.733	0.363	-0.03	0.045	-0.023	0.0121	0.000188	0.054	1	1	1
1149	0.25	5	low	F	74	3760429788	359697404084727	56476779514924	0.856	0.981	0.22	409	0.095	0.929	0.001	0.036	1.028	0.008	1.223	1.55	0.347	-0.042	0.045	-0.008	0.00037	0.000171	0.517	1	1	1
1150	0.25	5	low	F	75	2378544726	865642039570957	453453747322783	0.873	0.995	0.244	381	-0.008	0.905	0.025	-0.055	0.866	-0.008	0.981	1.987	0.462	-0.029	0.064	-0.052	0.0168	9.76e-08	1.19e-05	1	1	1
1151	0.25	5	low	F	76	1430620418	685478235594928	171608830802143	0.794	0.98	0.224	379	0.025	0.926	0.119	-0.089	1	-0.015	1.016	1.607	0.349	-0.036	0.071	-0.054	0.00233	2.56e-09	5.31e-06	1	1	1
1152	0.25	5	low	F	77	2821977275	609769744100049	901792393065989	0.865	0.976	0.219	374	-0.002	0.982	0.059	0.061	0.89	0.038	1.027	2.028	0.37	-0.042	0.055	-0.022	0.000383	3.88e-06	0.069	1	1	1
1153	0.25	5	low	F	78	2384835787	365905955666676	301681648707017	0.832	0.993	0.24	401	0.088	0.955	0.083	0	0.927	0.062	1.144	1.67	0.333	-0.037	0.033	0.002	0.00193	0.00483	0.895	1	1	1
1154	0.25	5	low	F	79	856189043	732302702963352	955002656904980	0.842	0.992	0.239	381	0.048	0.983	-0.02	-0.004	0.987	-0.023	1.158	1.71	0.294	-0.04	0.059	-0.03	0.000846	6.72e-07	0.0121	1	1	1
1155	0.25	5	low	F	80	2952699813	55319808190688	134430380770937	0.879	0.99	0.236	380	-0.03	0.98	-0.055	-0.113	0.93	-0.03	1.01	1.748	0.529	-0.038	0.036	-0.007	0.00138	0.00222	0.581	1	1	1
1156	0.25	5	low	G	66	4246621682	564446087228134	467623877571896	0.842	0.998	0.253	381	0.079	0.042	0.994	0.076	0.017	0.95	0.522	0.083	1.305	-0.06	0.011	0.054	5.03e-07	0.366	5.18e-06	1	0	1
1157	0.25	5	low	G	67	2185642387	781723435036838	447141906246543	0.848	0.99	0.239	403	0.097	0.02	0.881	0.001	0.05	0.912	0.781	-0.091	1.136	-0.04	-0.004	0.058	0.000847	0.763	1.25e-06	1	0	1
1158	0.25	5	low	G	68	2350193412	320757552515715	660090512828901	0.808	1.007	0.26	408	0.022	-0.107	0.951	0.073	0.024	0.872	0.386	0.388	1.29	-0.026	-0.005	0.038	0.0282	0.688	0.00153	1	0	1
1159	0.25	5	low	G	69	392470423	103517275303602	11740674497560	0.888	0.988	0.222	379	0.079	-0.111	0.973	0.092	-0.086	0.883	0.596	0.253	1.284	-0.005	-0.035	0.048	0.675	0.0036	5.17e-05	1	0	1
1160	0.25	5	low	G	70	3349538807	567503032740206	776649502338842	0.85	0.992	0.237	390	0.039	0.104	0.825	-0.094	0.174	0.877	0.412	0.47	1.313	-0.036	-0.008	0.05	0.00232	0.525	1.99e-05	1	0	1
1161	0.25	5	low	G	71	1539897547	940124425804242	275724759092554	0.84	0.986	0.238	402	-0.067	0.049	0.957	-0.096	0.091	0.926	0.78	0.112	1.052	-0.059	0	0.072	7.02e-07	0.997	1.51e-09	1	0	1
1162	0.25	5	low	G	72	4128321404	339822620153427	583756343694404	0.822	0.994	0.25	393	0.075	-0.051	1.046	-0.054	-0.071	0.937	0.51	0.126	1.268	-0.031	-0.009	0.048	0.00969	0.441	5e-05	1	0	1
1163	0.25	5	low	G	73	3443816941	103507848689333	955359973013401	0.864	0.987	0.237	378	0.066	0.002	0.989	0.14	0.034	0.996	0.388	0.313	1.396	-0.007	-0.065	0.088	0.542	4.54e-08	1.82e-13	1	0	1
1164	0.25	5	low	G	74	3760429788	359697404084727	915117020718753	0.839	0.983	0.225	391	-0.049	0.008	0.943	0.029	-0.005	0.957	0.465	0.34	1.289	-0.038	-0.006	0.054	0.00132	0.642	5.32e-06	1	0	1
1165	0.25	5	low	G	75	2378544726	865642039570957	192184360465035	0.787	0.993	0.238	392	0.024	0.018	0.878	-0.031	0.021	0.912	0.455	0.109	1.235	-0.027	-0.037	0.083	0.0258	0.00218	2.42e-12	1	0	1
1166	0.25	5	low	G	76	1430620418	685478235594928	820197463268414	0.815	0.988	0.231	380	0.024	-0.008	0.993	-0.107	-0.042	0.931	0.104	0.953	1.363	-0.048	-0.009	0.071	4.77e-05	0.454	2.92e-09	1	0	1
1167	0.25	5	low	G	77	2821977275	609769744100049	835942858131602	0.818	0.979	0.213	374	-0.124	0.012	0.947	-0.009	-0.032	0.964	0.369	0.378	1.332	-0.017	-0.02	0.046	0.156	0.086	0.000113	1	0	1
1168	0.25	5	low	G	78	2384835787	365905955666676	325215580174699	0.836	0.991	0.242	402	-0.004	0.066	1.008	-0.027	-0.029	0.971	0.437	-0.21	1.457	-0.008	-0.055	0.079	0.499	3.74e-06	2.53e-11	1	0	1
1169	0.25	5	low	G	79	856189043	732302702963352	957828008802608	0.817	0.989	0.238	389	-0.096	-0.131	0.915	0.017	-0.006	0.939	0.361	-0.12	1.44	-0.033	-0.015	0.058	0.00589	0.191	1.01e-06	1	0	1
1170	0.25	5	low	G	80	2952699813	55319808190688	890154948458076	0.824	0.992	0.235	382	-0.078	0.137	0.87	0.073	0.107	0.891	0.369	-0.038	1.422	-0.014	-0.025	0.049	0.229	0.0329	3.49e-05	1	0	1
1171	0.25	5	low	H	66	4246621682	564446087228134	114418241195381	0.098	1.001	0.254	373	0.889	-0.074	0.045	0.913	-0.044	0.016	0.11	-0.936	0.355	0.044	0.002	-0.056	0.000213	0.889	1.94e-06	1	0	0
1172	0.25	5	low	H	67	2185642387	781723435036838	934524891898036	0.015	0.992	0.243	388	0.826	-0.039	0.057	0.893	0.047	0.012	0.283	-0.46	-0.113	0.042	-0.001	-0.045	0.000378	0.906	0.000167	1	0	0
1173	0.25	5	low	H	68	2350193412	320757552515715	250591072719544	0.076	0.997	0.251	406	1.008	0.042	-0.002	0.965	0.081	-0.004	0.449	0.097	-0.283	0.041	-0.024	-0.017	0.000586	0.0405	0.161	1	0	0
1174	0.25	5	low	H	69	392470423	103517275303602	763362890575081	0.06	0.986	0.226	380	0.781	-0.057	0.03	0.758	-0.069	0.088	0.186	-0.157	-0.013	0.062	-0.038	-0.029	1.66e-07	0.00141	0.0143	1	0	0
1175	0.25	5	low	H	70	3349538807	567503032740206	222775270696729	0.037	0.988	0.229	399	0.872	0.007	-0.066	0.856	-0.007	-0.083	0.338	-0.786	-0.041	0.084	-0.026	-0.069	1.46e-12	0.0304	6.19e-09	1	0	0
1176	0.25	5	low	H	71	1539897547	940124425804242	773750334512442	0.052	0.991	0.23	387	0.775	-0.012	0.029	0.828	-0.096	-0.065	0.422	0.108	-0.272	0.062	-0.021	-0.044	2.73e-07	0.0758	0.000253	1	0	0
1177	0.25	5	low	H	72	4128321404	339822620153427	108703996287659	-0.02	1.001	0.25	393	0.885	0.005	0.024	0.913	-0.018	0.046	0.096	-0.177	-0.092	0.053	-0.013	-0.047	7.8e-06	0.286	6.24e-05	1	0	0
1178	0.25	5	low	H	73	3443816941	103507848689333	736692960141227	-0.01	0.987	0.231	383	0.858	0.013	0.003	0.929	0.008	-0.022	0.36	-1.635	0.073	0.041	-0.04	0	0.00054	0.00078	0.99	1	0	0
1179	0.25	5	low	H	74	3760429788	359697404084727	347301678033546	-0.001	0.983	0.23	400	0.841	-0.078	0.055	0.816	-0.028	0.05	0.432	-0.868	-0.179	0.041	-0.019	-0.03	0.00055	0.108	0.0125	1	0	0
1180	0.25	5	low	H	75	2378544726	865642039570957	466481574345380	0.008	0.996	0.247	378	0.838	0.003	0.004	0.859	0.071	0.037	0.292	-0.029	-0.253	0.019	-0.026	0.014	0.11	0.0299	0.238	1	0	0
1181	0.25	5	low	H	76	1430620418	685478235594928	652849626494572	0.036	0.986	0.233	388	0.777	0.07	0	0.88	0.132	0.01	0.2	-0.387	0.016	0.034	-0.026	-0.008	0.00483	0.0317	0.485	1	0	0
1182	0.25	5	low	H	77	2821977275	609769744100049	241486618062481	0.013	0.978	0.214	380	0.708	-0.052	0.034	0.685	-0.041	0.037	0.337	-0.995	-0.017	0.037	-0.028	-0.007	0.00208	0.02	0.534	1	0	0
1183	0.25	5	low	H	78	2384835787	365905955666676	734623486408964	0.048	0.994	0.239	396	0.883	0.097	0.022	0.876	-0.052	0.013	0.153	-0.397	0.059	0.059	-0.028	-0.033	8.51e-07	0.017	0.006	1	0	0
1184	0.25	5	low	H	79	856189043	732302702963352	171808835351840	0.031	0.997	0.244	378	0.944	-0.01	0.034	0.983	0.048	0.085	0.447	-0.264	-0.238	0.046	-0.009	-0.044	0.000129	0.46	0.000214	1	0	0
1185	0.25	5	low	H	80	2952699813	55319808190688	95774939982221	0.027	0.991	0.232	385	0.93	0.062	-0.044	0.855	0.043	0.025	0.442	-0.616	-0.165	0.055	-0.056	0.006	4.38e-06	2.61e-06	0.617	1	0	0
1186	0.25	5	low	I	66	4246621682	564446087228134	590208639390767	-0.027	1.001	0.248	378	-0.026	0.826	0.03	-0.095	0.969	0.057	-0.133	0.106	0.033	-0.066	0.081	-0.029	3.17e-08	1.18e-11	0.0136	1	0	0
1187	0.25	5	low	I	67	2185642387	781723435036838	962033055489883	0.039	0.987	0.237	394	-0.046	1.01	-0.106	-0.061	0.95	-0.034	-0.046	0.863	-0.122	-0.005	0.023	-0.025	0.665	0.0495	0.0345	1	0	0
1188	0.25	5	low	I	68	2350193412	320757552515715	234677715227008	-0.024	1.003	0.258	417	-0.059	0.996	-0.012	-0.017	0.952	0.09	-0.165	0.377	-0.013	-0.028	0.048	-0.028	0.0196	6.12e-05	0.0188	1	0	0
1189	0.25	5	low	I	69	392470423	103517275303602	535730800824240	0.024	0.989	0.235	393	-0.052	0.963	0.072	-0.06	0.91	0.029	-0.009	1.125	-0.217	-0.04	0.057	-0.027	0.000758	1.71e-06	0.0247	1	0	0
1190	0.25	5	low	I	70	3349538807	567503032740206	891725305002183	0.103	0.986	0.229	375	-0.081	1.072	-0.006	-0.058	1.105	-0.052	-0.308	1.953	0.007	-0.041	0.077	-0.057	0.000688	1.24e-10	1.79e-06	1	0	0
1191	0.25	5	low	I	71	1539897547	940124425804242	384212757227942	-0.054	0.988	0.231	394	0.123	0.95	-0.064	0.056	0.991	0.08	-0.083	0.277	-0.119	-0.051	0.06	-0.017	1.67e-05	4.73e-07	0.166	1	0	0
1192	0.25	5	low	I	72	4128321404	339822620153427	911377259530127	0.004	1.002	0.254	402	-0.018	0.832	-0.042	0.065	0.905	-0.134	-0.031	0.548	-0.075	-0.03	0.053	-0.035	0.0125	8.02e-06	0.00354	1	0	0
1193	0.25	5	low	I	73	3443816941	103507848689333	590998050291091	-0.111	0.99	0.239	377	-0.085	0.92	-0.051	-0.051	0.866	-0.079	-0.327	-0.024	0.057	-0.057	0.086	-0.044	1.89e-06	4.03e-13	0.000224	1	0	0
1194	0.25	5	low	I	74	3760429788	359697404084727	373271024785936	0.057	0.983	0.225	403	-0.036	0.906	0.009	0.033	0.974	-0.034	-0.188	1.375	-0.071	-0.027	0.048	-0.033	0.0255	5.19e-05	0.00537	1	0	0
1195	0.25	5	low	I	75	2378544726	865642039570957	610709128668532	-0.009	0.994	0.244	386	0.049	0.989	-0.067	0.146	0.899	-0.1	-0.147	0.872	-0.113	-0.029	0.039	-0.02	0.015	0.000932	0.0967	1	0	0
1196	0.25	5	low	I	76	1430620418	685478235594928	313402695115656	-0.027	0.991	0.231	390	-0.005	0.985	-0.053	0.069	0.989	0.038	-0.216	0.713	-0.048	-0.016	0.026	-0.017	0.168	0.0271	0.147	1	0	0
1197	0.25	5	low	I	77	2821977275	609769744100049	219507692847401	-0.004	0.975	0.215	381	0.007	0.916	-0.037	-0.012	0.869	-0.025	-0.245	0.812	0.017	-0.054	0.068	-0.026	6.21e-06	1.22e-08	0.0281	1	0	0
1198	0.25	5	low	I	78	2384835787	365905955666676	152826935518533	-0.004	0.994	0.233	380	0.071	0.845	-0.035	-0.048	0.913	0.076	-0.016	0.212	-0.027	-0.029	0.038	-0.017	0.0151	0.00133	0.157	1	0	0
1199	0.25	5	low	I	79	856189043	732302702963352	482498185243458	-0.07	0.986	0.237	385	0.024	1.013	0.086	0.033	0.872	0.092	0.02	0.582	-0.318	-0.032	0.065	-0.048	0.00783	4.47e-08	5.52e-05	1	0	0
1200	0.25	5	low	I	80	2952699813	55319808190688	609575122827664	0.054	0.993	0.238	364	0.096	1.058	0.011	0.113	1.028	-0.042	-0.1	1.115	-0.062	-0.025	0.047	-0.029	0.0364	7.44e-05	0.0142	1	0	0
1201	0.25	5	low	J	66	4246621682	564446087228134	996381391538307	0.153	1.004	0.252	383	0.016	-0.021	0.897	-0.046	0.043	0.904	-0.228	-0.336	0.635	-0.039	-0.005	0.051	0.000976	0.682	2.2e-05	1	0	0
1202	0.25	5	low	J	67	2185642387	781723435036838	883684801869094	0.108	0.992	0.237	408	-0.142	0.018	0.922	-0.073	0.089	0.898	-0.457	0.215	0.631	-0.044	0.004	0.043	0.000206	0.749	0.000326	1	0	0
1203	0.25	5	low	J	68	2350193412	320757552515715	753072066698223	0.066	1.009	0.263	423	0	0.007	1.016	0.1	0.019	0.905	-0.547	0.103	0.621	0	-0.011	0.014	0.977	0.356	0.227	1	0	0
1204	0.25	5	low	J	69	392470423	103517275303602	854739817092195	0.147	0.985	0.22	381	0.071	0.026	0.904	0.058	-0.06	0.967	-0.345	-0.383	0.751	-0.039	-0.018	0.073	0.00117	0.124	7.22e-10	1	0	0
1205	0.25	5	low	J	70	3349538807	567503032740206	414056363748386	0.138	0.994	0.232	383	-0.04	0.034	1	0.022	0.055	0.862	-0.206	-0.422	0.602	-0.023	0.006	0.019	0.0536	0.591	0.107	1	0	0
1206	0.25	5	low	J	71	1539897547	940124425804242	494360896060243	0.164	0.991	0.228	388	-0.063	-0.034	0.963	-0.092	0.06	0.949	-0.198	-0.497	0.708	-0.03	-0.039	0.087	0.011	0.00123	2.56e-13	1	0	0
1207	0.25	5	low	J	72	4128321404	339822620153427	317592025501654	0.103	1	0.254	408	0.062	-0.031	0.921	0.093	0.012	0.95	-0.492	-1.029	0.963	-0.013	-0.043	0.076	0.284	0.000324	1.3e-10	1	0	0
1208	0.25	5	low	J	73	3443816941	103507848689333	890682875411585	0.091	0.996	0.242	376	0.003	-0.074	0.975	0.085	-0.023	0.988	-0.312	-0.506	0.672	-0.029	-0.052	0.107	0.0156	1.19e-05	1.59e-19	1	0	0
1209	0.25	5	low	J	74	3760429788	359697404084727	493613248458132	0.101	0.979	0.225	398	-0.181	0.078	0.957	-0.087	0.088	1.003	-0.22	-0.699	0.602	-0.04	-0.026	0.081	0.000833	0.029	6.85e-12	1	0	0
1210	0.25	5	low	J	75	2378544726	865642039570957	109740849817172	0.113	1.002	0.245	399	0.01	0.123	0.991	0.019	0.12	0.962	-0.153	-0.211	0.461	0.001	-0.032	0.04	0.916	0.00735	0.000697	1	0	0
1211	0.25	5	low	J	76	1430620418	685478235594928	271267646923661	0.123	0.987	0.227	388	0.02	-0.111	1.038	0.007	-0.045	0.986	-0.36	-0.161	0.642	-0.068	-0.017	0.097	1.3e-08	0.152	4.44e-16	1	0	0
1212	0.25	5	low	J	77	2821977275	609769744100049	520998200401664	0.137	0.979	0.213	370	-0.048	-0.082	1.014	-0.104	-0.147	0.974	-0.232	-0.082	0.552	-0.033	-0.022	0.068	0.00568	0.0589	9.42e-09	1	0	0
1213	0.25	5	low	J	78	2384835787	365905955666676	802478205878288	0.227	0.991	0.239	380	-0.037	-0.046	0.972	0.038	-0.038	1.014	-0.165	0.316	0.589	-0.041	-0.028	0.088	0.000511	0.0197	1.65e-13	1	0	0
1214	0.25	5	low	J	79	856189043	732302702963352	164406542666256	0.11	0.992	0.234	378	0.007	0.01	1.007	-0.036	-0.035	1.033	-0.345	-0.237	0.634	-0.062	-0.01	0.081	1.79e-07	0.415	6.96e-12	1	0	0
1215	0.25	5	low	J	80	2952699813	55319808190688	673296111170202	0.12	0.987	0.232	383	0.096	0.024	0.995	0.02	0.004	1.031	-0.467	-0.399	0.852	-0.037	-0.015	0.062	0.00181	0.207	1.99e-07	1	0	0
1216	0.25	5	low	K	66	4246621682	564446087228134	449824600014836	1.557	0.998	0.245	376	0.85	-0.019	0.038	0.713	-0.011	0.021	1.886	1.178	1.349	0.013	-0.002	-0.012	0.28	0.868	0.293	1	0.78	2
1217	0.25	5	low	K	67	2185642387	781723435036838	706312522292137	1.536	0.995	0.24	385	0.906	-0.041	0.043	0.942	-0.126	0.031	2.106	1.03	1.05	0.063	-0.005	-0.075	1.3e-07	0.7	3.54e-10	1	0.78	2
1218	0.25	5	low	K	68	2350193412	320757552515715	200544478138909	1.684	1.003	0.252	415	0.802	-0.008	-0.008	0.81	-0.027	-0.031	2.097	1.528	1.31	0.027	-0.003	-0.03	0.022	0.828	0.0109	1	0.78	2
1219	0.25	5	low	K	69	392470423	103517275303602	511020689737052	1.478	0.98	0.222	395	0.702	0.05	-0.05	0.675	0.061	-0.007	1.798	1.044	1.22	0.032	0.02	-0.063	0.00716	0.0893	1.05e-07	1	0.78	2
1220	0.25	5	low	K	70	3349538807	567503032740206	789191171759740	1.403	0.988	0.226	366	0.767	0.061	0	0.694	0.163	-0.045	1.924	1.103	0.963	0.03	-0.01	-0.024	0.0115	0.395	0.0407	1	0.78	2
1221	0.25	5	low	K	71	1539897547	940124425804242	503373857820407	1.513	0.991	0.236	396	0.864	0.057	-0.066	0.684	-0.068	-0.06	2.181	1.238	0.936	0.04	-0.013	-0.032	0.000726	0.268	0.00644	1	0.78	2
1222	0.25	5	low	K	72	4128321404	339822620153427	526101965457201	1.629	0.997	0.249	389	0.809	-0.081	0.037	0.637	0.004	-0.036	2.361	1.022	1.097	0.03	-0.007	-0.027	0.0134	0.585	0.0266	1	0.78	2
1223	0.25	5	low	K	73	3443816941	103507848689333	111591607099399	1.523	0.99	0.232	380	0.799	-0.068	0.062	0.795	0.033	0.039	2.064	0.856	1.181	0.035	-0.028	-0.007	0.00298	0.0202	0.549	1	0.78	2
1224	0.25	5	low	K	74	3760429788	359697404084727	562650949228555	1.465	0.976	0.214	400	0.815	-0.025	-0.051	0.889	-0.045	-0.004	2.029	0.58	1.117	0.074	-0.042	-0.038	5.1e-10	0.000389	0.00142	1	0.78	2
1225	0.25	5	low	K	75	2378544726	865642039570957	418676599627361	1.591	0.994	0.245	386	0.959	-0.008	-0.103	0.883	-0.011	-0.059	2.233	1.196	1.023	0.064	-0.023	-0.049	1.03e-07	0.0545	3.87e-05	1	0.78	2
1226	0.25	5	low	K	76	1430620418	685478235594928	863511085044593	1.607	0.989	0.23	386	0.763	0.007	0.051	0.844	-0.009	0.089	1.946	1.788	1.224	0.06	-0.005	-0.065	5.34e-07	0.662	5.2e-08	1	0.78	2
1227	0.25	5	low	K	77	2821977275	609769744100049	532962507568300	1.494	0.977	0.208	375	0.877	0.005	-0.026	0.779	0.042	-0.05	2.075	1.295	0.952	0.053	-0.019	-0.039	8.78e-06	0.117	0.00112	1	0.78	2
1228	0.25	5	low	K	78	2384835787	365905955666676	491280006710440	1.556	0.99	0.24	395	0.771	-0.048	0.05	0.776	0.029	0.069	1.94	1.434	1.218	0.042	-0.019	-0.027	0.000371	0.112	0.0246	1	0.78	2
1229	0.25	5	low	K	79	856189043	732302702963352	166257208911702	1.647	0.991	0.236	388	0.818	-0.057	-0.009	0.742	-0.116	0.102	1.931	1.052	1.541	0.049	-0.031	-0.016	3.99e-05	0.00837	0.183	1	0.78	2
1230	0.25	5	low	K	80	2952699813	55319808190688	586473440984264	1.492	0.986	0.233	374	0.815	-0.101	0.014	0.807	-0.137	-0.046	2.034	1.489	0.923	0.058	-0.024	-0.039	9.49e-07	0.0412	0.00111	1	0.78	2
1231	0.25	5	low	L	66	4246621682	564446087228134	8233173051849	1.434	0.997	0.248	373	0.104	1.046	0.027	0.077	1.071	-0.079	1.104	2.021	1.593	-0.01	0.056	-0.065	0.381	2.89e-06	4.47e-08	1	0.22	2
1232	0.25	5	low	L	67	2185642387	781723435036838	157177553279325	1.464	0.992	0.241	404	0.002	0.902	0.045	0.054	0.881	0.014	1.414	1.815	1.416	0.003	0.02	-0.028	0.783	0.0959	0.0169	1	0.22	2
1233	0.25	5	low	L	68	2350193412	320757552515715	591756507521495	1.593	1.011	0.264	430	0.25	0.883	-0.001	0.105	0.916	0.035	1.475	2.815	1.391	-0.028	0.06	-0.044	0.0163	3.89e-07	0.000173	1	0.22	2
1234	0.25	5	low	L	69	392470423	103517275303602	830381281208247	1.402	0.978	0.225	379	-0.003	1.017	-0.007	0.125	0.96	-0.017	1.339	1.3	1.479	-0.01	0.021	-0.016	0.382	0.0743	0.185	1	0.22	2
1235	0.25	5	low	L	70	3349538807	567503032740206	189473939593881	1.488	0.983	0.23	372	0.025	0.887	-0.111	-0.086	0.907	-0.032	1.504	2.064	1.3	-0.019	0.039	-0.028	0.117	0.00117	0.0183	1	0.22	2
1236	0.25	5	low	L	71	1539897547	940124425804242	885485843522474	1.43	0.99	0.238	388	-0.038	0.919	0.008	0.055	1.097	-0.031	1.103	2.794	1.349	-0.039	0.062	-0.037	0.000954	1.75e-07	0.00156	1	0.22	2
1237	0.25	5	low	L	72	4128321404	339822620153427	242872918257490	1.501	0.993	0.24	393	0.089	0.908	0.027	0.12	0.888	0.004	1.223	2.743	1.417	-0.015	0.019	-0.006	0.204	0.113	0.611	1	0.22	2
1238	0.25	5	low	L	73	3443816941	103507848689333	358184548560530	1.538	0.985	0.228	369	0.028	0.985	-0.076	-0.032	0.903	-0.034	1.485	2.406	1.345	-0.013	0.032	-0.026	0.277	0.00749	0.0321	1	0.22	2
1239	0.25	5	low	L	74	3760429788	359697404084727	118244365090504	1.401	0.985	0.229	394	0.072	0.87	-0.01	0.11	0.888	-0.108	1.169	1.94	1.464	0.013	0.042	-0.066	0.286	0.000474	2.59e-08	1	0.22	2
1240	0.25	5	low	L	75	2378544726	865642039570957	205201830482110	1.534	0.993	0.24	382	-0.034	0.805	0.041	-0.001	0.848	0.027	1.244	3.136	1.392	-0.001	0.042	-0.052	0.902	0.00046	1.24e-05	1	0.22	2
1241	0.25	5	low	L	76	1430620418	685478235594928	804694380844012	1.476	0.98	0.226	377	-0.079	1.028	-0.061	-0.057	0.987	0.078	1.165	2.605	1.462	-0.002	0.032	-0.04	0.845	0.00725	0.000912	1	0.22	2
1242	0.25	5	low	L	77	2821977275	609769744100049	709634696133435	1.35	0.972	0.204	375	0.047	0.823	0.015	0.024	0.868	0.044	1.482	1.745	1.117	-0.033	0.063	-0.046	0.00609	1.44e-07	0.000106	1	0.22	2
1243	0.25	5	low	L	78	2384835787	365905955666676	847639555111528	1.44	0.991	0.242	401	0.044	0.879	-0.02	0.004	0.923	0.037	1.335	1.923	1.405	-0.04	0.056	-0.027	0.000795	2.31e-06	0.0249	1	0.22	2
1244	0.25	5	low	L	79	856189043	732302702963352	949393382994458	1.435	0.993	0.24	375	-0.115	0.951	0.055	-0.033	0.967	0.082	0.99	2.823	1.494	-0.022	0.045	-0.032	0.0663	0.000176	0.00639	1	0.22	2
1245	0.25	5	low	L	80	2952699813	55319808190688	387457627570257	1.486	0.989	0.237	381	-0.049	0.94	-0.12	0.022	0.928	-0.024	1.47	2.412	1.222	-0.03	0.062	-0.048	0.0111	1.68e-07	6.01e-05	1	0.22	2
1246	0.25	5	low	M	66	4246621682	564446087228134	155801171902567	1.644	0.999	0.245	380	-0.077	-0.063	0.904	-0.01	-0.083	0.887	1.255	1.276	2.064	-0.012	-0.034	0.062	0.306	0.00386	2.29e-07	1	0	2
1247	0.25	5	low	M	67	2185642387	781723435036838	519583010347560	1.522	0.994	0.241	401	-0.083	-0.093	0.929	-0.118	-0.041	0.961	1.053	1.203	1.953	-0.017	-0.03	0.058	0.151	0.0107	9.33e-07	1	0	2
1248	0.25	5	low	M	68	2350193412	320757552515715	14902107650414	1.618	1.007	0.261	408	-0.075	0.012	0.928	-0.061	0.016	0.965	0.951	1.197	2.286	-0.039	-0.046	0.101	0.00108	9.07e-05	1.04e-17	1	0	2
1249	0.25	5	low	M	69	392470423	103517275303602	440618839347735	1.564	0.98	0.224	386	-0.004	0.02	1.039	0.022	0.024	0.996	1.186	0.472	2.097	-0.035	-0.052	0.107	0.00312	1.12e-05	9.38e-20	1	0	2
1250	0.25	5	low	M	70	3349538807	567503032740206	966367958346382	1.541	0.985	0.227	373	0.015	0.006	0.951	0.022	0.129	0.907	1.213	0.676	2	-0.042	0.004	0.044	0.000449	0.726	0.000221	1	0	2
1251	0.25	5	low	M	71	1539897547	940124425804242	590120476903394	1.558	0.992	0.236	385	0.009	0.005	0.908	0.06	0.034	0.915	1.079	1.703	1.911	-0.012	-0.025	0.047	0.329	0.0334	6.93e-05	1	0	2
1252	0.25	5	low	M	72	4128321404	339822620153427	639570584055036	1.657	1	0.254	391	-0.043	0.021	1.082	-0.09	0.044	1.02	1.105	0.913	2.287	-0.03	-0.036	0.083	0.0121	0.00228	4.31e-12	1	0	2
1253	0.25	5	low	M	73	3443816941	103507848689333	374712845077738	1.518	0.991	0.238	360	0.048	-0.032	0.867	0.085	0.027	0.879	1.104	1.44	1.882	-0.024	-0.02	0.057	0.0447	0.0875	1.42e-06	1	0	2
1254	0.25	5	low	M	74	3760429788	359697404084727	301058234646916	1.569	0.984	0.222	395	-0.042	0.044	0.95	-0.019	0.059	0.934	0.942	0.982	2.223	-0.047	-0.017	0.076	7.77e-05	0.149	1.56e-10	1	0	2
1255	0.25	5	low	M	75	2378544726	865642039570957	66967165796086	1.602	1.002	0.243	382	0.015	-0.04	0.954	-0.007	-0.047	0.839	1.063	1.073	2.188	-0.027	-0.011	0.048	0.0212	0.34	5.34e-05	1	0	2
1256	0.25	5	low	M	76	1430620418	685478235594928	768035816261545	1.573	0.984	0.23	367	-0.088	-0.004	0.938	-0.143	-0.016	1.024	1.41	0.992	1.861	-0.059	-0.025	0.099	6.15e-07	0.0394	7.02e-17	1	0	2
1257	0.25	5	low	M	77	2821977275	609769744100049	897730743279681	1.516	0.976	0.212	365	0.045	-0.016	0.984	-0.024	0.043	0.972	1.205	1.111	1.888	-0.03	-0.031	0.08	0.0102	0.00793	1.17e-11	1	0	2
1258	0.25	5	low	M	78	2384835787	365905955666676	166921698022634	1.614	0.989	0.239	403	0.021	-0.016	1.029	0.025	0.053	0.935	1.247	0.885	2.139	-0.028	-0.005	0.043	0.0205	0.678	0.000324	1	0	2
1259	0.25	5	low	M	79	856189043	732302702963352	989595131482929	1.56	0.99	0.231	381	-0.08	0.036	0.89	-0.196	0.089	1.007	1.184	1.578	1.885	-0.034	-0.031	0.082	0.00455	0.00854	4.53e-12	1	0	2
1260	0.25	5	low	M	80	2952699813	55319808190688	805981653509662	1.567	0.993	0.24	377	0.033	-0.091	0.973	-0.037	0.043	0.921	0.947	1.171	2.146	-0.016	-0.051	0.09	0.188	1.79e-05	3.24e-14	1	0	2
1261	0.25	5	low	B	81	4246621682	564446087228134	852453358005732	0.264	0.997	0.246	390	0.468	0	0.066	0.439	0.038	-0.064	0.573	0.282	-0.032	0.004	0.004	-0.01	0.741	0.745	0.397	0.5	0.39	0.21
1262	0.25	5	low	B	82	2185642387	781723435036838	51616199314594	0.17	0.995	0.238	385	0.451	0.009	0.113	0.387	-0.047	0.051	0.512	-0.065	-0.099	0.026	-0.026	0.003	0.0278	0.027	0.821	0.5	0.39	0.21
1263	0.25	5	low	B	83	2350193412	320757552515715	997863481054082	0.18	1.004	0.259	416	0.317	-0.003	-0.038	0.412	0.01	-0.072	0.397	0.017	0.008	0.056	-0.026	-0.033	2.22e-06	0.0273	0.00527	0.5	0.39	0.21
1264	0.25	5	low	B	84	392470423	103517275303602	644495137734339	0.181	0.988	0.226	382	0.476	-0.089	-0.053	0.349	0.022	0.008	0.502	-0.494	0.065	0.026	0.011	-0.047	0.0298	0.335	6.55e-05	0.5	0.39	0.21
1265	0.25	5	low	B	85	3349538807	567503032740206	30080735217780	0.259	0.987	0.226	379	0.47	0.005	-0.01	0.456	0.025	-0.026	0.753	0.018	-0.121	0.061	-0.038	-0.026	2.45e-07	0.00156	0.0312	0.5	0.39	0.21
1266	0.25	5	low	B	86	1539897547	940124425804242	373819028260186	0.236	0.989	0.228	404	0.453	0.047	0.063	0.428	-0.046	0.059	0.412	-0.31	0.24	0.007	-0.022	0.021	0.53	0.0633	0.0805	0.5	0.39	0.21
1267	0.25	5	low	B	87	4128321404	339822620153427	797358989715576	0.256	1.004	0.25	392	0.255	-0.046	0.02	0.385	0.004	0.021	0.333	-0.256	0.306	0.047	-0.022	-0.028	7.78e-05	0.0695	0.017	0.5	0.39	0.21
1268	0.25	5	low	B	88	3443816941	103507848689333	983370910398662	0.177	0.99	0.236	364	0.5	0.036	-0.046	0.466	0.015	0.056	0.458	0.08	-0.077	0.03	-0.01	-0.021	0.0103	0.394	0.0767	0.5	0.39	0.21
1269	0.25	5	low	B	89	3760429788	359697404084727	772304673446342	0.181	0.981	0.218	407	0.326	0.07	0.064	0.36	0.067	0.09	0.387	0.356	-0.069	-0.006	0.006	0	0.59	0.627	0.998	0.5	0.39	0.21
1270	0.25	5	low	B	90	2378544726	865642039570957	740966176148504	0.145	0.993	0.235	374	0.456	0.041	0.033	0.383	-0.005	-0.019	0.421	-0.203	0.001	0.012	0.006	-0.022	0.31	0.598	0.0685	0.5	0.39	0.21
1271	0.25	5	low	B	91	1430620418	685478235594928	743045534938574	0.18	0.988	0.232	384	0.408	0.03	0.038	0.343	-0.018	0.006	0.416	0.061	-0.02	0.053	-0.04	-0.011	8.38e-06	0.000719	0.349	0.5	0.39	0.21
1272	0.25	5	low	B	92	2821977275	609769744100049	843306122114882	0.242	0.973	0.213	372	0.339	0.084	0.025	0.446	0.032	-0.058	0.512	-0.509	0.182	0.006	0.019	-0.032	0.595	0.119	0.00744	0.5	0.39	0.21
1273	0.25	5	low	B	93	2384835787	365905955666676	712124851765111	0.173	0.997	0.238	385	0.475	-0.125	-0.03	0.383	-0.191	-0.028	0.715	-0.201	-0.246	0.03	-0.007	-0.026	0.0132	0.574	0.0278	0.5	0.39	0.21
1274	0.25	5	low	B	94	856189043	732302702963352	573787343688309	0.266	0.986	0.232	392	0.365	0.031	-0.038	0.402	0.041	-0.003	0.676	0.244	-0.07	0.009	-0.016	0.01	0.427	0.168	0.383	0.5	0.39	0.21
1275	0.25	5	low	B	95	2952699813	55319808190688	13021452119574	0.166	0.986	0.234	385	0.298	0.135	-0.008	0.431	0.054	-0.026	0.511	0.065	-0.125	0.003	-0.001	-0.002	0.811	0.922	0.881	0.5	0.39	0.21
1276	0.25	5	low	C	81	4246621682	564446087228134	465275265742093	-0.025	1	0.248	381	0.076	0.391	-0.018	0.043	0.462	-0.062	0.148	0.4	-0.29	-0.019	0.043	-0.032	0.102	0.000296	0.00661	0.5	0.11	0.06
1277	0.25	5	low	C	82	2185642387	781723435036838	779229070059955	0.098	0.981	0.232	384	0.093	0.422	-0.064	0.063	0.488	0	0.259	0.254	-0.095	-0.004	0.036	-0.043	0.71	0.00223	0.000303	0.5	0.11	0.06
1278	0.25	5	low	C	83	2350193412	320757552515715	907850745366886	0.055	1.007	0.258	422	0.102	0.457	-0.066	-0.09	0.507	-0.084	0.2	-0.13	-0.032	-0.01	0.009	0	0.424	0.468	0.973	0.5	0.11	0.06
1279	0.25	5	low	C	84	392470423	103517275303602	873964088270441	-0.013	0.984	0.222	379	0.037	0.441	-0.044	0.107	0.436	-0.013	0.041	0.41	-0.172	-0.003	0.01	-0.01	0.778	0.401	0.416	0.5	0.11	0.06
1280	0.25	5	low	C	85	3349538807	567503032740206	522813085932285	0.08	0.987	0.227	380	-0.054	0.492	-0.061	0.007	0.524	-0.04	0.091	0.753	-0.077	-0.003	0.015	-0.016	0.803	0.222	0.174	0.5	0.11	0.06
1281	0.25	5	low	C	86	1539897547	940124425804242	565480059944093	0.057	0.99	0.228	394	-0.005	0.384	0.088	-0.034	0.384	0.006	-0.151	0.932	0.034	-0.015	0.017	-0.007	0.221	0.144	0.577	0.5	0.11	0.06
1282	0.25	5	low	C	87	4128321404	339822620153427	491425609448925	0.082	0.997	0.252	401	-0.001	0.435	-0.065	0.021	0.432	-0.063	0.211	0.408	-0.103	-0.012	0.011	-0.002	0.324	0.334	0.869	0.5	0.11	0.06
1283	0.25	5	low	C	88	3443816941	103507848689333	159567723982036	0.087	0.991	0.236	376	0.093	0.416	-0.06	0.126	0.422	0.069	-0.006	0.078	0.175	0.019	-0.034	0.021	0.119	0.00452	0.073	0.5	0.11	0.06
1284	0.25	5	low	C	89	3760429788	359697404084727	793858473189175	0.115	0.986	0.23	395	-0.046	0.424	0.025	-0.032	0.423	0.068	0.019	0.698	0.066	-0.02	0.019	0.001	0.101	0.119	0.947	0.5	0.11	0.06
1285	0.25	5	low	C	90	2378544726	865642039570957	345594566548243	0.079	0.993	0.248	374	0.028	0.454	0.06	0.033	0.49	0.064	0.024	0.402	0.062	0.022	-0.015	-0.007	0.0678	0.218	0.533	0.5	0.11	0.06
1286	0.25	5	low	C	91	1430620418	685478235594928	791472835699096	0.1	0.986	0.231	385	0.009	0.381	-0.004	-0.041	0.335	0.03	0.221	0.593	-0.127	-0.025	0.027	-0.006	0.035	0.0227	0.635	0.5	0.11	0.06
1287	0.25	5	low	C	92	2821977275	609769744100049	726177991600707	0.035	0.978	0.215	386	0.14	0.374	-0.093	0.038	0.481	-0.066	0.13	0.471	-0.162	-0.004	-0.001	0.006	0.746	0.931	0.603	0.5	0.11	0.06
1288	0.25	5	low	C	93	2384835787	365905955666676	993990625021979	0.082	0.993	0.244	398	0.051	0.4	0.03	0.015	0.406	0.105	-0.197	1.342	0.018	-0.009	-0.02	0.038	0.457	0.0884	0.00155	0.5	0.11	0.06
1289	0.25	5	low	C	94	856189043	732302702963352	319621576694772	0.031	0.995	0.239	380	-0.001	0.489	0.027	0.055	0.416	0.042	0.036	0.166	-0.024	-0.025	0.039	-0.021	0.0387	0.000935	0.078	0.5	0.11	0.06
1290	0.25	5	low	C	95	2952699813	55319808190688	580806317040697	0.058	0.989	0.237	376	0.002	0.384	-0.004	0.056	0.48	-0.01	-0.177	0.685	0.101	-0.009	0.023	-0.017	0.458	0.057	0.15	0.5	0.11	0.06
1291	0.25	5	low	D	81	4246621682	564446087228134	130634486442432	0.256	0.996	0.249	381	0.02	-0.174	0.493	0.019	-0.024	0.477	0.199	0.131	0.325	-0.011	-0.016	0.036	0.331	0.183	0.00238	0.5	0	0.23
1292	0.25	5	low	D	82	2185642387	781723435036838	458229584153742	0.194	0.991	0.239	387	-0.111	0.108	0.463	0.007	0.01	0.381	-0.019	0.288	0.36	0.017	-0.014	-0.003	0.143	0.251	0.826	0.5	0	0.23
1293	0.25	5	low	D	83	2350193412	320757552515715	634437018074095	0.278	1.001	0.256	414	-0.021	0.02	0.512	0.001	-0.018	0.542	-0.158	-0.347	0.867	-0.023	0.021	0.002	0.0476	0.0802	0.897	0.5	0	0.23
1294	0.25	5	low	D	84	392470423	103517275303602	101033420301974	0.198	0.983	0.225	393	0.158	-0.046	0.431	0.095	-0.118	0.389	0.02	-0.397	0.548	-0.016	0.002	0.018	0.17	0.893	0.142	0.5	0	0.23
1295	0.25	5	low	D	85	3349538807	567503032740206	932695841882378	0.174	0.988	0.231	391	0.057	0.031	0.46	0.115	0.051	0.44	-0.026	-0.044	0.398	-0.015	-0.014	0.037	0.202	0.235	0.00173	0.5	0	0.23
1296	0.25	5	low	D	86	1539897547	940124425804242	953941568732262	0.261	0.986	0.236	386	-0.104	0.005	0.53	-0.045	0.015	0.471	-0.141	0.039	0.673	0.012	-0.034	0.034	0.308	0.00443	0.00381	0.5	0	0.23
1297	0.25	5	low	D	87	4128321404	339822620153427	513544517569244	0.207	0.995	0.251	390	0.018	0.079	0.456	0.033	0.07	0.415	0.176	0.029	0.281	-0.039	0.014	0.03	0.000974	0.243	0.0111	0.5	0	0.23
1298	0.25	5	low	D	88	3443816941	103507848689333	698439419269562	0.161	0.988	0.239	378	0.138	0.094	0.462	0.05	0.016	0.464	0.021	0.294	0.251	-0.002	-0.018	0.025	0.897	0.14	0.0338	0.5	0	0.23
1299	0.25	5	low	D	89	3760429788	359697404084727	481190877966583	0.216	0.98	0.227	402	0.026	-0.108	0.436	-0.01	-0.083	0.493	0.21	-0.197	0.314	-0.023	-0.02	0.057	0.056	0.0923	1.6e-06	0.5	0	0.23
1300	0.25	5	low	D	90	2378544726	865642039570957	388872731477022	0.292	0.988	0.24	381	0.089	-0.043	0.531	0.05	-0.067	0.593	-0.055	0.499	0.58	-0.03	0.003	0.034	0.0118	0.797	0.00416	0.5	0	0.23
1301	0.25	5	low	D	91	1430620418	685478235594928	675291489576921	0.215	0.985	0.229	380	-0.02	0.142	0.545	-0.057	0.109	0.446	-0.251	0.043	0.67	-0.01	0.001	0.011	0.412	0.93	0.363	0.5	0	0.23
1302	0.25	5	low	D	92	2821977275	609769744100049	323426983784884	0.198	0.983	0.216	372	-0.006	-0.009	0.504	0.019	0.01	0.443	0.045	0.245	0.334	-0.037	0.027	0.011	0.00169	0.0226	0.35	0.5	0	0.23
1303	0.25	5	low	D	93	2384835787	365905955666676	888835668098182	0.182	0.99	0.238	390	-0.044	0.006	0.45	0.06	-0.104	0.518	0.076	-0.662	0.51	0.006	-0.024	0.024	0.611	0.0402	0.0396	0.5	0	0.23
1304	0.25	5	low	D	94	856189043	732302702963352	105898139765486	0.193	0.991	0.232	377	-0.104	0.001	0.492	-0.105	0.073	0.474	0.081	0.127	0.294	-0.02	-0.009	0.034	0.0937	0.431	0.00408	0.5	0	0.23
1305	0.25	5	low	D	95	2952699813	55319808190688	813446477521211	0.245	0.996	0.238	377	0.037	-0.045	0.489	-0.009	-0.038	0.469	-0.11	0.051	0.632	-0.023	0.01	0.017	0.0515	0.402	0.159	0.5	0	0.23
1306	0.25	5	low	E	81	4246621682	564446087228134	637973362114280	0.445	0.994	0.248	387	0.539	-0.129	-0.087	0.447	-0.127	-0.028	0.724	0.462	0.198	0.089	-0.046	-0.045	7.24e-14	0.000107	0.000143	0.5	0.5	0.5
1307	0.25	5	low	E	82	2185642387	781723435036838	561203285120428	0.341	0.994	0.243	405	0.517	0.062	-0.021	0.545	0.015	0.056	0.46	0.374	0.2	0.05	-0.018	-0.035	3.11e-05	0.133	0.00297	0.5	0.5	0.5
1308	0.25	5	low	E	83	2350193412	320757552515715	907765204086900	0.444	1.005	0.262	414	0.357	0.166	0.008	0.389	0.056	-0.017	0.576	1.026	0.186	0.002	0.002	-0.005	0.855	0.9	0.694	0.5	0.5	0.5
1309	0.25	5	low	E	84	392470423	103517275303602	859148679301143	0.424	0.978	0.221	372	0.48	-0.017	-0.113	0.387	0.039	-0.023	0.753	0.053	0.251	0.005	-0.002	-0.003	0.698	0.878	0.769	0.5	0.5	0.5
1310	0.25	5	low	E	85	3349538807	567503032740206	727598806843162	0.421	0.993	0.235	375	0.371	-0.07	0.018	0.425	-0.02	-0.053	0.772	0.499	0.053	0.01	-0.019	0.013	0.422	0.112	0.27	0.5	0.5	0.5
1311	0.25	5	low	E	86	1539897547	940124425804242	16944787697867	0.446	0.992	0.235	396	0.371	0.068	0.04	0.398	0.072	0.027	0.698	0.871	0.074	0.006	0.022	-0.037	0.614	0.0614	0.00182	0.5	0.5	0.5
1312	0.25	5	low	E	87	4128321404	339822620153427	228608752135187	0.484	1.003	0.258	402	0.375	0.049	0.037	0.398	0.104	-0.027	0.83	0.723	0.125	-0.007	0.011	-0.006	0.549	0.353	0.636	0.5	0.5	0.5
1313	0.25	5	low	E	88	3443816941	103507848689333	482842401601374	0.49	0.993	0.236	376	0.398	-0.012	-0.006	0.506	-0.048	-0.06	0.784	-0.147	0.366	0.048	-0.005	-0.05	6.37e-05	0.669	2.75e-05	0.5	0.5	0.5
1314	0.25	5	low	E	89	3760429788	359697404084727	875226394506171	0.364	0.983	0.227	396	0.526	0.057	0.025	0.359	0.126	0.008	0.569	0.371	0.162	0.019	-0.001	-0.022	0.103	0.93	0.0591	0.5	0.5	0.5
1315	0.25	5	low	E	90	2378544726	865642039570957	954202291788533	0.479	0.995	0.238	379	0.37	0.059	0.016	0.437	0.012	0.047	0.886	0.769	0.025	0.046	-0.026	-0.021	9.67e-05	0.0295	0.0796	0.5	0.5	0.5
1316	0.25	5	low	E	91	1430620418	685478235594928	630338198039681	0.43	0.987	0.229	368	0.32	0.084	0.08	0.401	0.093	-0.019	0.551	0.673	0.259	0.042	-0.018	-0.03	0.000379	0.126	0.0131	0.5	0.5	0.5
1317	0.25	5	low	E	92	2821977275	609769744100049	891236567636952	0.434	0.979	0.215	370	0.423	-0.016	-0.016	0.421	0.095	-0.003	0.635	0.48	0.231	0.014	-0.022	0.013	0.238	0.062	0.286	0.5	0.5	0.5
1318	0.25	5	low	E	93	2384835787	365905955666676	280709418002516	0.414	0.991	0.237	411	0.545	0.078	-0.029	0.447	0.083	-0.026	0.723	-0.241	0.291	0.03	-0.011	-0.022	0.0113	0.355	0.0669	0.5	0.5	0.5
1319	0.25	5	low	E	94	856189043	732302702963352	99242565454915	0.413	0.992	0.245	390	0.499	-0.022	-0.077	0.382	0.056	-0.104	0.748	0.078	0.184	0.029	-0.019	-0.01	0.0159	0.111	0.397	0.5	0.5	0.5
1320	0.25	5	low	E	95	2952699813	55319808190688	398523329058662	0.403	0.985	0.234	378	0.46	-0.125	-0.031	0.489	-0.1	-0.081	0.277	0.884	0.387	0.028	0	-0.034	0.0171	0.968	0.0042	0.5	0.5	0.5
1321	0.25	5	low	F	81	4246621682	564446087228134	706853521522134	0.423	0.999	0.247	379	0.066	0.554	0.029	0.122	0.412	0.02	0.545	1.392	0.046	-0.008	0.012	-0.006	0.51	0.32	0.63	0.5	0.5	0.5
1322	0.25	5	low	F	82	2185642387	781723435036838	261036197422072	0.41	0.989	0.241	403	0.004	0.537	-0.045	0	0.57	-0.001	0.614	1.437	-0.036	-0.01	0.021	-0.016	0.424	0.0764	0.174	0.5	0.5	0.5
1323	0.25	5	low	F	83	2350193412	320757552515715	223162932088599	0.4	1.005	0.254	411	-0.069	0.467	-0.081	-0.016	0.425	-0.074	0.232	0.948	0.396	-0.042	0.038	-0.001	0.000342	0.00138	0.957	0.5	0.5	0.5
1324	0.25	5	low	F	84	392470423	103517275303602	863969541387632	0.476	0.985	0.227	396	-0.05	0.467	0.075	-0.074	0.603	0.049	0.541	0.66	0.391	-0.032	0.053	-0.03	0.00715	5.97e-06	0.0123	0.5	0.5	0.5
1325	0.25	5	low	F	85	3349538807	567503032740206	311888568801805	0.418	0.992	0.233	383	0.009	0.535	-0.064	-0.033	0.595	-0.021	0.477	1.124	0.209	-0.022	0.018	0.004	0.0623	0.134	0.737	0.5	0.5	0.5
1326	0.25	5	low	F	86	1539897547	940124425804242	473061905708164	0.372	0.989	0.235	385	-0.03	0.393	-0.018	0.078	0.402	0.029	0.317	0.845	0.292	0.03	-0.009	-0.026	0.0108	0.471	0.0304	0.5	0.5	0.5
1327	0.25	5	low	F	87	4128321404	339822620153427	949298926163465	0.337	0.999	0.255	393	-0.007	0.503	0.021	-0.098	0.569	0.023	0.237	0.804	0.291	-0.006	0.026	-0.028	0.622	0.0283	0.0201	0.5	0.5	0.5
1328	0.25	5	low	F	88	3443816941	103507848689333	502478467300534	0.381	0.989	0.233	373	0.02	0.568	-0.019	-0.076	0.45	0.07	0.382	0.881	0.258	-0.035	0.002	0.04	0.00381	0.848	0.000838	0.5	0.5	0.5
1329	0.25	5	low	F	89	3760429788	359697404084727	56476779514924	0.498	0.98	0.223	411	0.095	0.408	0.001	0.036	0.395	0.008	0.503	0.801	0.407	-0.027	0.031	-0.007	0.0221	0.00869	0.582	0.5	0.5	0.5
1330	0.25	5	low	F	90	2378544726	865642039570957	453453747322783	0.472	0.995	0.245	394	-0.008	0.486	0.025	-0.055	0.443	-0.008	0.647	0.454	0.333	-0.015	0.048	-0.043	0.209	6.49e-05	0.000279	0.5	0.5	0.5
1331	0.25	5	low	F	91	1430620418	685478235594928	171608830802143	0.432	0.983	0.222	376	0.025	0.436	0.119	-0.089	0.486	-0.015	0.626	0.468	0.239	-0.021	0.027	-0.012	0.0794	0.0224	0.301	0.5	0.5	0.5
1332	0.25	5	low	F	92	2821977275	609769744100049	901792393065989	0.422	0.976	0.216	382	-0.002	0.431	0.059	0.061	0.418	0.038	0.464	1.151	0.181	-0.011	-0.011	0.028	0.354	0.36	0.0203	0.5	0.5	0.5
1333	0.25	5	low	F	93	2384835787	365905955666676	301681648707017	0.377	0.99	0.234	393	0.088	0.474	0.083	0	0.355	0.062	0.402	0.906	0.229	-0.022	0.028	-0.009	0.0589	0.0208	0.432	0.5	0.5	0.5
1334	0.25	5	low	F	94	856189043	732302702963352	955002656904980	0.388	0.995	0.24	379	0.048	0.461	-0.02	-0.004	0.453	-0.023	0.449	0.504	0.315	-0.003	0.021	-0.021	0.808	0.0775	0.0734	0.5	0.5	0.5
1335	0.25	5	low	F	95	2952699813	55319808190688	134430380770937	0.446	0.987	0.233	381	-0.03	0.556	-0.055	-0.113	0.532	-0.03	0.659	0.901	0.145	-0.028	0.03	-0.008	0.0179	0.0111	0.501	0.5	0.5	0.5
1336	0.25	5	low	G	81	4246621682	564446087228134	467623877571896	0.452	0.997	0.252	387	0.079	0.042	0.423	0.076	0.017	0.428	0.492	-0.025	0.537	-0.042	0.004	0.043	0.000438	0.706	0.000266	0.5	0	0.5
1337	0.25	5	low	G	82	2185642387	781723435036838	447141906246543	0.44	0.988	0.241	396	0.097	0.02	0.493	0.001	0.05	0.487	0.227	-0.137	0.817	-0.059	-0.01	0.088	7.33e-07	0.388	1.36e-13	0.5	0	0.5
1338	0.25	5	low	G	83	2350193412	320757552515715	660090512828901	0.399	1.006	0.256	409	0.022	-0.107	0.477	0.073	0.024	0.496	0.369	0.288	0.45	-0.02	0.008	0.014	0.0874	0.488	0.227	0.5	0	0.5
1339	0.25	5	low	G	84	392470423	103517275303602	11740674497560	0.379	0.985	0.228	376	0.079	-0.111	0.481	0.092	-0.086	0.452	0.225	0.252	0.522	-0.007	-0.004	0.013	0.573	0.724	0.276	0.5	0	0.5
1340	0.25	5	low	G	85	3349538807	567503032740206	776649502338842	0.397	0.996	0.241	393	0.039	0.104	0.408	-0.094	0.174	0.419	0.375	0.161	0.467	-0.025	0.004	0.024	0.0335	0.762	0.0463	0.5	0	0.5
1341	0.25	5	low	G	86	1539897547	940124425804242	275724759092554	0.342	0.988	0.236	395	-0.067	0.049	0.453	-0.096	0.091	0.461	0.059	-0.158	0.728	-0.045	0.003	0.051	0.000157	0.784	1.9e-05	0.5	0	0.5
1342	0.25	5	low	G	87	4128321404	339822620153427	583756343694404	0.403	0.996	0.252	401	0.075	-0.051	0.449	-0.054	-0.071	0.369	0.12	-0.196	0.859	-0.008	-0.014	0.028	0.504	0.238	0.0201	0.5	0	0.5
1343	0.25	5	low	G	88	3443816941	103507848689333	955359973013401	0.373	0.989	0.241	374	0.066	0.002	0.409	0.14	0.034	0.37	0.128	-0.133	0.707	-0.003	-0.044	0.059	0.804	0.000214	6.75e-07	0.5	0	0.5
1344	0.25	5	low	G	89	3760429788	359697404084727	915117020718753	0.386	0.984	0.225	387	-0.049	0.008	0.574	0.029	-0.005	0.474	0.342	-0.688	0.733	-0.007	-0.025	0.045	0.563	0.0332	0.000161	0.5	0	0.5
1345	0.25	5	low	G	90	2378544726	865642039570957	192184360465035	0.458	0.992	0.241	387	0.024	0.018	0.432	-0.031	0.021	0.52	0.193	0.11	0.78	-0.035	0.005	0.035	0.00373	0.688	0.00354	0.5	0	0.5
1346	0.25	5	low	G	91	1430620418	685478235594928	820197463268414	0.452	0.988	0.231	388	0.024	-0.008	0.523	-0.107	-0.042	0.418	0.333	0.533	0.538	-0.016	-0.006	0.029	0.185	0.627	0.0158	0.5	0	0.5
1347	0.25	5	low	G	92	2821977275	609769744100049	835942858131602	0.452	0.977	0.213	371	-0.124	0.012	0.51	-0.009	-0.032	0.463	0.213	0.644	0.59	-0.017	0.004	0.014	0.158	0.717	0.235	0.5	0	0.5
1348	0.25	5	low	G	93	2384835787	365905955666676	325215580174699	0.431	0.989	0.24	403	-0.004	0.066	0.486	-0.027	-0.029	0.452	0.165	-0.277	0.846	0.003	-0.045	0.054	0.81	0.000169	6.33e-06	0.5	0	0.5
1349	0.25	5	low	G	94	856189043	732302702963352	957828008802608	0.44	0.987	0.232	377	-0.096	-0.131	0.496	0.017	-0.006	0.512	0.295	-0.102	0.703	-0.012	-0.015	0.034	0.305	0.203	0.00471	0.5	0	0.5
1350	0.25	5	low	G	95	2952699813	55319808190688	890154948458076	0.481	0.992	0.233	388	-0.078	0.137	0.483	0.073	0.107	0.426	0.245	0.468	0.704	0.015	-0.02	0.008	0.195	0.0908	0.495	0.5	0	0.5
1351	0.25	5	low	H	81	4246621682	564446087228134	114418241195381	-0.04	1	0.251	372	0.451	-0.074	0.045	0.408	-0.044	0.016	-0.001	-1.38	0.256	0.041	-0.007	-0.04	0.000491	0.545	0.000771	0.5	0	0
1352	0.25	5	low	H	82	2185642387	781723435036838	934524891898036	0.085	0.992	0.239	384	0.427	-0.039	0.057	0.484	0.047	0.012	0.176	-0.341	0.109	-0.002	0.023	-0.027	0.888	0.0579	0.0249	0.5	0	0
1353	0.25	5	low	H	83	2350193412	320757552515715	250591072719544	0.094	0.998	0.245	406	0.365	0.042	-0.002	0.346	0.081	-0.004	0.296	0.166	-0.091	-0.008	0.016	-0.011	0.486	0.179	0.362	0.5	0	0
1354	0.25	5	low	H	84	392470423	103517275303602	763362890575081	0.073	0.986	0.225	383	0.475	-0.057	0.03	0.401	-0.069	0.088	0.206	-0.242	0.022	0.03	-0.014	-0.018	0.0119	0.236	0.134	0.5	0	0
1355	0.25	5	low	H	85	3349538807	567503032740206	222775270696729	0.095	0.983	0.225	385	0.317	0.007	-0.066	0.266	-0.007	-0.083	0.114	0.143	0.062	0.009	0.029	-0.052	0.442	0.0152	1.42e-05	0.5	0	0
1356	0.25	5	low	H	86	1539897547	940124425804242	773750334512442	0.011	0.991	0.23	402	0.392	-0.012	0.029	0.461	-0.096	-0.065	0.077	0.361	-0.131	0.023	-0.001	-0.024	0.049	0.901	0.04	0.5	0	0
1357	0.25	5	low	H	87	4128321404	339822620153427	108703996287659	0.021	1	0.244	405	0.415	0.005	0.024	0.465	-0.018	0.046	0.122	0.589	-0.179	0.037	-0.012	-0.029	0.00183	0.311	0.0136	0.5	0	0
1358	0.25	5	low	H	88	3443816941	103507848689333	736692960141227	0.03	0.986	0.229	377	0.347	0.013	0.003	0.324	0.008	-0.022	0.395	-0.845	-0.101	0.037	-0.026	-0.016	0.00175	0.0308	0.182	0.5	0	0
1359	0.25	5	low	H	89	3760429788	359697404084727	347301678033546	0.023	0.978	0.226	405	0.351	-0.078	0.055	0.327	-0.028	0.05	0.086	0.05	-0.044	-0.006	0.018	-0.017	0.634	0.124	0.156	0.5	0	0
1360	0.25	5	low	H	90	2378544726	865642039570957	466481574345380	0.089	0.998	0.246	375	0.587	0.003	0.004	0.423	0.071	0.037	0.246	0.272	-0.099	0.034	-0.033	0.003	0.00466	0.00634	0.798	0.5	0	0
1361	0.25	5	low	H	91	1430620418	685478235594928	652849626494572	-0.04	0.99	0.236	383	0.482	0.07	0	0.41	0.132	0.01	-0.179	0.498	-0.066	0.031	-0.004	-0.031	0.00998	0.735	0.0096	0.5	0	0
1362	0.25	5	low	H	92	2821977275	609769744100049	241486618062481	-0.016	0.979	0.213	382	0.396	-0.052	0.034	0.377	-0.041	0.037	0.125	-0.519	-0.022	0	-0.006	0.01	0.981	0.59	0.418	0.5	0	0
1363	0.25	5	low	H	93	2384835787	365905955666676	734623486408964	0.064	0.996	0.238	400	0.241	0.097	0.022	0.249	-0.052	0.013	0.203	-0.08	0.004	0.03	-0.027	0.001	0.0119	0.0255	0.961	0.5	0	0
1364	0.25	5	low	H	94	856189043	732302702963352	171808835351840	0.003	0.995	0.243	383	0.371	-0.01	0.034	0.422	0.048	0.085	0.095	-0.145	-0.022	0.028	-0.018	-0.01	0.0194	0.125	0.386	0.5	0	0
1365	0.25	5	low	H	95	2952699813	55319808190688	95774939982221	0.079	0.988	0.227	382	0.325	0.062	-0.044	0.288	0.043	0.025	0.253	-0.389	0.046	0.037	-0.018	-0.024	0.00205	0.136	0.0451	0.5	0	0
1366	0.25	5	low	I	81	4246621682	564446087228134	590208639390767	0.039	1	0.248	382	-0.026	0.424	0.03	-0.095	0.448	0.057	-0.015	0.514	-0.041	-0.004	0.013	-0.012	0.71	0.278	0.301	0.5	0	0
1367	0.25	5	low	I	82	2185642387	781723435036838	962033055489883	0.008	0.989	0.239	386	-0.046	0.471	-0.106	-0.061	0.615	-0.034	0.015	1.08	-0.286	0.021	0.015	-0.046	0.0806	0.204	0.000113	0.5	0	0
1368	0.25	5	low	I	83	2350193412	320757552515715	234677715227008	-0.041	1.005	0.257	404	-0.059	0.422	-0.012	-0.017	0.396	0.09	-0.072	0.034	-0.033	-0.01	0.004	0.006	0.4	0.71	0.588	0.5	0	0
1369	0.25	5	low	I	84	392470423	103517275303602	535730800824240	-0.032	0.988	0.23	394	-0.052	0.532	0.072	-0.06	0.451	0.029	0.006	0.017	-0.068	-0.027	0.027	-0.004	0.0228	0.0229	0.768	0.5	0	0
1370	0.25	5	low	I	85	3349538807	567503032740206	891725305002183	-0.047	0.988	0.228	378	-0.081	0.517	-0.006	-0.058	0.476	-0.052	-0.268	0.521	0.028	-0.025	0.01	0.016	0.0352	0.382	0.168	0.5	0	0
1371	0.25	5	low	I	86	1539897547	940124425804242	384212757227942	0.033	0.986	0.23	383	0.123	0.535	-0.064	0.056	0.5	0.08	-0.105	0.554	0.004	0.001	0.008	-0.012	0.943	0.5	0.322	0.5	0	0
1372	0.25	5	low	I	87	4128321404	339822620153427	911377259530127	-0.09	1.004	0.255	402	-0.018	0.465	-0.042	0.065	0.466	-0.134	-0.212	0.304	-0.078	0.026	-0.014	-0.01	0.0284	0.246	0.398	0.5	0	0
1373	0.25	5	low	I	88	3443816941	103507848689333	590998050291091	0	0.991	0.239	377	-0.085	0.406	-0.051	-0.051	0.496	-0.079	-0.206	0.554	0.07	-0.018	0.036	-0.025	0.127	0.00276	0.0356	0.5	0	0
1374	0.25	5	low	I	89	3760429788	359697404084727	373271024785936	0.011	0.986	0.224	403	-0.036	0.442	0.009	0.033	0.604	-0.034	-0.134	0.778	-0.037	0.003	0.039	-0.055	0.829	0.00122	4.35e-06	0.5	0	0
1375	0.25	5	low	I	90	2378544726	865642039570957	610709128668532	0.018	0.993	0.243	388	0.049	0.489	-0.067	0.146	0.558	-0.1	-0.124	0.739	-0.068	-0.007	0.016	-0.014	0.57	0.168	0.242	0.5	0	0
1376	0.25	5	low	I	91	1430620418	685478235594928	313402695115656	0.001	0.991	0.235	385	-0.005	0.383	-0.053	0.069	0.444	0.038	-0.036	0.299	-0.054	-0.004	0.006	-0.003	0.764	0.638	0.782	0.5	0	0
1377	0.25	5	low	I	92	2821977275	609769744100049	219507692847401	-0.033	0.98	0.216	379	0.007	0.533	-0.037	-0.012	0.483	-0.025	-0.2	0.715	-0.068	-0.027	0.024	0	0.0258	0.0453	0.99	0.5	0	0
1378	0.25	5	low	I	93	2384835787	365905955666676	152826935518533	-0.06	0.994	0.234	383	0.071	0.629	-0.035	-0.048	0.596	0.076	-0.095	0.733	-0.247	-0.007	0.005	0.001	0.559	0.65	0.918	0.5	0	0
1379	0.25	5	low	I	94	856189043	732302702963352	482498185243458	0.002	0.988	0.229	374	0.024	0.516	0.086	0.033	0.493	0.092	-0.11	0.457	-0.021	0.001	0.005	-0.008	0.943	0.652	0.505	0.5	0	0
1380	0.25	5	low	I	95	2952699813	55319808190688	609575122827664	0.044	0.992	0.235	363	0.096	0.484	0.011	0.113	0.486	-0.042	0.089	0.044	-0.005	-0.018	0.019	-0.004	0.122	0.107	0.747	0.5	0	0
1381	0.25	5	low	J	81	4246621682	564446087228134	996381391538307	0.005	0.999	0.251	373	0.016	-0.021	0.525	-0.046	0.043	0.513	-0.162	-0.273	0.214	-0.027	-0.02	0.055	0.0228	0.0935	2.91e-06	0.5	0	0
1382	0.25	5	low	J	82	2185642387	781723435036838	883684801869094	0.017	0.99	0.236	385	-0.142	0.018	0.436	-0.073	0.089	0.483	-0.213	0.306	0.166	-0.025	0.015	0.007	0.0324	0.197	0.552	0.5	0	0
1383	0.25	5	low	J	83	2350193412	320757552515715	753072066698223	0.05	1.009	0.266	421	0	0.007	0.452	0.1	0.019	0.387	-0.182	0.015	0.256	0	-0.025	0.034	0.978	0.0348	0.00445	0.5	0	0
1384	0.25	5	low	J	84	392470423	103517275303602	854739817092195	0.071	0.984	0.222	378	0.071	0.026	0.498	0.058	-0.06	0.583	-0.153	-0.073	0.326	-0.019	-0.032	0.066	0.107	0.00729	3.24e-08	0.5	0	0
1385	0.25	5	low	J	85	3349538807	567503032740206	414056363748386	0.097	0.991	0.234	375	-0.04	0.034	0.363	0.022	0.055	0.347	-0.058	-0.199	0.308	-0.007	-0.006	0.016	0.534	0.626	0.187	0.5	0	0
1386	0.25	5	low	J	86	1539897547	940124425804242	494360896060243	0.106	0.991	0.231	383	-0.063	-0.034	0.416	-0.092	0.06	0.435	-0.12	0.041	0.322	-0.012	-0.021	0.045	0.327	0.0789	0.000169	0.5	0	0
1387	0.25	5	low	J	87	4128321404	339822620153427	317592025501654	0.118	1.003	0.251	404	0.062	-0.031	0.464	0.093	0.012	0.431	0.036	-0.223	0.286	-0.026	0	0.031	0.0282	0.976	0.00844	0.5	0	0
1388	0.25	5	low	J	88	3443816941	103507848689333	890682875411585	0.061	0.99	0.236	368	0.003	-0.074	0.439	0.085	-0.023	0.481	-0.127	-0.034	0.272	-0.004	-0.012	0.021	0.765	0.328	0.0812	0.5	0	0
1389	0.25	5	low	J	89	3760429788	359697404084727	493613248458132	0.009	0.981	0.225	404	-0.181	0.078	0.434	-0.087	0.088	0.485	-0.282	-0.385	0.367	-0.046	0.003	0.05	0.000104	0.806	2.45e-05	0.5	0	0
1390	0.25	5	low	J	90	2378544726	865642039570957	109740849817172	0.043	1.002	0.246	384	0.01	0.123	0.468	0.019	0.12	0.446	-0.291	-0.161	0.431	-0.023	0.001	0.03	0.0534	0.958	0.0121	0.5	0	0
1391	0.25	5	low	J	91	1430620418	685478235594928	271267646923661	0.084	0.986	0.225	376	0.02	-0.111	0.429	0.007	-0.045	0.392	-0.289	0.218	0.377	-0.02	-0.006	0.033	0.092	0.608	0.00588	0.5	0	0
1392	0.25	5	low	J	92	2821977275	609769744100049	520998200401664	-0.045	0.978	0.213	368	-0.048	-0.082	0.345	-0.104	-0.147	0.359	-0.244	0.147	0.096	-0.009	0	0.012	0.45	0.988	0.324	0.5	0	0
1393	0.25	5	low	J	93	2384835787	365905955666676	802478205878288	0.023	0.992	0.239	389	-0.037	-0.046	0.477	0.038	-0.038	0.528	-0.468	0.025	0.479	-0.028	0.019	0.009	0.0179	0.106	0.464	0.5	0	0
1394	0.25	5	low	J	94	856189043	732302702963352	164406542666256	0.135	0.994	0.234	383	0.007	0.01	0.581	-0.036	-0.035	0.582	-0.102	0.181	0.349	-0.031	0.001	0.037	0.00955	0.966	0.00161	0.5	0	0
1395	0.25	5	low	J	95	2952699813	55319808190688	673296111170202	0.043	0.987	0.232	380	0.096	0.024	0.477	0.02	0.004	0.476	-0.112	-0.038	0.221	-0.023	0.02	0.001	0.051	0.0947	0.921	0.5	0	0
1396	0.25	5	low	K	81	4246621682	564446087228134	449824600014836	0.831	1	0.247	385	0.359	-0.019	0.038	0.44	-0.011	0.021	1.115	0.976	0.537	0.02	-0.016	-0.004	0.0962	0.192	0.717	0.5	0.39	1
1397	0.25	5	low	K	82	2185642387	781723435036838	706312522292137	0.739	0.994	0.235	388	0.414	-0.041	0.043	0.403	-0.126	0.031	0.963	0.444	0.586	0.026	-0.001	-0.031	0.0291	0.901	0.00811	0.5	0.39	1
1398	0.25	5	low	K	83	2350193412	320757552515715	200544478138909	0.836	1.006	0.26	417	0.349	-0.008	-0.008	0.373	-0.027	-0.031	1.195	-0.231	0.765	0.008	0.014	-0.029	0.482	0.246	0.0134	0.5	0.39	1
1399	0.25	5	low	K	84	392470423	103517275303602	511020689737052	0.768	0.985	0.223	396	0.383	0.05	-0.05	0.407	0.061	-0.007	1.086	0.652	0.488	0.026	-0.002	-0.027	0.0256	0.86	0.0242	0.5	0.39	1
1400	0.25	5	low	K	85	3349538807	567503032740206	789191171759740	0.714	0.987	0.225	373	0.398	0.061	0	0.312	0.163	-0.045	0.919	0.872	0.481	0.024	-0.006	-0.022	0.0474	0.603	0.0655	0.5	0.39	1
1401	0.25	5	low	K	86	1539897547	940124425804242	503373857820407	0.698	0.99	0.231	392	0.449	0.057	-0.066	0.223	-0.068	-0.06	0.936	0.564	0.524	-0.005	0.004	0.001	0.693	0.759	0.952	0.5	0.39	1
1402	0.25	5	low	K	87	4128321404	339822620153427	526101965457201	0.737	0.998	0.248	405	0.407	-0.081	0.037	0.347	0.004	-0.036	1.146	0.951	0.314	-0.002	0.018	-0.021	0.845	0.136	0.0713	0.5	0.39	1
1403	0.25	5	low	K	88	3443816941	103507848689333	111591607099399	0.726	0.989	0.235	384	0.549	-0.068	0.062	0.406	0.033	0.039	1.232	-0.068	0.45	0.023	-0.007	-0.019	0.05	0.54	0.107	0.5	0.39	1
1404	0.25	5	low	K	89	3760429788	359697404084727	562650949228555	0.73	0.982	0.218	394	0.283	-0.025	-0.051	0.346	-0.045	-0.004	0.753	0.753	0.694	-0.003	0.02	-0.022	0.82	0.0959	0.0629	0.5	0.39	1
1405	0.25	5	low	K	90	2378544726	865642039570957	418676599627361	0.789	0.996	0.245	393	0.454	-0.008	-0.103	0.431	-0.011	-0.059	1.161	0.28	0.573	0.012	-0.007	-0.006	0.299	0.571	0.618	0.5	0.39	1
1406	0.25	5	low	K	91	1430620418	685478235594928	863511085044593	0.838	0.995	0.235	383	0.386	0.007	0.051	0.291	-0.009	0.089	1.111	0.876	0.558	0	0.017	-0.022	0.977	0.156	0.0649	0.5	0.39	1
1407	0.25	5	low	K	92	2821977275	609769744100049	532962507568300	0.804	0.976	0.216	376	0.43	0.005	-0.026	0.405	0.042	-0.05	1.124	0.675	0.545	0.033	0.006	-0.049	0.00548	0.591	3.58e-05	0.5	0.39	1
1408	0.25	5	low	K	93	2384835787	365905955666676	491280006710440	0.772	0.993	0.241	406	0.497	-0.048	0.05	0.442	0.029	0.069	0.946	1.076	0.533	0.013	0.002	-0.018	0.269	0.896	0.123	0.5	0.39	1
1409	0.25	5	low	K	94	856189043	732302702963352	166257208911702	0.752	0.992	0.24	392	0.351	-0.057	-0.009	0.303	-0.116	0.102	1.097	-0.299	0.754	0.047	-0.016	-0.034	6.67e-05	0.184	0.00359	0.5	0.39	1
1410	0.25	5	low	K	95	2952699813	55319808190688	586473440984264	0.802	0.987	0.236	367	0.412	-0.101	0.014	0.454	-0.137	-0.046	0.988	0.651	0.682	0.019	0.004	-0.031	0.113	0.726	0.0105	0.5	0.39	1
1411	0.25	5	low	L	81	4246621682	564446087228134	8233173051849	0.724	0.999	0.249	373	0.104	0.597	0.027	0.077	0.496	-0.079	0.839	0.732	0.658	-0.002	0.022	-0.026	0.84	0.0706	0.0301	0.5	0.11	1
1412	0.25	5	low	L	82	2185642387	781723435036838	157177553279325	0.712	0.993	0.242	398	0.002	0.491	0.045	0.054	0.521	0.014	0.531	1.267	0.709	0.006	0.013	-0.022	0.632	0.271	0.0691	0.5	0.11	1
1413	0.25	5	low	L	83	2350193412	320757552515715	591756507521495	0.78	1.008	0.261	426	0.25	0.39	-0.001	0.105	0.521	0.035	0.831	0.981	0.691	-0.011	0.044	-0.045	0.335	0.000176	0.000128	0.5	0.11	1
1414	0.25	5	low	L	84	392470423	103517275303602	830381281208247	0.763	0.978	0.224	378	-0.003	0.461	-0.007	0.125	0.52	-0.017	0.57	0.851	0.912	-0.031	0.044	-0.02	0.0102	0.000227	0.0863	0.5	0.11	1
1415	0.25	5	low	L	85	3349538807	567503032740206	189473939593881	0.73	0.985	0.234	377	0.025	0.454	-0.111	-0.086	0.47	-0.032	0.683	1.415	0.582	0.012	0.025	-0.048	0.312	0.0347	4.47e-05	0.5	0.11	1
1416	0.25	5	low	L	86	1539897547	940124425804242	885485843522474	0.707	0.992	0.237	384	-0.038	0.473	0.008	0.055	0.414	-0.031	0.966	0.774	0.463	-0.004	0.028	-0.035	0.734	0.0164	0.0034	0.5	0.11	1
1417	0.25	5	low	L	87	4128321404	339822620153427	242872918257490	0.745	1	0.246	394	0.089	0.524	0.027	0.12	0.459	0.004	0.752	1.219	0.62	0.017	-0.005	-0.014	0.149	0.662	0.226	0.5	0.11	1
1418	0.25	5	low	L	88	3443816941	103507848689333	358184548560530	0.654	0.985	0.227	378	0.028	0.565	-0.076	-0.032	0.626	-0.034	0.591	1.171	0.55	-0.058	0.077	-0.033	1.27e-06	7.93e-11	0.00575	0.5	0.11	1
1419	0.25	5	low	L	89	3760429788	359697404084727	118244365090504	0.712	0.984	0.226	408	0.072	0.453	-0.01	0.11	0.366	-0.108	0.639	1.513	0.568	-0.007	0.046	-0.05	0.56	9.95e-05	2.31e-05	0.5	0.11	1
1420	0.25	5	low	L	90	2378544726	865642039570957	205201830482110	0.848	0.993	0.243	373	-0.034	0.495	0.041	-0.001	0.529	0.027	0.74	1.831	0.7	0.016	-0.006	-0.012	0.18	0.642	0.296	0.5	0.11	1
1421	0.25	5	low	L	91	1430620418	685478235594928	804694380844012	0.656	0.981	0.227	371	-0.079	0.444	-0.061	-0.057	0.385	0.078	0.469	1.361	0.633	-0.007	0.047	-0.053	0.562	8.26e-05	8.31e-06	0.5	0.11	1
1422	0.25	5	low	L	92	2821977275	609769744100049	709634696133435	0.719	0.972	0.205	365	0.047	0.477	0.015	0.024	0.543	0.044	0.902	1.147	0.433	-0.039	0.052	-0.023	0.000997	1.4e-05	0.0488	0.5	0.11	1
1423	0.25	5	low	L	93	2384835787	365905955666676	847639555111528	0.765	0.996	0.247	403	0.044	0.541	-0.02	0.004	0.467	0.037	0.94	0.623	0.64	-0.008	0.022	-0.019	0.494	0.0668	0.105	0.5	0.11	1
1424	0.25	5	low	L	94	856189043	732302702963352	949393382994458	0.801	0.993	0.236	372	-0.115	0.39	0.055	-0.033	0.362	0.082	0.768	1.227	0.717	-0.001	0.023	-0.03	0.936	0.0489	0.013	0.5	0.11	1
1425	0.25	5	low	L	95	2952699813	55319808190688	387457627570257	0.692	0.991	0.238	386	-0.049	0.414	-0.12	0.022	0.534	-0.024	0.757	1.263	0.487	-0.03	0.038	-0.013	0.0127	0.0013	0.272	0.5	0.11	1
1426	0.25	5	low	M	81	4246621682	564446087228134	155801171902567	0.85	0.999	0.244	378	-0.077	-0.063	0.468	-0.01	-0.083	0.407	0.523	0.747	1.159	-0.001	-0.031	0.044	0.903	0.00858	0.000237	0.5	0	1
1427	0.25	5	low	M	82	2185642387	781723435036838	519583010347560	0.822	0.995	0.245	400	-0.083	-0.093	0.467	-0.118	-0.041	0.419	0.485	0.631	1.177	-0.002	-0.003	0.006	0.836	0.812	0.591	0.5	0	1
1428	0.25	5	low	M	83	2350193412	320757552515715	14902107650414	0.789	1.007	0.26	412	-0.075	0.012	0.467	-0.061	0.016	0.412	0.469	0.346	1.197	-0.011	-0.016	0.033	0.353	0.166	0.00519	0.5	0	1
1429	0.25	5	low	M	84	392470423	103517275303602	440618839347735	0.809	0.983	0.225	387	-0.004	0.02	0.44	0.022	0.024	0.404	0.65	0.43	1.059	0.011	-0.034	0.031	0.357	0.00413	0.0104	0.5	0	1
1430	0.25	5	low	M	85	3349538807	567503032740206	966367958346382	0.778	0.985	0.23	374	0.015	0.006	0.49	0.022	0.129	0.484	0.636	0.448	0.989	-0.01	-0.017	0.034	0.412	0.166	0.00411	0.5	0	1
1431	0.25	5	low	M	86	1539897547	940124425804242	590120476903394	0.745	0.991	0.237	381	0.009	0.005	0.44	0.06	0.034	0.505	0.612	0.629	0.891	-0.031	-0.011	0.054	0.00867	0.347	5.24e-06	0.5	0	1
1432	0.25	5	low	M	87	4128321404	339822620153427	639570584055036	0.829	1	0.252	396	-0.043	0.021	0.514	-0.09	0.044	0.498	0.512	0.998	1.078	-0.032	-0.026	0.074	0.00679	0.0316	5.5e-10	0.5	0	1
1433	0.25	5	low	M	88	3443816941	103507848689333	374712845077738	0.729	0.989	0.239	368	0.048	-0.032	0.414	0.085	0.027	0.488	0.333	0.692	1.091	0.011	-0.023	0.019	0.364	0.0488	0.112	0.5	0	1
1434	0.25	5	low	M	89	3760429788	359697404084727	301058234646916	0.714	0.984	0.225	395	-0.042	0.044	0.508	-0.019	0.059	0.474	0.454	0.516	1.016	-0.013	-0.012	0.031	0.273	0.312	0.00952	0.5	0	1
1435	0.25	5	low	M	90	2378544726	865642039570957	66967165796086	0.783	0.998	0.24	375	0.015	-0.04	0.467	-0.007	-0.047	0.501	0.803	-0.092	1.015	-0.026	-0.01	0.046	0.0282	0.383	0.000116	0.5	0	1
1436	0.25	5	low	M	91	1430620418	685478235594928	768035816261545	0.727	0.984	0.23	368	-0.088	-0.004	0.457	-0.143	-0.016	0.467	0.686	0.174	0.914	-0.039	-0.009	0.062	0.00118	0.455	2.24e-07	0.5	0	1
1437	0.25	5	low	M	92	2821977275	609769744100049	897730743279681	0.752	0.977	0.214	369	0.045	-0.016	0.527	-0.024	0.043	0.482	0.394	1.067	0.997	-0.041	0.005	0.044	0.00064	0.701	0.000212	0.5	0	1
1438	0.25	5	low	M	93	2384835787	365905955666676	166921698022634	0.756	0.99	0.238	393	0.021	-0.016	0.502	0.025	0.053	0.477	0.661	0.56	0.903	-0.014	-0.011	0.034	0.226	0.367	0.00456	0.5	0	1
1439	0.25	5	low	M	94	856189043	732302702963352	989595131482929	0.759	0.987	0.234	379	-0.08	0.036	0.465	-0.196	0.089	0.386	0.514	0.571	1.032	-0.01	-0.025	0.047	0.399	0.0377	6.95e-05	0.5	0	1
1440	0.25	5	low	M	95	2952699813	55319808190688	805981653509662	0.819	0.993	0.242	385	0.033	-0.091	0.493	-0.037	0.043	0.476	0.755	0.351	1.01	-0.02	-0.018	0.047	0.0936	0.126	8.23e-05	0.5	0	1
1441	0.5	5	low	B	81	4246621682	572598506929353	1.912e+15	0.149	0.981	0.485	517	0.419	0.057	-0.102	0.501	0.067	-0.096	0.111	0.319	0.162	0.027	-0.01	-0.018	0.0226	0.424	0.128	0.5	0.39	0.21
1442	0.5	5	low	B	82	2185642387	254717660835013	9.62478e+15	0.244	0.96	0.463	524	0.515	0.059	0.028	0.468	-0.065	0.088	0.728	-0.099	-0.068	0.056	-0.016	-0.05	2.04e-06	0.184	2.21e-05	0.5	0.39	0.21
1443	0.5	5	low	B	83	2350193412	333446667529643	4.43609e+15	0.186	0.977	0.477	489	0.521	-0.002	-0.066	0.447	0.054	-0.076	0.458	-0.619	0.14	0.014	0.003	-0.019	0.254	0.803	0.105	0.5	0.39	0.21
1444	0.5	5	low	B	84	392470423	756729932269082	3.42173e+15	0.254	0.975	0.467	513	0.538	0.01	-0.058	0.576	-0.055	-0.045	0.486	0.104	0.054	0.003	0.009	-0.017	0.821	0.428	0.162	0.5	0.39	0.21
1445	0.5	5	low	B	85	3349538807	714217058150098	4.33684e+15	0.239	0.969	0.467	535	0.526	-0.079	-0.046	0.444	-0.1	-0.021	0.601	-0.128	0.004	0.035	-0.008	-0.03	0.00367	0.497	0.0118	0.5	0.39	0.21
1446	0.5	5	low	B	86	1539897547	761167587013915	7.11154e+15	0.108	0.995	0.494	515	0.472	-0.149	-0.112	0.463	0.013	0.009	0.517	0.032	-0.275	0.043	-0.032	-0.013	0.000324	0.00807	0.289	0.5	0.39	0.21
1447	0.5	5	low	B	87	4128321404	389297020854428	9.08108e+15	0.163	0.974	0.469	517	0.487	-0.042	0.093	0.408	0.006	-0.028	0.285	-0.323	0.126	0.039	-0.03	-0.009	0.00109	0.0126	0.467	0.5	0.39	0.21
1448	0.5	5	low	B	88	3443816941	727296047378331	2.49742e+15	0.247	0.963	0.458	504	0.596	0.069	-0.066	0.559	-0.015	0.016	0.503	0.136	0.085	0.009	-0.001	-0.01	0.441	0.947	0.402	0.5	0.39	0.21
1449	0.5	5	low	B	89	3760429788	142239846056327	8.59645e+15	0.248	0.957	0.453	512	0.49	0.152	-0.008	0.479	0.122	0.054	0.312	0.495	0.118	0.016	0.001	-0.021	0.182	0.929	0.0796	0.5	0.39	0.21
1450	0.5	5	low	B	90	2378544726	352903974708170	7.23834e+15	0.198	0.977	0.479	500	0.538	-0.113	-0.039	0.399	-0.011	-0.083	0.738	0.17	-0.262	0.02	-0.033	0.019	0.094	0.00596	0.117	0.5	0.39	0.21
1451	0.5	5	low	B	91	1430620418	900629680836573	6.57099e+15	0.225	0.966	0.463	519	0.586	0.018	-0.043	0.442	-0.055	0.039	0.664	0.367	-0.185	0.016	-0.012	-0.004	0.169	0.305	0.747	0.5	0.39	0.21
1452	0.5	5	low	B	92	2821977275	864071435760707	465530559886248	0.186	0.96	0.457	524	0.339	0.072	-0.077	0.409	0.098	-0.052	0.514	0.837	-0.256	0.022	-0.028	0.01	0.0606	0.019	0.396	0.5	0.39	0.21
1453	0.5	5	low	B	93	2384835787	445700969081372	1.05033e+15	0.221	0.986	0.487	517	0.483	-0.07	0.05	0.461	-0.065	0.021	0.386	0.117	0.103	0.022	-0.011	-0.011	0.0698	0.359	0.339	0.5	0.39	0.21
1454	0.5	5	low	B	94	856189043	529681588988751	2.72967e+15	0.189	0.963	0.456	505	0.417	0.061	0.026	0.346	0.001	0.017	0.258	-0.208	0.23	0.017	-0.014	-0.001	0.162	0.225	0.915	0.5	0.39	0.21
1455	0.5	5	low	B	95	2952699813	539047758327797	7.90854e+15	0.223	0.952	0.435	490	0.559	-0.094	0.057	0.564	-0.063	-0.029	0.462	0.038	0.055	0.045	-0.026	-0.022	0.000142	0.0317	0.0705	0.5	0.39	0.21
1456	0.5	5	low	C	81	4246621682	572598506929353	2.84288e+15	0.113	0.985	0.488	512	-0.074	0.402	0.086	0.016	0.486	-0.033	0.157	-0.446	0.162	0.004	0.012	-0.021	0.742	0.299	0.0744	0.5	0.11	0.06
1457	0.5	5	low	C	82	2185642387	254717660835013	3.10976e+15	0.035	0.96	0.454	525	0.006	0.49	-0.025	-0.026	0.535	0.006	0.082	0.397	-0.119	-0.026	0.02	0.004	0.0314	0.0977	0.723	0.5	0.11	0.06
1458	0.5	5	low	C	83	2350193412	333446667529643	7.02681e+15	0.009	0.976	0.478	503	0.019	0.48	0.081	-0.025	0.538	0.06	0.347	-0.165	-0.237	-0.005	0.019	-0.021	0.683	0.113	0.0807	0.5	0.11	0.06
1459	0.5	5	low	C	84	392470423	756729932269082	2.83166e+15	0.072	0.974	0.47	530	0.014	0.441	0.088	-0.071	0.469	0.016	0.015	0.561	0.032	-0.027	0.042	-0.022	0.0251	0.000397	0.0607	0.5	0.11	0.06
1460	0.5	5	low	C	85	3349538807	714217058150098	4.883e+15	-0.011	0.965	0.465	521	0.009	0.455	0.042	0.083	0.52	0.002	-0.149	0.238	0.058	-0.021	0.033	-0.017	0.0794	0.00496	0.166	0.5	0.11	0.06
1461	0.5	5	low	C	86	1539897547	761167587013915	3.89062e+15	0.087	0.992	0.488	510	-0.024	0.526	-0.033	0.028	0.457	-0.072	0.094	0.545	-0.03	-0.009	0.034	-0.035	0.433	0.00382	0.00318	0.5	0.11	0.06
1462	0.5	5	low	C	87	4128321404	389297020854428	8.37821e+15	0.044	0.975	0.475	537	-0.038	0.512	-0.028	-0.065	0.442	-0.052	-0.365	0.379	0.383	-0.035	0.02	0.016	0.00273	0.0842	0.18	0.5	0.11	0.06
1463	0.5	5	low	C	88	3443816941	727296047378331	1.26379e+15	0.105	0.96	0.457	505	0.07	0.471	-0.018	0.13	0.513	-0.076	-0.07	0.526	0.161	-0.004	0.031	-0.038	0.709	0.00798	0.00142	0.5	0.11	0.06
1464	0.5	5	low	C	89	3760429788	142239846056327	9.58963e+15	0.07	0.953	0.451	526	0.078	0.593	-0.028	0.133	0.493	-0.081	-0.098	-0.26	0.32	0.017	0.004	-0.025	0.158	0.739	0.0322	0.5	0.11	0.06
1465	0.5	5	low	C	90	2378544726	352903974708170	5.69045e+15	0.088	0.982	0.484	490	0.097	0.446	0.025	-0.072	0.465	-0.044	0.001	0.669	0.023	-0.012	0.005	0.008	0.311	0.667	0.523	0.5	0.11	0.06
1466	0.5	5	low	C	91	1430620418	900629680836573	5.87275e+15	0.12	0.972	0.467	503	0.016	0.436	0	0.008	0.411	-0.091	0.148	0.874	-0.06	-0.015	0.018	-0.006	0.211	0.135	0.636	0.5	0.11	0.06
1467	0.5	5	low	C	92	2821977275	864071435760707	6.71298e+15	-0.076	0.953	0.452	512	0.051	0.481	0.032	-0.115	0.469	-0.017	-0.115	-0.285	0.029	-0.018	0.042	-0.033	0.132	0.000448	0.00607	0.5	0.11	0.06
1468	0.5	5	low	C	93	2384835787	445700969081372	7.74494e+15	0.105	0.983	0.486	524	-0.028	0.557	-0.024	-0.111	0.47	0.083	-0.15	0.724	0.195	-0.039	0.028	0.011	0.000932	0.0183	0.37	0.5	0.11	0.06
1469	0.5	5	low	C	94	856189043	529681588988751	1.84358e+15	0.066	0.962	0.464	501	0.029	0.6	0.03	0.075	0.535	0.041	0.341	0.097	-0.161	0	0.004	-0.006	0.97	0.734	0.63	0.5	0.11	0.06
1470	0.5	5	low	C	95	2952699813	539047758327797	1.6581e+15	0.074	0.946	0.442	500	-0.002	0.459	0.055	-0.06	0.342	0.002	0.032	1.04	-0.178	0.01	0.015	-0.033	0.385	0.217	0.00508	0.5	0.11	0.06
1471	0.5	5	low	D	81	4246621682	572598506929353	5.82279e+15	0.234	0.983	0.484	519	-0.006	-0.142	0.442	-0.032	-0.07	0.514	-0.223	0.018	0.714	-0.026	-0.02	0.058	0.0296	0.0864	1.25e-06	0.5	0	0.23
1472	0.5	5	low	D	82	2185642387	254717660835013	7.34466e+15	0.222	0.963	0.454	516	0.093	0.1	0.462	0.046	0.046	0.458	0.147	-0.18	0.354	-0.034	0.005	0.036	0.00417	0.703	0.00226	0.5	0	0.23
1473	0.5	5	low	D	83	2350193412	333446667529643	1.92203e+15	0.226	0.982	0.474	482	0.073	-0.053	0.488	0.115	-0.016	0.558	0.079	-0.093	0.438	0.005	-0.015	0.016	0.692	0.2	0.181	0.5	0	0.23
1474	0.5	5	low	D	84	392470423	756729932269082	4.36832e+15	0.265	0.97	0.467	534	0.053	-0.062	0.42	-0.015	-0.079	0.608	-0.043	0.188	0.561	-0.003	-0.022	0.032	0.791	0.0651	0.0068	0.5	0	0.23
1475	0.5	5	low	D	85	3349538807	714217058150098	3.8165e+15	0.146	0.961	0.46	535	-0.025	-0.098	0.459	-0.05	-0.025	0.51	-0.096	-0.036	0.442	0.008	-0.024	0.022	0.494	0.0439	0.0671	0.5	0	0.23
1476	0.5	5	low	D	86	1539897547	761167587013915	9.75902e+15	0.223	0.987	0.49	519	-0.049	-0.032	0.439	-0.054	-0.041	0.432	-0.227	0.408	0.557	-0.003	-0.023	0.035	0.782	0.0564	0.00332	0.5	0	0.23
1477	0.5	5	low	D	87	4128321404	389297020854428	4.67088e+15	0.196	0.962	0.458	545	0.044	0.041	0.498	0.01	0.075	0.431	-0.094	0.016	0.511	-0.008	-0.008	0.021	0.49	0.484	0.074	0.5	0	0.23
1478	0.5	5	low	D	88	3443816941	727296047378331	5.606e+15	0.245	0.955	0.458	503	0.026	-0.065	0.528	-0.069	-0.203	0.456	-0.337	0.153	0.764	-0.003	-0.032	0.047	0.78	0.00742	8.7e-05	0.5	0	0.23
1479	0.5	5	low	D	89	3760429788	142239846056327	9.70759e+15	0.207	0.956	0.45	521	0.008	-0.027	0.501	0	-0.002	0.464	-0.181	0.573	0.469	-0.011	-0.022	0.043	0.371	0.0636	0.000285	0.5	0	0.23
1480	0.5	5	low	D	90	2378544726	352903974708170	7.77662e+15	0.233	0.982	0.484	512	-0.139	-0.057	0.504	-0.033	-0.014	0.522	0.147	0.418	0.288	0.012	-0.038	0.037	0.313	0.00142	0.00194	0.5	0	0.23
1481	0.5	5	low	D	91	1430620418	900629680836573	3.3805e+15	0.221	0.98	0.472	521	0.083	-0.025	0.49	0.086	0.095	0.446	-0.04	0.088	0.521	-0.036	0.03	0.003	0.0027	0.0109	0.779	0.5	0	0.23
1482	0.5	5	low	D	92	2821977275	864071435760707	1.35652e+15	0.248	0.958	0.452	507	-0.099	0.029	0.531	0.092	0.057	0.472	-0.174	0.615	0.55	-0.006	-0.018	0.03	0.589	0.131	0.0101	0.5	0	0.23
1483	0.5	5	low	D	93	2384835787	445700969081372	7.0525e+15	0.229	0.98	0.483	516	0.02	-0.075	0.479	0.156	0.027	0.506	-0.229	-0.311	0.769	0	-0.027	0.037	0.995	0.0251	0.00174	0.5	0	0.23
1484	0.5	5	low	D	94	856189043	529681588988751	8.02983e+15	0.193	0.957	0.46	516	-0.061	0.032	0.504	-0.016	-0.015	0.497	-0.379	-0.159	0.803	-0.007	-0.019	0.03	0.569	0.115	0.0116	0.5	0	0.23
1485	0.5	5	low	D	95	2952699813	539047758327797	5.90291e+15	0.256	0.944	0.436	501	0.062	-0.012	0.548	-0.011	-0.074	0.544	-0.166	0.361	0.587	0.012	-0.035	0.032	0.328	0.00294	0.00774	0.5	0	0.23
1486	0.5	5	low	E	81	4246621682	572598506929353	2.7103e+15	0.518	0.986	0.484	518	0.45	-0.035	-0.014	0.469	0.015	-0.052	1.028	0.195	0.128	0.055	-0.015	-0.051	3.4e-06	0.221	1.68e-05	0.5	0.5	0.5
1487	0.5	5	low	E	82	2185642387	254717660835013	6.34609e+15	0.429	0.955	0.453	516	0.485	-0.038	0.059	0.373	-0.143	0.018	0.843	0.183	0.113	0.027	-0.02	-0.004	0.024	0.0836	0.713	0.5	0.5	0.5
1488	0.5	5	low	E	83	2350193412	333446667529643	831094305031003	0.517	0.979	0.481	477	0.547	0.016	-0.053	0.56	0.022	0.003	1.074	0.067	0.125	0.043	-0.019	-0.028	0.000254	0.117	0.0195	0.5	0.5	0.5
1489	0.5	5	low	E	84	392470423	756729932269082	5.1997e+15	0.507	0.973	0.464	509	0.56	-0.05	-0.011	0.622	-0.134	0.007	0.806	0.299	0.312	0.018	-0.032	0.02	0.13	0.00708	0.0871	0.5	0.5	0.5
1490	0.5	5	low	E	85	3349538807	714217058150098	5.61692e+15	0.564	0.969	0.468	508	0.479	-0.05	-0.032	0.468	0.008	-0.005	0.751	0.477	0.414	0.028	-0.01	-0.021	0.0185	0.402	0.0721	0.5	0.5	0.5
1491	0.5	5	low	E	86	1539897547	761167587013915	3.50346e+15	0.455	0.988	0.492	520	0.515	-0.038	-0.056	0.578	-0.017	0.064	0.92	1.146	-0.167	0.016	0.009	-0.033	0.168	0.434	0.0055	0.5	0.5	0.5
1492	0.5	5	low	E	87	4128321404	389297020854428	608429568819703	0.526	0.979	0.482	534	0.504	-0.021	-0.07	0.394	0.001	0.003	0.921	0.168	0.246	0.006	0.012	-0.021	0.631	0.326	0.0773	0.5	0.5	0.5
1493	0.5	5	low	E	88	3443816941	727296047378331	9.25065e+15	0.495	0.962	0.464	511	0.433	-0.063	0.074	0.538	-0.061	0.045	1.07	-0.33	0.197	0.052	-0.01	-0.051	1.19e-05	0.414	2.39e-05	0.5	0.5	0.5
1494	0.5	5	low	E	89	3760429788	142239846056327	9.67241e+15	0.556	0.952	0.446	512	0.418	-0.089	-0.03	0.468	0.037	-0.133	1.089	-0.409	0.349	0.02	0.004	-0.031	0.0944	0.709	0.00897	0.5	0.5	0.5
1495	0.5	5	low	E	90	2378544726	352903974708170	9.81547e+15	0.548	0.977	0.479	495	0.438	0.023	0.035	0.44	-0.089	-0.111	0.966	0.52	0.187	0.001	0.01	-0.014	0.95	0.412	0.252	0.5	0.5	0.5
1496	0.5	5	low	E	91	1430620418	900629680836573	6.88862e+15	0.422	0.977	0.469	530	0.407	0.05	0.143	0.582	-0.006	0.102	0.538	0.53	0.308	0.022	-0.025	0.006	0.0638	0.0337	0.597	0.5	0.5	0.5
1497	0.5	5	low	E	92	2821977275	864071435760707	3.63045e+15	0.491	0.954	0.45	522	0.44	-0.131	0.022	0.527	0.015	-0.023	0.944	0.049	0.229	0.014	-0.003	-0.013	0.245	0.825	0.264	0.5	0.5	0.5
1498	0.5	5	low	E	93	2384835787	445700969081372	9.4385e+15	0.515	0.991	0.493	518	0.454	0.153	-0.008	0.44	0.169	-0.087	0.471	0.486	0.572	0.02	0.005	-0.03	0.0855	0.699	0.0109	0.5	0.5	0.5
1499	0.5	5	low	E	94	856189043	529681588988751	1.06747e+15	0.454	0.968	0.469	507	0.27	0.095	0.033	0.527	-0.114	-0.023	0.654	0.642	0.217	0.039	-0.034	-0.004	0.000961	0.00452	0.708	0.5	0.5	0.5
1500	0.5	5	low	E	95	2952699813	539047758327797	6.84141e+15	0.4	0.943	0.438	508	0.486	-0.046	-0.051	0.443	-0.146	-0.079	0.813	0.419	0.045	0.049	-0.026	-0.022	4.41e-05	0.0295	0.0683	0.5	0.5	0.5
1501	0.5	5	low	F	81	4246621682	572598506929353	5.77232e+15	0.498	0.986	0.495	524	0.06	0.577	-0.014	0.062	0.546	-0.019	0.677	0.89	0.224	0.022	0.014	-0.045	0.0698	0.23	0.000142	0.5	0.5	0.5
1502	0.5	5	low	F	82	2185642387	254717660835013	349390427581967	0.506	0.965	0.464	521	0.032	0.466	-0.062	-0.128	0.405	0.03	0.836	1.122	0.062	-0.043	0.044	-0.008	0.00028	0.00021	0.514	0.5	0.5	0.5
1503	0.5	5	low	F	83	2350193412	333446667529643	1.37735e+15	0.433	0.97	0.47	484	-0.056	0.429	-0.046	0.057	0.365	-0.003	0.496	0.877	0.285	-0.004	0.007	-0.004	0.755	0.582	0.727	0.5	0.5	0.5
1504	0.5	5	low	F	84	392470423	756729932269082	5.78811e+15	0.422	0.971	0.47	539	-0.003	0.488	-0.219	0.061	0.428	-0.088	0.545	1.285	0.09	-0.008	0.003	0.007	0.494	0.814	0.568	0.5	0.5	0.5
1505	0.5	5	low	F	85	3349538807	714217058150098	993472505360843	0.525	0.974	0.47	526	-0.025	0.55	-0.081	0.104	0.431	-0.055	0.615	1.66	0.134	-0.033	0.022	0.01	0.00599	0.0586	0.406	0.5	0.5	0.5
1506	0.5	5	low	F	86	1539897547	761167587013915	897192622069270	0.526	0.99	0.493	516	-0.027	0.606	-0.04	-0.053	0.507	-0.006	0.736	0.698	0.317	-0.007	0.014	-0.01	0.569	0.253	0.381	0.5	0.5	0.5
1507	0.5	5	low	F	87	4128321404	389297020854428	8.94374e+15	0.499	0.976	0.477	523	0.019	0.598	-0.049	0.131	0.62	-0.038	0.713	1.367	0.124	0.021	0.019	-0.049	0.0733	0.103	4.14e-05	0.5	0.5	0.5
1508	0.5	5	low	F	88	3443816941	727296047378331	2.53667e+15	0.439	0.974	0.47	502	-0.05	0.603	-0.054	-0.104	0.522	0.001	0.561	0.969	0.186	-0.006	0.019	-0.017	0.616	0.106	0.157	0.5	0.5	0.5
1509	0.5	5	low	F	89	3760429788	142239846056327	8.53744e+15	0.502	0.961	0.456	526	0.016	0.592	0.009	-0.062	0.503	0.013	0.319	1.238	0.5	0.017	-0.023	0.011	0.154	0.0515	0.35	0.5	0.5	0.5
1510	0.5	5	low	F	90	2378544726	352903974708170	4.1576e+15	0.511	0.98	0.477	495	0.066	0.616	-0.038	0.042	0.439	-0.04	0.889	1.716	-0.181	0.004	0.027	-0.039	0.749	0.0232	0.000957	0.5	0.5	0.5
1511	0.5	5	low	F	91	1430620418	900629680836573	7.18062e+15	0.534	0.982	0.48	514	0.02	0.429	-0.001	0.066	0.571	-0.06	0.885	0.604	0.216	-0.006	0.015	-0.013	0.631	0.207	0.285	0.5	0.5	0.5
1512	0.5	5	low	F	92	2821977275	864071435760707	9.00501e+15	0.504	0.954	0.454	519	-0.091	0.476	0.026	0.013	0.499	0	0.515	1.491	0.21	-0.013	0.045	-0.042	0.279	0.000168	0.000429	0.5	0.5	0.5
1513	0.5	5	low	F	93	2384835787	445700969081372	1.85087e+15	0.462	0.979	0.482	522	0.01	0.581	-0.12	0.033	0.6	0.05	0.509	0.513	0.405	-0.007	0.018	-0.017	0.547	0.12	0.161	0.5	0.5	0.5
1514	0.5	5	low	F	94	856189043	529681588988751	8.01343e+15	0.46	0.965	0.464	520	0.09	0.507	-0.058	0.01	0.455	0.055	0.697	1.486	-0.011	-0.001	0.029	-0.037	0.965	0.0133	0.00179	0.5	0.5	0.5
1515	0.5	5	low	F	95	2952699813	539047758327797	7.1724e+15	0.522	0.939	0.435	490	-0.015	0.48	-0.048	0.074	0.451	0.024	0.578	1.093	0.34	-0.014	0.019	-0.008	0.248	0.116	0.487	0.5	0.5	0.5
1516	0.5	5	low	G	81	4246621682	572598506929353	9.74947e+15	0.501	0.978	0.476	505	0.025	-0.094	0.535	0.051	0.011	0.439	0.08	0.606	0.868	0.002	-0.019	0.023	0.89	0.11	0.052	0.5	0	0.5
1517	0.5	5	low	G	82	2185642387	254717660835013	7.54085e+15	0.449	0.951	0.451	515	-0.109	0.001	0.419	-0.048	-0.036	0.435	0.507	0.095	0.487	-0.008	-0.017	0.031	0.512	0.16	0.00974	0.5	0	0.5
1518	0.5	5	low	G	83	2350193412	333446667529643	815378846600653	0.547	0.979	0.477	490	0.039	0.108	0.472	-0.013	-0.066	0.482	0.271	0.889	0.719	-0.024	-0.016	0.051	0.0439	0.171	1.99e-05	0.5	0	0.5
1519	0.5	5	low	G	84	392470423	756729932269082	2.60183e+15	0.421	0.973	0.467	539	0.007	-0.018	0.462	0.081	-0.035	0.53	0.546	-0.223	0.467	-0.039	0.006	0.043	0.000932	0.616	0.000345	0.5	0	0.5
1520	0.5	5	low	G	85	3349538807	714217058150098	4.45102e+15	0.405	0.969	0.464	536	-0.081	-0.131	0.432	-0.026	-0.085	0.523	0.283	-0.322	0.693	-0.028	-0.006	0.044	0.0174	0.599	0.000198	0.5	0	0.5
1521	0.5	5	low	G	86	1539897547	761167587013915	5.8415e+15	0.468	0.986	0.483	520	0.065	0.018	0.467	-0.151	-0.009	0.466	0.102	-0.07	0.963	0.012	-0.032	0.029	0.322	0.007	0.0162	0.5	0	0.5
1522	0.5	5	low	G	87	4128321404	389297020854428	6.33574e+15	0.536	0.969	0.472	541	0.052	-0.088	0.472	-0.028	-0.041	0.538	0.451	-0.18	0.803	0.013	-0.034	0.031	0.287	0.00375	0.00938	0.5	0	0.5
1523	0.5	5	low	G	88	3443816941	727296047378331	7.85017e+15	0.517	0.957	0.463	513	-0.055	-0.026	0.522	-0.008	-0.041	0.558	0.031	1.239	0.789	-0.017	0.005	0.015	0.144	0.672	0.205	0.5	0	0.5
1524	0.5	5	low	G	89	3760429788	142239846056327	5.4004e+15	0.467	0.953	0.451	531	-0.052	0.017	0.48	-0.018	-0.08	0.477	0.057	0.801	0.762	-0.018	-0.003	0.026	0.14	0.778	0.0289	0.5	0	0.5
1525	0.5	5	low	G	90	2378544726	352903974708170	922227883711458	0.43	0.972	0.469	503	-0.051	0.08	0.551	0.043	-0.054	0.516	0.113	0.377	0.766	-0.031	0.016	0.015	0.00819	0.17	0.206	0.5	0	0.5
1526	0.5	5	low	G	91	1430620418	900629680836573	9.20547e+15	0.542	0.976	0.48	526	0.003	0.025	0.603	-0.142	0.104	0.517	0.148	0.344	0.953	-0.032	-0.017	0.06	0.00636	0.161	4.91e-07	0.5	0	0.5
1527	0.5	5	low	G	92	2821977275	864071435760707	3.65207e+15	0.45	0.956	0.451	523	-0.03	0.084	0.525	-0.023	0.004	0.463	-0.026	1.034	0.761	-0.019	-0.015	0.043	0.106	0.213	0.000283	0.5	0	0.5
1528	0.5	5	low	G	93	2384835787	445700969081372	2.12531e+15	0.45	0.987	0.486	525	0.008	-0.047	0.462	0.05	-0.159	0.441	0.366	-0.338	0.687	0.019	-0.013	-0.006	0.114	0.291	0.632	0.5	0	0.5
1529	0.5	5	low	G	94	856189043	529681588988751	9.38064e+15	0.438	0.957	0.449	497	0.055	0.076	0.473	0.006	-0.023	0.481	0.297	-0.058	0.688	-0.005	-0.032	0.051	0.684	0.00649	1.45e-05	0.5	0	0.5
1530	0.5	5	low	G	95	2952699813	539047758327797	8.28013e+15	0.479	0.946	0.444	503	-0.084	-0.046	0.397	-0.034	-0.042	0.488	0.213	0.403	0.728	-0.037	0	0.046	0.00187	0.982	0.000124	0.5	0	0.5
1531	0.5	5	low	H	81	4246621682	572598506929353	3.65806e+15	-0.076	0.976	0.473	500	0.506	-0.07	0.066	0.41	-0.006	-0.01	-0.201	-0.305	0.11	0.021	-0.03	0.015	0.0806	0.0133	0.206	0.5	0	0
1532	0.5	5	low	H	82	2185642387	254717660835013	3.17998e+15	0.027	0.968	0.465	512	0.434	-0.133	0.024	0.433	-0.105	0.104	0.069	-0.053	0.028	0.039	-0.049	0.02	0.00111	4e-05	0.0971	0.5	0	0
1533	0.5	5	low	H	83	2350193412	333446667529643	707715423777700	0.017	0.977	0.477	481	0.503	0.091	0.057	0.442	-0.026	0.032	0.094	-0.52	0.021	0.007	0	-0.008	0.561	0.984	0.495	0.5	0	0
1534	0.5	5	low	H	84	392470423	756729932269082	4.58637e+15	0.03	0.976	0.468	532	0.472	-0.117	0.014	0.583	0	0.021	-0.035	-0.217	0.159	0.042	-0.018	-0.027	0.000371	0.124	0.0215	0.5	0	0
1535	0.5	5	low	H	85	3349538807	714217058150098	8.30108e+15	-0.016	0.971	0.475	521	0.478	0.021	-0.074	0.407	0.001	-0.015	0.075	-0.395	0.006	0.01	-0.005	-0.007	0.396	0.704	0.555	0.5	0	0
1536	0.5	5	low	H	86	1539897547	761167587013915	7.23209e+15	-0.012	0.996	0.493	528	0.55	-0.073	-0.011	0.409	0.015	-0.024	0.53	-1.823	-0.132	-0.005	0.021	-0.022	0.689	0.0769	0.0646	0.5	0	0
1537	0.5	5	low	H	87	4128321404	389297020854428	7.82011e+15	0.084	0.964	0.459	528	0.477	0.015	0.013	0.574	-0.076	0.045	0.307	-0.41	0.007	0.024	-0.006	-0.02	0.043	0.643	0.0949	0.5	0	0
1538	0.5	5	low	H	88	3443816941	727296047378331	3.47038e+15	-0.005	0.968	0.462	519	0.531	0.047	0.015	0.378	-0.024	0.082	0.281	-0.426	-0.17	0.006	0.019	-0.03	0.598	0.114	0.0107	0.5	0	0
1539	0.5	5	low	H	89	3760429788	142239846056327	6.662e+15	-0.055	0.941	0.434	514	0.524	-0.081	0.056	0.527	-0.087	-0.009	0.113	-0.943	0.005	0.046	-0.047	0.007	0.000104	7.13e-05	0.575	0.5	0	0
1540	0.5	5	low	H	90	2378544726	352903974708170	2.33151e+15	0.041	0.983	0.476	499	0.404	0.086	-0.054	0.332	-0.137	-0.041	-0.025	-0.232	0.159	0.041	-0.01	-0.038	0.000504	0.424	0.00138	0.5	0	0
1541	0.5	5	low	H	91	1430620418	900629680836573	3.39789e+15	0.006	0.973	0.469	518	0.471	-0.032	-0.105	0.626	0.065	-0.096	0.382	-0.393	-0.198	0.038	-0.024	-0.015	0.00151	0.0458	0.211	0.5	0	0
1542	0.5	5	low	H	92	2821977275	864071435760707	1.71857e+15	-0.024	0.951	0.45	511	0.436	0.086	-0.053	0.547	-0.002	0.042	0.181	-0.742	-0.043	0.037	-0.022	-0.019	0.00187	0.066	0.118	0.5	0	0
1543	0.5	5	low	H	93	2384835787	445700969081372	5.58132e+15	0.057	0.993	0.491	524	0.486	0.052	0.035	0.524	0.051	-0.018	0.012	0.153	0.068	0.037	-0.014	-0.025	0.00194	0.227	0.0379	0.5	0	0
1544	0.5	5	low	H	94	856189043	529681588988751	5.15108e+15	0.058	0.966	0.464	505	0.378	-0.039	-0.018	0.631	-0.031	-0.044	0.608	-1.174	-0.153	0.033	-0.01	-0.025	0.00511	0.413	0.0354	0.5	0	0
1545	0.5	5	low	H	95	2952699813	539047758327797	6.19016e+15	-0.034	0.956	0.45	494	0.505	-0.124	0.077	0.528	-0.129	0.093	0.11	0.079	-0.191	0.035	-0.018	-0.019	0.00352	0.139	0.104	0.5	0	0
1546	0.5	5	low	I	81	4246621682	572598506929353	7.59444e+15	-0.031	0.977	0.479	516	-0.081	0.588	-0.065	-0.062	0.588	-0.095	-0.244	0.03	0.131	-0.025	0.042	-0.024	0.036	0.000484	0.0428	0.5	0	0
1547	0.5	5	low	I	82	2185642387	254717660835013	8.35489e+15	0.028	0.953	0.455	521	-0.038	0.476	0.052	-0.007	0.444	0.156	-0.389	0.639	0.223	-0.041	0.036	0.004	0.000513	0.00224	0.762	0.5	0	0
1548	0.5	5	low	I	83	2350193412	333446667529643	8.47419e+15	-0.035	0.969	0.468	480	0.026	0.558	-0.046	0.002	0.411	-0.033	-0.099	-0.433	0.136	0.005	0.028	-0.044	0.701	0.0201	0.000202	0.5	0	0
1549	0.5	5	low	I	84	392470423	756729932269082	9.82772e+15	-0.089	0.979	0.478	522	-0.122	0.501	-0.027	-0.118	0.492	-0.106	0.141	-0.303	-0.224	0.01	0.037	-0.06	0.402	0.00189	4.05e-07	0.5	0	0
1550	0.5	5	low	I	85	3349538807	714217058150098	1.25337e+15	-0.013	0.975	0.469	515	-0.089	0.593	0.068	-0.087	0.438	-0.017	-0.176	0.366	0.028	-0.048	0.033	0.013	6.07e-05	0.00514	0.289	0.5	0	0
1551	0.5	5	low	I	86	1539897547	761167587013915	1.76272e+15	-0.04	0.982	0.485	521	0.025	0.508	0.096	0.025	0.564	-0.036	0.199	-0.613	-0.121	-0.002	-0.002	0.006	0.838	0.856	0.608	0.5	0	0
1552	0.5	5	low	I	87	4128321404	389297020854428	4.74125e+15	-0.004	0.97	0.471	530	-0.065	0.545	-0.092	0.006	0.439	-0.054	0.024	0.532	-0.18	-0.003	0.017	-0.02	0.822	0.158	0.0929	0.5	0	0
1553	0.5	5	low	I	88	3443816941	727296047378331	3.43526e+15	0.027	0.962	0.458	505	0.16	0.485	0.08	0.02	0.503	0.055	-0.12	0.042	0.145	-0.028	0.037	-0.018	0.0197	0.00215	0.129	0.5	0	0
1554	0.5	5	low	I	89	3760429788	142239846056327	3.47062e+15	-0.034	0.951	0.446	527	-0.055	0.456	-0.032	0.078	0.471	-0.011	0.017	0.442	-0.185	0.016	-0.001	-0.018	0.18	0.925	0.125	0.5	0	0
1555	0.5	5	low	I	90	2378544726	352903974708170	6.8384e+15	-0.004	0.971	0.47	507	0.06	0.55	-0.016	-0.006	0.498	-0.021	-0.306	1.472	-0.119	-0.041	0.044	-0.008	0.000579	0.000239	0.476	0.5	0	0
1556	0.5	5	low	I	91	1430620418	900629680836573	238727338146419	-0.026	0.984	0.479	511	0.052	0.539	0.054	0.116	0.509	0.041	-0.134	-0.081	0.07	-0.023	0.035	-0.02	0.055	0.00314	0.1	0.5	0	0
1557	0.5	5	low	I	92	2821977275	864071435760707	7.41949e+15	-0.012	0.946	0.442	518	-0.093	0.466	0.072	-0.03	0.461	-0.004	0.188	0.136	-0.239	-0.034	0.046	-0.023	0.00433	9.8e-05	0.0527	0.5	0	0
1558	0.5	5	low	I	93	2384835787	445700969081372	886141380760820	-0.059	0.99	0.483	518	-0.004	0.513	-0.047	-0.047	0.61	-0.05	-0.08	0.676	-0.215	-0.031	0.06	-0.041	0.00855	4.19e-07	0.000563	0.5	0	0
1559	0.5	5	low	I	94	856189043	529681588988751	321939799468965	0.016	0.96	0.463	515	-0.009	0.467	0.014	0.07	0.41	-0.012	-0.285	0.541	0.163	-0.006	-0.011	0.023	0.589	0.333	0.0488	0.5	0	0
1560	0.5	5	low	I	95	2952699813	539047758327797	6.86595e+15	-0.011	0.944	0.441	497	0.015	0.599	-0.11	0.145	0.53	0.019	-0.062	0.419	-0.059	-0.002	0.037	-0.05	0.884	0.00199	2.72e-05	0.5	0	0
1561	0.5	5	low	J	81	4246621682	572598506929353	7.60248e+15	0.019	0.982	0.484	518	-0.002	-0.048	0.563	-0.005	-0.026	0.427	-0.737	0.951	0.493	-0.005	-0.01	0.021	0.666	0.378	0.0834	0.5	0	0
1562	0.5	5	low	J	82	2185642387	254717660835013	6.51328e+15	0.078	0.961	0.457	523	-0.034	0.012	0.529	-0.035	-0.075	0.425	-0.35	0.134	0.492	-0.007	-0.009	0.021	0.577	0.43	0.0788	0.5	0	0
1563	0.5	5	low	J	83	2350193412	333446667529643	7.95952e+15	-0.007	0.978	0.478	503	0.047	0.017	0.521	0.006	-0.098	0.495	-0.508	-0.276	0.457	-0.003	-0.018	0.028	0.796	0.128	0.0203	0.5	0	0
1564	0.5	5	low	J	84	392470423	756729932269082	7.24964e+15	-0.046	0.983	0.48	526	0.028	0.166	0.508	-0.021	0.082	0.516	-0.488	0.137	0.336	0.007	-0.02	0.018	0.531	0.0942	0.124	0.5	0	0
1565	0.5	5	low	J	85	3349538807	714217058150098	1.86316e+15	0.083	0.976	0.471	530	-0.077	0.072	0.443	0.086	0.056	0.428	-0.282	-0.249	0.511	-0.028	0.005	0.027	0.0191	0.701	0.0258	0.5	0	0
1566	0.5	5	low	J	86	1539897547	761167587013915	9.57339e+15	0.03	0.999	0.499	525	-0.023	0.005	0.487	-0.012	-0.036	0.439	-0.209	-0.822	0.422	0.001	-0.021	0.026	0.907	0.0804	0.0295	0.5	0	0
1567	0.5	5	low	J	87	4128321404	389297020854428	6.87956e+15	-0.038	0.967	0.46	526	0.026	0.055	0.406	0.063	0.009	0.477	-0.371	-0.032	0.266	-0.001	-0.031	0.045	0.911	0.0101	0.000137	0.5	0	0
1568	0.5	5	low	J	88	3443816941	727296047378331	1.55069e+15	0.014	0.946	0.439	488	0.039	-0.04	0.455	-0.063	-0.072	0.539	-0.309	-0.705	0.487	-0.026	0.009	0.021	0.0318	0.431	0.0777	0.5	0	0
1569	0.5	5	low	J	89	3760429788	142239846056327	5.35002e+15	0.059	0.952	0.449	514	-0.051	-0.102	0.53	0.087	0	0.497	-0.116	-0.17	0.308	-0.032	0.025	0.004	0.00763	0.0356	0.765	0.5	0	0
1570	0.5	5	low	J	90	2378544726	352903974708170	5.046e+15	0.031	0.979	0.475	503	-0.145	0.067	0.541	-0.081	-0.02	0.449	-0.361	-0.613	0.584	-0.012	-0.028	0.055	0.324	0.0183	3.9e-06	0.5	0	0
1571	0.5	5	low	J	91	1430620418	900629680836573	3.79827e+15	-0.005	0.978	0.479	508	-0.013	0.03	0.512	-0.057	0.029	0.515	-0.13	-0.669	0.255	0.011	-0.025	0.022	0.358	0.0333	0.068	0.5	0	0
1572	0.5	5	low	J	92	2821977275	864071435760707	9.94359e+15	0.054	0.954	0.459	517	-0.015	0.085	0.51	0.026	0.067	0.569	-0.27	-0.563	0.521	-0.054	0.032	0.025	4.79e-06	0.00756	0.0341	0.5	0	0
1573	0.5	5	low	J	93	2384835787	445700969081372	6.50774e+15	-0.011	0.991	0.489	534	0.037	0.024	0.461	0.036	0.062	0.535	-0.076	0.173	0.007	0.006	-0.032	0.034	0.588	0.00636	0.00436	0.5	0	0
1574	0.5	5	low	J	94	856189043	529681588988751	2.10503e+15	0.002	0.965	0.461	505	0.036	0.02	0.463	-0.016	0.086	0.507	-0.177	-0.732	0.367	-0.029	0.028	0	0.0134	0.0172	0.998	0.5	0	0
1575	0.5	5	low	J	95	2952699813	539047758327797	8.14877e+15	0.006	0.956	0.448	493	-0.031	0	0.577	-0.013	-0.038	0.515	-0.726	0.383	0.588	0.027	-0.011	-0.018	0.0235	0.36	0.138	0.5	0	0
1576	0.5	5	low	K	81	4246621682	572598506929353	5.94701e+15	0.928	0.988	0.488	515	0.417	0.034	-0.035	0.427	0.014	-0.02	1.241	0.582	0.763	0.015	0.014	-0.034	0.194	0.238	0.00366	0.5	0.39	1
1577	0.5	5	low	K	82	2185642387	254717660835013	1.46875e+15	0.952	0.958	0.458	523	0.37	0.034	-0.023	0.442	-0.046	0.01	0.965	0.61	1.027	0.016	0.014	-0.039	0.17	0.245	0.000974	0.5	0.39	1
1578	0.5	5	low	K	83	2350193412	333446667529643	7.69544e+15	0.995	0.984	0.486	486	0.478	0.051	-0.116	0.467	-0.007	0.045	1.362	-0.088	0.876	0.016	-0.02	0.007	0.177	0.0999	0.572	0.5	0.39	1
1579	0.5	5	low	K	84	392470423	756729932269082	2.71331e+15	0.979	0.972	0.474	528	0.583	-0.063	-0.023	0.472	-0.039	-0.012	1.17	0.454	0.95	0.03	-0.008	-0.026	0.0114	0.49	0.0314	0.5	0.39	1
1580	0.5	5	low	K	85	3349538807	714217058150098	597550906240941	0.937	0.977	0.47	524	0.566	0.001	0.069	0.51	-0.045	0.043	1.129	0.713	0.815	0.041	-0.014	-0.032	0.000603	0.255	0.00812	0.5	0.39	1
1581	0.5	5	low	K	86	1539897547	761167587013915	8.41526e+15	0.932	0.994	0.503	532	0.481	-0.056	-0.026	0.392	-0.024	-0.056	1.423	-0.009	0.697	0	0.007	-0.009	0.983	0.569	0.459	0.5	0.39	1
1582	0.5	5	low	K	87	4128321404	389297020854428	333578879944981	0.926	0.981	0.476	528	0.514	0.104	-0.005	0.483	0.011	0.031	1.1	1.349	0.659	0.031	-0.012	-0.021	0.00946	0.326	0.0844	0.5	0.39	1
1583	0.5	5	low	K	88	3443816941	727296047378331	8.66776e+15	0.972	0.97	0.467	502	0.525	-0.039	0.007	0.431	-0.149	0.033	1.617	0.27	0.589	0.041	-0.026	-0.016	0.00058	0.028	0.18	0.5	0.39	1
1584	0.5	5	low	K	89	3760429788	142239846056327	8.93501e+15	0.89	0.953	0.448	515	0.377	0.034	-0.047	0.484	0.037	0.019	1.145	0.956	0.636	0.002	0.027	-0.037	0.835	0.0251	0.00198	0.5	0.39	1
1585	0.5	5	low	K	90	2378544726	352903974708170	3.79609e+15	0.915	0.976	0.477	502	0.518	0.017	0.034	0.498	-0.067	0.102	1.059	1.6	0.628	-0.01	-0.01	0.025	0.398	0.422	0.0329	0.5	0.39	1
1586	0.5	5	low	K	91	1430620418	900629680836573	8.73292e+15	0.925	0.975	0.476	515	0.432	0.046	0.001	0.395	-0.097	-0.002	0.708	-0.296	1.401	0.003	-0.024	0.027	0.822	0.0462	0.0237	0.5	0.39	1
1587	0.5	5	low	K	92	2821977275	864071435760707	1.56216e+15	0.955	0.951	0.449	518	0.502	-0.01	-0.037	0.458	-0.053	-0.012	1.304	0.575	0.759	0.057	-0.035	-0.024	1.26e-06	0.00326	0.0446	0.5	0.39	1
1588	0.5	5	low	K	93	2384835787	445700969081372	9.61316e+15	0.926	0.985	0.481	502	0.523	-0.018	0.012	0.438	0.057	0.108	1.176	0.603	0.761	0.021	-0.035	0.023	0.0791	0.00353	0.0546	0.5	0.39	1
1589	0.5	5	low	K	94	856189043	529681588988751	7.02329e+15	0.893	0.961	0.46	500	0.452	-0.062	-0.072	0.454	0.01	0.015	1.134	0.702	0.702	-0.004	0.004	0.001	0.707	0.746	0.949	0.5	0.39	1
1590	0.5	5	low	K	95	2952699813	539047758327797	7.74474e+15	0.866	0.947	0.44	500	0.379	-0.029	-0.039	0.493	-0.094	-0.019	1.078	0.835	0.653	0.051	-0.028	-0.027	1.75e-05	0.0209	0.024	0.5	0.39	1
1591	0.5	5	low	L	81	4246621682	572598506929353	8.43704e+15	0.928	0.973	0.469	523	-0.007	0.441	-0.086	0.025	0.529	-0.005	1.147	1.005	0.691	-0.036	0.042	-0.01	0.0024	0.000359	0.407	0.5	0.11	1
1592	0.5	5	low	L	82	2185642387	254717660835013	3.78062e+15	0.909	0.957	0.447	519	-0.05	0.357	-0.026	0.051	0.465	0.033	0.81	1.506	0.829	0.014	-0.005	-0.01	0.241	0.653	0.421	0.5	0.11	1
1593	0.5	5	low	L	83	2350193412	333446667529643	3.91205e+15	0.923	0.977	0.472	487	-0.071	0.524	-0.001	-0.061	0.475	-0.006	0.819	1.807	0.771	-0.018	0.026	-0.014	0.12	0.0293	0.239	0.5	0.11	1
1594	0.5	5	low	L	84	392470423	756729932269082	269099280703814	0.941	0.972	0.474	523	-0.029	0.396	0.014	0.036	0.55	-0.03	0.927	1.879	0.707	-0.026	0.032	-0.011	0.0267	0.0062	0.347	0.5	0.11	1
1595	0.5	5	low	L	85	3349538807	714217058150098	914801510516555	0.962	0.964	0.462	506	0.017	0.563	0.009	0.028	0.511	0.122	0.641	1.854	1.057	0.008	-0.003	-0.006	0.496	0.81	0.621	0.5	0.11	1
1596	0.5	5	low	L	86	1539897547	761167587013915	1.05478e+15	0.953	0.983	0.486	528	0.085	0.447	-0.027	0.038	0.409	0.037	0.986	1.114	0.873	-0.005	0.025	-0.028	0.689	0.0376	0.0189	0.5	0.11	1
1597	0.5	5	low	L	87	4128321404	389297020854428	2.48175e+15	0.952	0.974	0.472	530	-0.069	0.49	-0.042	-0.15	0.492	0	0.72	1.874	0.942	-0.033	0.038	-0.011	0.00526	0.00134	0.367	0.5	0.11	1
1598	0.5	5	low	L	88	3443816941	727296047378331	983660768251867	0.886	0.958	0.452	518	0.021	0.495	-0.003	0.108	0.394	-0.036	0.773	2.208	0.667	-0.019	0.037	-0.024	0.116	0.00208	0.0394	0.5	0.11	1
1599	0.5	5	low	L	89	3760429788	142239846056327	9.02686e+15	0.889	0.95	0.448	526	-0.055	0.421	-0.08	0.002	0.461	0.019	0.71	1.611	0.819	-0.064	0.074	-0.023	8.19e-08	3.96e-10	0.0576	0.5	0.11	1
1600	0.5	5	low	L	90	2378544726	352903974708170	2.99411e+15	0.886	0.972	0.467	504	0.001	0.446	-0.006	0.021	0.456	-0.065	0.968	0.58	0.866	-0.037	0.04	-0.01	0.0016	0.000644	0.413	0.5	0.11	1
1601	0.5	5	low	L	91	1430620418	900629680836573	7.12547e+15	0.951	0.975	0.469	532	-0.044	0.448	-0.091	-0.05	0.6	-0.08	0.932	1.147	0.932	-0.003	0.011	-0.011	0.802	0.336	0.376	0.5	0.11	1
1602	0.5	5	low	L	92	2821977275	864071435760707	1.02434e+15	0.891	0.956	0.451	517	-0.064	0.462	-0.001	0.003	0.485	-0.087	0.777	0.978	0.966	-0.023	0.047	-0.034	0.0531	8.29e-05	0.00412	0.5	0.11	1
1603	0.5	5	low	L	93	2384835787	445700969081372	4.92593e+15	0.907	0.983	0.488	515	-0.07	0.553	-0.042	-0.026	0.53	-0.037	1.336	0.827	0.501	-0.018	0.018	-0.003	0.13	0.121	0.818	0.5	0.11	1
1604	0.5	5	low	L	94	856189043	529681588988751	3.92734e+15	0.961	0.958	0.452	513	0.025	0.493	0.011	0.053	0.491	-0.024	1.143	1.373	0.659	-0.001	0.03	-0.04	0.907	0.0132	0.000869	0.5	0.11	1
1605	0.5	5	low	L	95	2952699813	539047758327797	7.96779e+15	0.877	0.949	0.439	493	-0.032	0.467	-0.043	0.021	0.615	0.018	0.828	1.195	0.842	-0.015	0.004	0.012	0.206	0.751	0.324	0.5	0.11	1
1606	0.5	5	low	M	81	4246621682	572598506929353	2.67198e+15	0.915	0.987	0.48	504	-0.04	-0.016	0.425	0.02	-0.017	0.462	0.513	0.533	1.41	0	-0.018	0.023	0.972	0.141	0.0498	0.5	0	1
1607	0.5	5	low	M	82	2185642387	254717660835013	5.12674e+15	0.964	0.959	0.45	518	-0.036	-0.038	0.481	0.153	-0.058	0.487	0.502	1.334	1.303	-0.016	-0.014	0.038	0.189	0.233	0.00117	0.5	0	1
1608	0.5	5	low	M	83	2350193412	333446667529643	9.4522e+15	0.94	0.974	0.473	497	-0.042	-0.095	0.438	0.023	-0.076	0.586	0.735	0.575	1.172	0.006	-0.038	0.045	0.61	0.00122	0.000161	0.5	0	1
1609	0.5	5	low	M	84	392470423	756729932269082	2.62916e+15	0.89	0.972	0.478	531	-0.074	0.101	0.533	-0.082	-0.033	0.563	0.471	0.822	1.257	-0.029	-0.017	0.056	0.0159	0.159	2.62e-06	0.5	0	1
1610	0.5	5	low	M	85	3349538807	714217058150098	9.61349e+15	0.896	0.971	0.468	522	-0.106	-0.168	0.501	-0.022	0.002	0.611	0.38	1.657	1.137	-0.004	-0.015	0.026	0.726	0.21	0.0307	0.5	0	1
1611	0.5	5	low	M	86	1539897547	761167587013915	317525535356254	0.924	0.996	0.493	514	0.012	-0.071	0.416	0.058	0.13	0.484	0.792	0.515	1.188	-0.011	-0.004	0.018	0.356	0.753	0.128	0.5	0	1
1612	0.5	5	low	M	87	4128321404	389297020854428	4.94194e+15	0.911	0.97	0.469	526	0.052	0.126	0.496	0.036	0.029	0.621	0.454	1.319	1.196	-0.028	-0.026	0.07	0.0186	0.0286	4.28e-09	0.5	0	1
1613	0.5	5	low	M	88	3443816941	727296047378331	3.46538e+15	0.985	0.962	0.464	515	0.058	0.036	0.492	0.106	-0.01	0.45	0.61	1.258	1.254	-0.021	-0.014	0.043	0.0743	0.254	0.000313	0.5	0	1
1614	0.5	5	low	M	89	3760429788	142239846056327	6.8584e+15	0.836	0.953	0.457	532	0.044	0.029	0.454	0.043	0.017	0.608	0.273	1.57	1.176	-0.016	-0.007	0.028	0.172	0.58	0.0175	0.5	0	1
1615	0.5	5	low	M	90	2378544726	352903974708170	3.05892e+15	0.86	0.979	0.474	507	0.091	-0.025	0.413	-0.056	-0.016	0.429	1.15	-0.291	0.914	-0.017	-0.002	0.023	0.151	0.872	0.0551	0.5	0	1
1616	0.5	5	low	M	91	1430620418	900629680836573	7.73835e+15	0.947	0.973	0.477	523	0.08	0.039	0.461	0.014	-0.082	0.471	0.83	-0.075	1.303	-0.005	-0.008	0.018	0.669	0.477	0.141	0.5	0	1
1617	0.5	5	low	M	92	2821977275	864071435760707	9.03349e+15	0.96	0.95	0.452	520	0.005	0.013	0.459	0.031	-0.068	0.468	0.831	0.565	1.202	0.013	-0.023	0.014	0.271	0.0531	0.231	0.5	0	1
1618	0.5	5	low	M	93	2384835787	445700969081372	911519399378450	0.997	0.996	0.495	522	-0.151	-0.03	0.573	0.037	0.055	0.558	0.75	0.251	1.398	-0.009	-0.018	0.034	0.468	0.125	0.00426	0.5	0	1
1619	0.5	5	low	M	94	856189043	529681588988751	6.05265e+15	0.901	0.958	0.455	499	-0.07	0.053	0.469	0.01	0.106	0.479	0.69	0.781	1.129	-0.008	-0.005	0.017	0.498	0.687	0.15	0.5	0	1
1620	0.5	5	low	M	95	2952699813	539047758327797	9.12255e+15	0.848	0.948	0.447	500	-0.092	-0.009	0.588	0.073	0.069	0.422	0.86	0.511	0.922	-0.038	0.033	0	0.00138	0.00604	0.992	0.5	0	1
1621	0.5	3	low	B	81	4246621682	8.04477e+15	5.5673e+15	0.22	0.94	0.436	512	0.475	0.021	0.009	0.53	-0.034	-0.003	0.295	-0.064	0.233	0.033	0.003	-0.045	0.00509	0.82	0.000168	0.5	0.39	0.21
1622	0.5	3	low	B	82	2185642387	5.7676e+15	2.96216e+15	0.199	0.947	0.441	490	0.429	-0.036	0.01	0.49	-0.064	-0.018	0.662	-0.572	-0.029	0.049	-0.024	-0.03	3.2e-05	0.0424	0.0106	0.5	0.39	0.21
1623	0.5	3	low	B	83	2350193412	5965810499619693	2.72408e+15	0.218	0.951	0.45	532	0.484	0.021	-0.058	0.499	-0.003	0.017	0.33	0.047	0.155	0.034	-0.018	-0.016	0.00431	0.126	0.188	0.5	0.39	0.21
1624	0.5	3	low	B	84	392470423	7453049859032035	8.3909e+15	0.189	0.965	0.466	558	0.497	0.01	-0.068	0.544	0.027	0.015	0.197	0.156	0.199	-0.022	0.006	0.02	0.0647	0.629	0.0867	0.5	0.39	0.21
1625	0.5	3	low	B	85	3349538807	5.04131e+15	105983922258020	0.19	0.976	0.473	537	0.481	0.069	0.022	0.44	-0.012	0.015	0.437	0.204	-0.023	-0.005	0.011	-0.009	0.665	0.349	0.466	0.5	0.39	0.21
1626	0.5	3	low	B	86	1539897547	6174848705995828	8.73831e+15	0.226	0.948	0.437	496	0.49	0.067	-0.003	0.442	-0.058	-0.041	0.624	-0.52	0.056	0.028	-0.015	-0.015	0.0204	0.207	0.195	0.5	0.39	0.21
1627	0.5	3	low	B	87	4128321404	1690523291472346	4.30519e+15	0.213	0.96	0.46	530	0.438	-0.029	-0.066	0.45	0.028	0.005	0.405	0.213	0.013	0.047	-0.019	-0.032	7.07e-05	0.113	0.00691	0.5	0.39	0.21
1628	0.5	3	low	B	88	3443816941	4443797685671598	8.00074e+15	0.22	0.946	0.441	515	0.542	0.002	0.005	0.597	0.023	0.006	0.216	-0.339	0.385	0.042	-0.007	-0.042	0.000405	0.538	0.000527	0.5	0.39	0.21
1629	0.5	3	low	B	89	3760429788	308537189848721	1.91883e+15	0.204	0.952	0.452	519	0.481	-0.039	-0.033	0.418	0.058	0.038	0.474	0.575	-0.129	0.021	0.009	-0.039	0.0736	0.47	0.00111	0.5	0.39	0.21
1630	0.5	3	low	B	90	2378544726	8701307061128318	2.50517e+15	0.191	0.946	0.441	524	0.573	-0.005	-0.026	0.568	-0.055	-0.007	0.183	0.224	0.186	0.005	0.015	-0.028	0.654	0.201	0.0196	0.5	0.39	0.21
1631	0.5	3	low	B	91	1430620418	5160921346396208	3.70339e+15	0.217	0.961	0.459	539	0.466	-0.022	0.053	0.443	-0.06	0	0.663	-0.046	-0.111	0.037	-0.015	-0.024	0.0021	0.21	0.0436	0.5	0.39	0.21
1632	0.5	3	low	B	92	2821977275	8.17528e+15	1.21376e+15	0.206	0.952	0.449	510	0.486	0.087	-0.008	0.531	0.017	-0.017	0.573	0.525	-0.206	0.054	-0.011	-0.05	4.66e-06	0.376	2.26e-05	0.5	0.39	0.21
1633	0.5	3	low	B	93	2384835787	3459119037725032	7.46352e+15	0.216	0.946	0.441	517	0.484	-0.038	0.03	0.525	0.031	-0.03	-0.01	0.116	0.442	0.033	-0.006	-0.034	0.00567	0.601	0.00439	0.5	0.39	0.21
1634	0.5	3	low	B	94	856189043	1.52761e+15	8.3065e+15	0.191	0.962	0.455	514	0.508	0.077	0.011	0.482	-0.074	0.012	0.101	0.264	0.262	0.022	-0.015	-0.008	0.0606	0.218	0.524	0.5	0.39	0.21
1635	0.5	3	low	B	95	2952699813	1722321645356715	3.42684e+15	0.198	0.96	0.454	546	0.513	-0.022	-0.058	0.47	0.035	-0.008	0.378	-0.216	0.127	0.011	0.02	-0.042	0.349	0.0871	0.000411	0.5	0.39	0.21
1636	0.5	3	low	C	81	4246621682	8.04477e+15	8.81111e+15	0.039	0.943	0.442	520	-0.056	0.406	0	-0.049	0.451	0.019	0.361	0.356	-0.335	-0.036	0.032	-0.003	0.0026	0.00734	0.828	0.5	0.11	0.06
1637	0.5	3	low	C	82	2185642387	5.7676e+15	5.73533e+15	0.068	0.952	0.446	511	-0.05	0.523	0.029	-0.007	0.543	-0.016	0.383	0.386	-0.256	-0.011	0.018	-0.011	0.36	0.138	0.375	0.5	0.11	0.06
1638	0.5	3	low	C	83	2350193412	5965810499619693	2.87323e+15	0.069	0.964	0.466	525	0.029	0.528	-0.063	0.025	0.441	0.007	0.133	0.846	-0.211	-0.03	0.044	-0.022	0.0126	0.000225	0.0616	0.5	0.11	0.06
1639	0.5	3	low	C	84	392470423	7453049859032035	1.89373e+15	0.032	0.977	0.473	545	0.027	0.488	-0.047	-0.029	0.552	0.015	-0.127	-0.268	0.274	-0.003	0.006	-0.004	0.799	0.627	0.709	0.5	0.11	0.06
1640	0.5	3	low	C	85	3349538807	5.04131e+15	3.71437e+15	0.074	0.966	0.471	547	0.002	0.522	-0.008	0.051	0.492	0.001	0.088	0.577	-0.064	-0.014	0.014	-0.001	0.222	0.233	0.942	0.5	0.11	0.06
1641	0.5	3	low	C	86	1539897547	6174848705995828	8.27174e+15	0.063	0.944	0.44	518	-0.002	0.504	0.048	-0.056	0.489	0.005	-0.066	1.391	-0.122	-0.024	0.04	-0.024	0.0473	0.000682	0.0421	0.5	0.11	0.06
1642	0.5	3	low	C	87	4128321404	1690523291472346	7.80503e+15	0.092	0.942	0.437	518	0.051	0.534	-0.033	-0.018	0.456	0.004	0.327	-0.134	-0.043	-0.021	0.016	0.004	0.0741	0.185	0.761	0.5	0.11	0.06
1643	0.5	3	low	C	88	3443816941	4443797685671598	5.04716e+15	0.07	0.944	0.438	522	0.023	0.458	-0.021	0.034	0.521	0.01	-0.11	-0.032	0.238	-0.017	0.011	0.006	0.163	0.338	0.619	0.5	0.11	0.06
1644	0.5	3	low	C	89	3760429788	308537189848721	5.48134e+15	0.04	0.956	0.451	518	-0.013	0.536	-0.005	0.026	0.527	-0.066	0.058	0.066	0.037	-0.011	0.033	-0.031	0.369	0.00543	0.0101	0.5	0.11	0.06
1645	0.5	3	low	C	90	2378544726	8701307061128318	8.24536e+15	0.024	0.94	0.441	528	0.031	0.58	0.005	-0.001	0.406	0.022	-0.392	0.489	0.309	0.006	-0.006	0	0.612	0.638	0.992	0.5	0.11	0.06
1646	0.5	3	low	C	91	1430620418	5160921346396208	5.86785e+15	0.087	0.959	0.452	519	0.014	0.59	0	0.016	0.545	0.01	0.246	-0.038	-0.038	0.006	0.014	-0.025	0.612	0.247	0.0322	0.5	0.11	0.06
1647	0.5	3	low	C	92	2821977275	8.17528e+15	6.34324e+15	0.053	0.95	0.443	519	-0.003	0.527	0.04	0.008	0.49	-0.018	0.1	0.072	-0.009	-0.021	0.035	-0.021	0.0763	0.00354	0.0812	0.5	0.11	0.06
1648	0.5	3	low	C	93	2384835787	3459119037725032	7.31249e+15	0.08	0.944	0.436	506	-0.038	0.545	-0.002	0.009	0.432	-0.012	-0.083	0.335	0.166	0.005	-0.017	0.018	0.669	0.142	0.126	0.5	0.11	0.06
1649	0.5	3	low	C	94	856189043	1.52761e+15	7.44477e+15	0.056	0.958	0.455	523	0.084	0.511	0.007	-0.012	0.557	-0.029	0.364	-1.173	0.083	-0.018	0.009	0.01	0.125	0.457	0.397	0.5	0.11	0.06
1650	0.5	3	low	C	95	2952699813	1722321645356715	7.78342e+15	0.029	0.946	0.444	539	-0.039	0.514	-0.018	0.053	0.492	0.008	0.133	0.087	-0.082	-0.014	-0.002	0.02	0.247	0.834	0.0917	0.5	0.11	0.06
1651	0.5	3	low	D	81	4246621682	8.04477e+15	9.78169e+15	0.234	0.952	0.448	506	0.06	-0.075	0.571	0.085	0.053	0.437	0.271	-0.861	0.489	0.024	-0.03	0.011	0.0475	0.0111	0.339	0.5	0	0.23
1652	0.5	3	low	D	82	2185642387	5.7676e+15	4.83708e+15	0.23	0.941	0.44	500	0.038	0.049	0.519	-0.035	-0.056	0.567	0.016	0.079	0.489	-0.013	-0.025	0.047	0.267	0.0343	7.19e-05	0.5	0	0.23
1653	0.5	3	low	D	83	2350193412	5965810499619693	9.99765e+15	0.241	0.95	0.45	536	0.002	0.065	0.481	-0.083	-0.045	0.514	0.066	-0.439	0.586	-0.015	0	0.019	0.22	0.993	0.115	0.5	0	0.23
1654	0.5	3	low	D	84	392470423	7453049859032035	7.84646e+15	0.245	0.976	0.478	542	-0.021	0.027	0.488	0.063	0.019	0.523	0.467	-0.627	0.249	-0.008	0.006	0.002	0.518	0.643	0.842	0.5	0	0.23
1655	0.5	3	low	D	85	3349538807	5.04131e+15	1.28841e+15	0.236	0.973	0.471	548	0.054	0	0.496	-0.085	-0.007	0.513	0.305	-0.623	0.374	-0.023	-0.003	0.033	0.0543	0.788	0.00601	0.5	0	0.23
1656	0.5	3	low	D	86	1539897547	6174848705995828	2.77046e+15	0.202	0.945	0.442	509	0.032	0.002	0.464	0.009	0.016	0.52	-0.369	0.259	0.69	-0.043	0.008	0.04	0.000337	0.5	0.00071	0.5	0	0.23
1657	0.5	3	low	D	87	4128321404	1690523291472346	8.77284e+15	0.214	0.953	0.454	538	-0.016	-0.037	0.48	-0.029	0.008	0.514	0.142	-0.04	0.359	-0.02	0.01	0.01	0.0957	0.392	0.386	0.5	0	0.23
1658	0.5	3	low	D	88	3443816941	4443797685671598	8.53336e+15	0.24	0.96	0.458	519	-0.076	-0.031	0.479	-0.074	-0.065	0.515	-0.115	0.266	0.538	-0.011	-0.005	0.019	0.37	0.688	0.113	0.5	0	0.23
1659	0.5	3	low	D	89	3760429788	308537189848721	4.48551e+15	0.217	0.953	0.45	525	0.006	0.048	0.502	-0.016	-0.08	0.465	-0.302	0.44	0.62	-0.027	-0.002	0.037	0.025	0.873	0.00205	0.5	0	0.23
1660	0.5	3	low	D	90	2378544726	8701307061128318	5.59693e+15	0.241	0.95	0.448	531	-0.093	-0.009	0.526	-0.006	-0.017	0.481	-0.156	0.394	0.587	-0.038	0.005	0.039	0.00125	0.681	0.00107	0.5	0	0.23
1661	0.5	3	low	D	91	1430620418	5160921346396208	3.94807e+15	0.236	0.967	0.472	532	0.001	0.015	0.552	-0.061	-0.007	0.45	0.367	-1.105	0.451	-0.001	-0.008	0.013	0.965	0.481	0.293	0.5	0	0.23
1662	0.5	3	low	D	92	2821977275	8.17528e+15	1.82504e+15	0.229	0.95	0.447	505	0.05	0.014	0.49	0.042	-0.063	0.477	-0.036	-0.201	0.585	-0.006	-0.028	0.044	0.618	0.0169	0.00023	0.5	0	0.23
1663	0.5	3	low	D	93	2384835787	3459119037725032	8.54725e+15	0.23	0.951	0.443	514	-0.05	0.021	0.491	-0.078	-0.017	0.52	-0.134	0.746	0.43	-0.04	-0.002	0.052	0.000759	0.857	1.03e-05	0.5	0	0.23
1664	0.5	3	low	D	94	856189043	1.52761e+15	2.4861e+15	0.186	0.956	0.445	539	0.007	0.026	0.521	0.03	0.025	0.515	0.023	0.325	0.271	-0.035	-0.013	0.058	0.00347	0.277	1.25e-06	0.5	0	0.23
1665	0.5	3	low	D	95	2952699813	1722321645356715	3.09783e+15	0.222	0.967	0.46	538	-0.055	0.069	0.557	-0.037	-0.009	0.515	0.017	-0.192	0.537	0.003	-0.03	0.037	0.806	0.0126	0.00207	0.5	0	0.23
1666	0.5	3	low	E	81	4246621682	8.04477e+15	1.39813e+15	0.487	0.949	0.446	510	0.594	0.111	-0.003	0.506	-0.054	0.05	0.798	0.185	0.307	0.009	-0.003	-0.006	0.46	0.777	0.627	0.5	0.5	0.5
1667	0.5	3	low	E	82	2185642387	5.7676e+15	8.41709e+15	0.489	0.946	0.441	481	0.558	-0.055	0.005	0.583	-0.086	0.027	0.677	-0.27	0.497	0.023	-0.014	-0.009	0.0566	0.231	0.455	0.5	0.5	0.5
1668	0.5	3	low	E	83	2350193412	5965810499619693	7.42932e+15	0.497	0.959	0.451	533	0.503	0.008	-0.041	0.538	-0.078	0.045	0.969	0.216	0.101	0.006	0.008	-0.017	0.628	0.512	0.15	0.5	0.5	0.5
1669	0.5	3	low	E	84	392470423	7453049859032035	4.17516e+15	0.463	0.986	0.481	559	0.507	0.001	-0.006	0.536	0.014	-0.005	0.403	0.93	0.413	0.018	0	-0.021	0.128	0.969	0.0756	0.5	0.5	0.5
1670	0.5	3	low	E	85	3349538807	5.04131e+15	403467211872340	0.485	0.966	0.467	543	0.5	0.036	0.037	0.495	0.031	-0.043	1.06	-0.098	0.088	0.025	-0.012	-0.015	0.0378	0.333	0.201	0.5	0.5	0.5
1671	0.5	3	low	E	86	1539897547	6174848705995828	5.62567e+15	0.537	0.946	0.442	504	0.503	-0.005	0.038	0.522	0.087	0.012	0.448	1.03	0.502	0.027	-0.003	-0.031	0.0208	0.833	0.00931	0.5	0.5	0.5
1672	0.5	3	low	E	87	4128321404	1690523291472346	6.85869e+15	0.457	0.963	0.463	527	0.542	-0.043	0.011	0.448	-0.005	-0.064	0.868	-0.082	0.198	0.043	-0.011	-0.038	0.000303	0.376	0.00157	0.5	0.5	0.5
1673	0.5	3	low	E	88	3443816941	4443797685671598	1.11712e+15	0.479	0.948	0.443	513	0.496	-0.046	0.014	0.483	-0.04	0.02	0.843	0.36	0.142	0.03	-0.025	-0.006	0.0132	0.0394	0.608	0.5	0.5	0.5
1674	0.5	3	low	E	89	3760429788	308537189848721	5.28215e+15	0.483	0.944	0.44	508	0.533	0.031	-0.073	0.631	0.01	-0.026	0.986	0.099	0.12	0.027	0.007	-0.046	0.022	0.568	0.000119	0.5	0.5	0.5
1675	0.5	3	low	E	90	2378544726	8701307061128318	1.69043e+15	0.527	0.948	0.456	529	0.433	-0.019	0.027	0.511	-0.013	0.03	0.652	0.985	0.3	0.022	0.004	-0.029	0.0635	0.733	0.0135	0.5	0.5	0.5
1676	0.5	3	low	E	91	1430620418	5160921346396208	1.04185e+15	0.487	0.958	0.456	529	0.513	-0.017	0.023	0.551	-0.032	0.02	0.682	0.59	0.278	0.033	0	-0.038	0.00596	0.989	0.00125	0.5	0.5	0.5
1677	0.5	3	low	E	92	2821977275	8.17528e+15	4.37618e+15	0.486	0.952	0.449	509	0.506	0.024	0.025	0.508	0.019	0.007	0.714	0.945	0.168	0.049	-0.041	-0.004	3.43e-05	0.000531	0.76	0.5	0.5	0.5
1678	0.5	3	low	E	93	2384835787	3459119037725032	5.34705e+15	0.499	0.94	0.439	498	0.565	0.037	0.024	0.558	-0.05	-0.023	0.41	0.638	0.568	0.027	-0.008	-0.024	0.0234	0.492	0.0429	0.5	0.5	0.5
1679	0.5	3	low	E	94	856189043	1.52761e+15	3.89374e+15	0.481	0.96	0.458	542	0.413	0	0.053	0.472	-0.004	-0.047	1.089	0.042	-0.004	0.043	-0.016	-0.027	0.000374	0.189	0.022	0.5	0.5	0.5
1680	0.5	3	low	E	95	2952699813	1722321645356715	1.00155e+15	0.512	0.964	0.459	520	0.552	-0.024	-0.037	0.508	-0.023	0.045	0.581	0.277	0.497	0.04	-0.018	-0.026	0.00074	0.13	0.0293	0.5	0.5	0.5
1681	0.5	3	low	F	81	4246621682	8.04477e+15	7.81383e+15	0.482	0.949	0.445	518	-0.018	0.496	0.013	0.043	0.426	-0.008	0.803	1.068	0.051	-0.002	0.004	-0.003	0.852	0.722	0.787	0.5	0.5	0.5
1682	0.5	3	low	F	82	2185642387	5.7676e+15	6.73714e+15	0.494	0.942	0.435	501	-0.008	0.456	0.038	-0.036	0.519	-0.057	0.484	1.853	0.175	0.032	-0.017	-0.02	0.00666	0.165	0.0967	0.5	0.5	0.5
1683	0.5	3	low	F	83	2350193412	5965810499619693	1.02662e+15	0.475	0.962	0.455	530	-0.017	0.412	0.073	0.093	0.486	0.007	0.472	0.992	0.354	0.01	0.018	-0.037	0.403	0.12	0.00207	0.5	0.5	0.5
1684	0.5	3	low	F	84	392470423	7453049859032035	6.75956e+15	0.511	0.979	0.478	561	0.022	0.471	-0.004	-0.043	0.492	-0.01	0.441	1.168	0.41	-0.007	0.015	-0.01	0.539	0.216	0.386	0.5	0.5	0.5
1685	0.5	3	low	F	85	3349538807	5.04131e+15	71335930842907	0.491	0.972	0.471	558	0.02	0.443	0.023	-0.041	0.485	-0.026	0.193	0.998	0.653	0.001	0.034	-0.049	0.947	0.00402	4.05e-05	0.5	0.5	0.5
1686	0.5	3	low	F	86	1539897547	6174848705995828	3.1855e+15	0.474	0.951	0.446	509	-0.025	0.491	0.03	-0.043	0.548	-0.044	0.457	1.424	0.247	-0.037	0.043	-0.011	0.00184	0.000367	0.355	0.5	0.5	0.5
1687	0.5	3	low	F	87	4128321404	1690523291472346	2.24496e+15	0.519	0.95	0.441	524	-0.008	0.515	0.015	-0.035	0.447	0.006	0.405	1.389	0.389	0.001	-0.006	0.006	0.915	0.621	0.617	0.5	0.5	0.5
1688	0.5	3	low	F	88	3443816941	4443797685671598	7.87027e+15	0.482	0.945	0.435	514	0.078	0.494	0.018	0.015	0.456	0.035	0.751	-0.03	0.362	-0.013	0.035	-0.032	0.27	0.00305	0.00666	0.5	0.5	0.5
1689	0.5	3	low	F	89	3760429788	308537189848721	1.00111e+15	0.513	0.954	0.454	516	-0.021	0.483	-0.01	0.01	0.475	0.007	0.365	0.926	0.552	-0.012	0.018	-0.011	0.306	0.127	0.35	0.5	0.5	0.5
1690	0.5	3	low	F	90	2378544726	8701307061128318	5.87618e+15	0.474	0.954	0.447	526	0.074	0.496	-0.01	-0.014	0.423	0.052	0.94	1.043	-0.196	-0.05	0.048	-0.001	2.83e-05	5.96e-05	0.943	0.5	0.5	0.5
1691	0.5	3	low	F	91	1430620418	5160921346396208	8.67964e+15	0.495	0.965	0.455	529	0.009	0.539	-0.048	0.002	0.619	-0.024	0.866	1.255	-0.084	0.009	0.009	-0.023	0.453	0.435	0.05	0.5	0.5	0.5
1692	0.5	3	low	F	92	2821977275	8.17528e+15	7.82542e+15	0.485	0.947	0.443	515	0.003	0.555	-0.008	0.009	0.465	0.051	0.56	0.66	0.363	-0.014	0.007	0.008	0.249	0.563	0.525	0.5	0.5	0.5
1693	0.5	3	low	F	93	2384835787	3459119037725032	3.0071e+15	0.504	0.941	0.443	514	0.069	0.523	-0.002	0.034	0.533	0.028	0.855	0.464	0.173	-0.004	0.025	-0.026	0.734	0.0368	0.0268	0.5	0.5	0.5
1694	0.5	3	low	F	94	856189043	1.52761e+15	2.14381e+15	0.498	0.951	0.45	530	-0.039	0.472	0.037	0.088	0.512	0.033	0.468	1.133	0.34	-0.04	0.049	-0.017	0.000852	4.66e-05	0.147	0.5	0.5	0.5
1695	0.5	3	low	F	95	2952699813	1722321645356715	4.24372e+15	0.498	0.95	0.445	514	-0.082	0.511	0.03	-0.056	0.444	-0.11	0.635	0.629	0.348	0.004	0.02	-0.031	0.743	0.0911	0.00871	0.5	0.5	0.5
1696	0.5	3	low	G	81	4246621682	8.04477e+15	7.17912e+15	0.474	0.946	0.441	516	-0.048	0.039	0.462	-0.004	-0.016	0.54	0.159	1.029	0.61	0.013	-0.039	0.035	0.261	0.00105	0.00307	0.5	0	0.5
1697	0.5	3	low	G	82	2185642387	5.7676e+15	9.05016e+15	0.517	0.944	0.443	505	0.042	0.006	0.514	0.004	-0.006	0.502	0.462	0.135	0.675	-0.032	0.003	0.037	0.00707	0.819	0.00192	0.5	0	0.5
1698	0.5	3	low	G	83	2350193412	5965810499619693	6.64915e+15	0.483	0.96	0.449	530	-0.017	-0.011	0.494	-0.022	-0.008	0.549	0.48	0.2	0.551	-0.014	-0.037	0.066	0.245	0.00205	2.56e-08	0.5	0	0.5
1699	0.5	3	low	G	84	392470423	7453049859032035	9.76538e+15	0.509	0.981	0.478	547	-0.012	-0.026	0.492	-0.053	-0.006	0.477	0.421	0.099	0.707	-0.032	-0.014	0.058	0.00629	0.224	9.89e-07	0.5	0	0.5
1700	0.5	3	low	G	85	3349538807	5.04131e+15	1.20153e+15	0.509	0.972	0.478	547	-0.018	0.159	0.444	-0.087	-0.028	0.535	0.334	0.754	0.612	-0.008	-0.027	0.048	0.495	0.0225	5.46e-05	0.5	0	0.5
1701	0.5	3	low	G	86	1539897547	6174848705995828	457009386736901	0.473	0.933	0.425	507	0.009	-0.058	0.52	-0.053	0.021	0.499	0.009	1.218	0.708	-0.034	0.016	0.02	0.00502	0.175	0.0957	0.5	0	0.5
1702	0.5	3	low	G	87	4128321404	1690523291472346	7.28109e+15	0.505	0.956	0.455	528	0.024	0.002	0.503	0.009	-0.008	0.576	0.46	-0.359	0.738	-0.004	-0.025	0.041	0.767	0.033	0.000665	0.5	0	0.5
1703	0.5	3	low	G	88	3443816941	4443797685671598	1.21365e+15	0.473	0.949	0.449	524	0.019	0.018	0.492	0.014	-0.008	0.493	0.314	0.364	0.632	-0.027	0.009	0.02	0.0237	0.446	0.0906	0.5	0	0.5
1704	0.5	3	low	G	89	3760429788	308537189848721	2.37304e+15	0.501	0.947	0.444	524	-0.01	-0.044	0.468	0.054	-0.055	0.477	0.082	0.628	0.819	-0.031	0.003	0.033	0.00986	0.81	0.00528	0.5	0	0.5
1705	0.5	3	low	G	90	2378544726	8701307061128318	1.69577e+15	0.529	0.953	0.451	506	0.011	-0.028	0.512	-0.039	0.014	0.469	0.136	0.415	0.888	-0.013	-0.003	0.021	0.261	0.795	0.0841	0.5	0	0.5
1706	0.5	3	low	G	91	1430620418	5160921346396208	3.85904e+15	0.499	0.96	0.458	531	0.007	-0.03	0.502	-0.05	-0.046	0.48	0.001	1.222	0.763	-0.017	-0.016	0.041	0.157	0.185	0.000635	0.5	0	0.5
1707	0.5	3	low	G	92	2821977275	8.17528e+15	5.47773e+15	0.476	0.954	0.453	514	-0.018	-0.011	0.481	0.05	0.05	0.538	0.288	0.261	0.671	-0.006	0.006	0	0.589	0.635	0.983	0.5	0	0.5
1708	0.5	3	low	G	93	2384835787	3459119037725032	7.69458e+15	0.497	0.947	0.44	499	0.034	0.01	0.501	0.035	0.023	0.529	0.158	0.378	0.831	-0.01	-0.022	0.041	0.408	0.0611	0.000522	0.5	0	0.5
1709	0.5	3	low	G	94	856189043	1.52761e+15	8.65901e+15	0.482	0.965	0.458	539	-0.006	0.009	0.496	0.034	-0.007	0.491	0.232	0.242	0.764	-0.003	-0.038	0.051	0.791	0.00142	1.71e-05	0.5	0	0.5
1710	0.5	3	low	G	95	2952699813	1722321645356715	465237037278713	0.511	0.961	0.455	530	0.029	-0.067	0.553	0.03	0.009	0.495	0.316	-0.632	0.961	-0.023	-0.023	0.056	0.0515	0.0541	2.56e-06	0.5	0	0.5
1711	0.5	3	low	H	81	4246621682	8.04477e+15	5.27479e+15	0.009	0.951	0.447	512	0.558	0.026	-0.003	0.517	0.006	-0.019	0.24	-1.174	0.149	0.021	-0.006	-0.017	0.0788	0.623	0.146	0.5	0	0
1712	0.5	3	low	H	82	2185642387	5.7676e+15	4.03299e+15	-0.008	0.932	0.424	483	0.591	-0.031	0.007	0.453	0.018	0.056	0.28	-1.55	0.131	0.046	-0.004	-0.049	0.000104	0.715	3.5e-05	0.5	0	0
1713	0.5	3	low	H	83	2350193412	5965810499619693	9.57033e+15	0.033	0.962	0.452	527	0.525	0.014	0.045	0.508	-0.021	0	-0.253	0.575	0.173	0.023	-0.013	-0.011	0.0558	0.265	0.359	0.5	0	0
1714	0.5	3	low	H	84	392470423	7453049859032035	3.80178e+15	-0.013	0.979	0.48	540	0.486	0.046	-0.023	0.557	-0.011	-0.025	-0.058	0.565	-0.099	0.035	-0.012	-0.029	0.00328	0.325	0.0148	0.5	0	0
1715	0.5	3	low	H	85	3349538807	5.04131e+15	9.86723e+15	0.018	0.971	0.469	556	0.527	0	-0.033	0.515	0.052	0.002	0.165	-0.471	0.006	-0.009	-0.002	0.013	0.473	0.834	0.26	0.5	0	0
1716	0.5	3	low	H	86	1539897547	6174848705995828	5.18744e+15	0.015	0.944	0.44	516	0.533	0.072	-0.062	0.478	0.001	-0.006	0.402	-0.318	-0.252	0.052	-0.023	-0.03	1.41e-05	0.049	0.0125	0.5	0	0
1717	0.5	3	low	H	87	4128321404	1690523291472346	7.67671e+15	0.022	0.951	0.449	519	0.468	-0.067	-0.018	0.423	0.081	0.027	0.462	0.352	-0.472	0.027	-0.007	-0.023	0.0239	0.56	0.0542	0.5	0	0
1718	0.5	3	low	H	88	3443816941	4443797685671598	1.24325e+15	0.022	0.956	0.452	531	0.538	0.042	0.054	0.555	0.009	-0.011	-0.046	-0.538	0.26	0.027	-0.016	-0.012	0.0238	0.187	0.307	0.5	0	0
1719	0.5	3	low	H	89	3760429788	308537189848721	2.1482e+15	-0.005	0.958	0.455	523	0.581	0.049	-0.035	0.509	-0.002	0.045	0.221	-0.546	-0.061	0.014	0.024	-0.05	0.229	0.0488	2.89e-05	0.5	0	0
1720	0.5	3	low	H	90	2378544726	8701307061128318	9.63159e+15	-0.007	0.961	0.457	534	0.535	0.028	-0.012	0.492	-0.033	-0.033	0.008	-0.459	0.106	0.016	-0.01	-0.007	0.187	0.421	0.555	0.5	0	0
1721	0.5	3	low	H	91	1430620418	5160921346396208	1.79822e+15	-0.028	0.957	0.456	520	0.414	-0.037	0.025	0.463	-0.014	-0.016	0.078	-0.56	-0.014	0.025	-0.019	-0.006	0.0346	0.114	0.612	0.5	0	0
1722	0.5	3	low	H	92	2821977275	8.17528e+15	620710931252689	-0.013	0.946	0.446	519	0.52	0.004	0.035	0.562	0.005	0.006	0.347	-1.094	-0.054	0.029	-0.018	-0.012	0.0135	0.136	0.323	0.5	0	0
1723	0.5	3	low	H	93	2384835787	3459119037725032	8.13344e+15	0.032	0.934	0.435	521	0.529	-0.035	-0.004	0.453	0.013	-0.02	0.24	-0.513	-0.039	0.016	0.018	-0.043	0.179	0.132	0.000295	0.5	0	0
1724	0.5	3	low	H	94	856189043	1.52761e+15	6.2604e+15	-0.016	0.965	0.462	532	0.436	0.047	0.038	0.503	0.038	-0.036	0.12	-0.021	-0.105	0.019	0.019	-0.047	0.109	0.106	8.84e-05	0.5	0	0
1725	0.5	3	low	H	95	2952699813	1722321645356715	6.6458e+15	-0.027	0.95	0.444	521	0.522	-0.008	0.051	0.418	-0.017	0.026	0.2	-0.831	-0.035	0.007	0.002	-0.01	0.565	0.887	0.397	0.5	0	0
1726	0.5	3	low	I	81	4246621682	8.04477e+15	7.77262e+15	0.026	0.945	0.439	514	0.008	0.453	0.01	-0.077	0.467	-0.037	-0.002	-0.035	0.066	0.01	0.007	-0.022	0.399	0.542	0.059	0.5	0	0
1727	0.5	3	low	I	82	2185642387	5.7676e+15	7.45775e+15	-0.024	0.942	0.435	506	0.032	0.511	0.029	0.005	0.429	-0.029	-0.249	-0.375	0.246	-0.025	0.02	0.003	0.0373	0.0955	0.791	0.5	0	0
1728	0.5	3	low	I	83	2350193412	5965810499619693	1.73627e+15	-0.011	0.963	0.451	531	-0.012	0.498	-0.011	0.102	0.548	0.019	0.274	0.13	-0.317	-0.015	0.042	-0.037	0.211	0.000366	0.00179	0.5	0	0
1729	0.5	3	low	I	84	392470423	7453049859032035	1.62489e+15	-0.022	0.973	0.471	555	-0.045	0.504	-0.039	0.076	0.51	-0.016	0.099	0.752	-0.332	-0.04	0.034	0.003	0.000865	0.0042	0.769	0.5	0	0
1730	0.5	3	low	I	85	3349538807	5.04131e+15	3.55397e+15	-0.018	0.97	0.464	539	-0.001	0.495	0.057	-0.008	0.526	-0.01	-0.036	0.415	-0.112	0.003	0.009	-0.017	0.799	0.431	0.153	0.5	0	0
1731	0.5	3	low	I	86	1539897547	6174848705995828	8.99374e+15	0.034	0.943	0.434	504	-0.091	0.475	-0.003	-0.001	0.486	0.004	-0.305	1.377	0.018	0	0.022	-0.028	0.988	0.06	0.0171	0.5	0	0
1732	0.5	3	low	I	87	4128321404	1690523291472346	9.13189e+15	-0.039	0.955	0.453	512	-0.109	0.556	-0.018	-0.036	0.476	0.014	0.187	-0.604	-0.104	-0.032	0.017	0.015	0.00729	0.148	0.219	0.5	0	0
1733	0.5	3	low	I	88	3443816941	4443797685671598	7.71195e+15	0.024	0.953	0.45	519	-0.053	0.489	-0.034	0.026	0.551	0.006	0.016	-0.045	0.044	0.005	0.025	-0.038	0.683	0.0353	0.00163	0.5	0	0
1734	0.5	3	low	I	89	3760429788	308537189848721	9.57375e+15	-0.012	0.96	0.453	513	0.013	0.449	0.002	0.077	0.54	-0.013	0.222	0.491	-0.352	0.019	0.002	-0.024	0.117	0.878	0.0461	0.5	0	0
1735	0.5	3	low	I	90	2378544726	8701307061128318	3.11229e+15	0.016	0.954	0.454	515	-0.031	0.511	0.02	-0.045	0.495	-0.036	-0.348	1.078	0.092	-0.037	0.029	0.006	0.00208	0.0142	0.632	0.5	0	0
1736	0.5	3	low	I	91	1430620418	5160921346396208	7.62826e+15	-0.04	0.961	0.456	521	0.052	0.52	-0.005	-0.048	0.507	-0.01	0.037	-0.272	-0.073	-0.015	0.019	-0.007	0.194	0.109	0.559	0.5	0	0
1737	0.5	3	low	I	92	2821977275	8.17528e+15	643529356457294	-0.026	0.956	0.452	509	0.01	0.511	0.018	0.085	0.508	0.001	-0.242	0.868	-0.054	-0.018	0.02	-0.004	0.138	0.0995	0.742	0.5	0	0
1738	0.5	3	low	I	93	2384835787	3459119037725032	3.57674e+15	0.008	0.933	0.43	495	-0.112	0.523	-0.005	-0.037	0.479	-0.024	-0.186	0.858	0.01	0.003	0.02	-0.031	0.794	0.0883	0.0101	0.5	0	0
1739	0.5	3	low	I	94	856189043	1.52761e+15	778261811938138	0.004	0.96	0.458	533	-0.041	0.428	-0.017	0.044	0.532	0.091	-0.149	0.426	0.081	-0.039	0.033	0.002	0.00119	0.00555	0.887	0.5	0	0
1740	0.5	3	low	I	95	2952699813	1722321645356715	5.23213e+15	-0.002	0.947	0.44	522	-0.035	0.476	0.005	0.044	0.465	0.012	0.127	0.239	-0.187	0.007	0.006	-0.017	0.552	0.612	0.145	0.5	0	0
1741	0.5	3	low	J	81	4246621682	8.04477e+15	3.74453e+15	-0.002	0.942	0.447	518	0.004	0.006	0.471	-0.037	0.013	0.558	-0.406	-0.394	0.471	-0.011	0.005	0.008	0.338	0.693	0.507	0.5	0	0
1742	0.5	3	low	J	82	2185642387	5.7676e+15	35109710879625	0.012	0.942	0.433	498	-0.062	-0.003	0.45	-0.008	0.046	0.457	-0.456	1.357	0.094	-0.01	-0.031	0.055	0.419	0.00946	3.89e-06	0.5	0	0
1743	0.5	3	low	J	83	2350193412	5965810499619693	4.22256e+15	-0.012	0.961	0.459	540	-0.029	0.015	0.503	-0.05	-0.044	0.484	-0.392	0.502	0.189	-0.014	-0.036	0.065	0.222	0.00227	3.3e-08	0.5	0	0
1744	0.5	3	low	J	84	392470423	7453049859032035	3.0959e+15	-0.006	0.981	0.478	544	-0.035	0.053	0.522	0.077	-0.007	0.477	-0.357	-0.044	0.318	0.015	-0.03	0.025	0.212	0.0102	0.0366	0.5	0	0
1745	0.5	3	low	J	85	3349538807	5.04131e+15	3.43381e+15	-0.004	0.961	0.47	555	0.011	-0.013	0.566	-0.013	-0.004	0.485	0.04	-0.757	0.129	-0.031	-0.001	0.037	0.0102	0.953	0.00189	0.5	0	0
1746	0.5	3	low	J	86	1539897547	6174848705995828	6.46847e+15	-0.013	0.943	0.435	513	-0.009	-0.022	0.507	0.095	0.01	0.562	-0.262	-0.085	0.23	-0.026	-0.009	0.044	0.027	0.429	0.000192	0.5	0	0
1747	0.5	3	low	J	87	4128321404	1690523291472346	984577604103834	0.003	0.956	0.45	514	-0.007	-0.032	0.454	0.008	0.151	0.5	-0.358	-0.08	0.37	-0.019	-0.009	0.037	0.112	0.437	0.00211	0.5	0	0
1748	0.5	3	low	J	88	3443816941	4443797685671598	8.2999e+15	-0.031	0.942	0.433	531	-0.017	0.052	0.47	-0.041	-0.062	0.503	-0.17	-0.117	0.139	-0.012	-0.016	0.037	0.316	0.189	0.00179	0.5	0	0
1749	0.5	3	low	J	89	3760429788	308537189848721	5.4695e+15	0.006	0.95	0.448	519	-0.022	-0.021	0.529	-0.039	0.039	0.508	-0.05	-0.079	0.099	0.006	-0.019	0.018	0.639	0.115	0.13	0.5	0	0
1750	0.5	3	low	J	90	2378544726	8701307061128318	3.57873e+15	-0.024	0.947	0.44	519	-0.026	0.038	0.492	0.018	0.035	0.478	-0.189	-0.455	0.256	0	-0.025	0.034	0.987	0.0331	0.00378	0.5	0	0
1751	0.5	3	low	J	91	1430620418	5160921346396208	410424361471088	0.018	0.96	0.464	529	0.045	-0.005	0.541	-0.013	0.034	0.543	-0.061	-0.513	0.216	-0.027	-0.027	0.07	0.0246	0.0259	4.26e-09	0.5	0	0
1752	0.5	3	low	J	92	2821977275	8.17528e+15	6.63762e+15	-0.003	0.952	0.449	510	-0.021	0.055	0.457	0.016	-0.007	0.495	-0.04	0.138	-0.011	0.036	-0.061	0.042	0.00287	2.76e-07	0.000375	0.5	0	0
1753	0.5	3	low	J	93	2384835787	3459119037725032	6.48768e+15	0.023	0.935	0.427	505	0.012	0.004	0.488	-0.057	0.081	0.521	-0.193	-0.093	0.287	-0.016	0.004	0.013	0.181	0.707	0.261	0.5	0	0
1754	0.5	3	low	J	94	856189043	1.52761e+15	4.4994e+15	0.01	0.96	0.454	525	0.07	0.003	0.501	0.004	0.017	0.529	-0.244	-0.373	0.364	-0.011	-0.033	0.055	0.359	0.00562	3.67e-06	0.5	0	0
1755	0.5	3	low	J	95	2952699813	1722321645356715	2.92722e+15	0.01	0.951	0.45	531	-0.052	0.024	0.47	0.014	-0.02	0.512	-0.479	0.195	0.422	-0.01	-0.029	0.049	0.381	0.0155	4.7e-05	0.5	0	0
1756	0.5	3	low	K	81	4246621682	8.04477e+15	9.09665e+15	1.005	0.951	0.446	511	0.521	-0.048	-0.047	0.455	-0.016	-0.007	1.418	0.199	0.829	0.03	-0.055	0.037	0.0114	4.01e-06	0.00192	0.5	0.39	1
1757	0.5	3	low	K	82	2185642387	5.7676e+15	8.91583e+15	0.991	0.937	0.432	479	0.462	0.021	-0.028	0.487	0.003	0.064	1.104	1.419	0.779	0.042	-0.055	0.023	0.0004	3.88e-06	0.0596	0.5	0.39	1
1758	0.5	3	low	K	83	2350193412	5965810499619693	9.77268e+15	0.986	0.958	0.456	552	0.467	0.066	-0.005	0.526	-0.009	-0.005	1.055	1.672	0.723	0.041	-0.022	-0.02	0.000566	0.0648	0.0993	0.5	0.39	1
1759	0.5	3	low	K	84	392470423	7453049859032035	2.63617e+15	0.997	0.98	0.479	551	0.516	-0.055	-0.053	0.565	0.025	0.016	1.082	1.27	0.846	0.035	0.004	-0.048	0.00378	0.766	6.61e-05	0.5	0.39	1
1760	0.5	3	low	K	85	3349538807	5.04131e+15	8.83205e+15	1.001	0.971	0.47	555	0.503	0.007	-0.065	0.488	-0.013	-0.046	1.466	1.185	0.55	0.033	-0.008	-0.031	0.00597	0.523	0.00936	0.5	0.39	1
1761	0.5	3	low	K	86	1539897547	6174848705995828	8.99075e+15	0.996	0.94	0.431	499	0.513	0.019	0.03	0.56	0.011	0.076	1.056	0.874	0.992	0.041	-0.027	-0.016	0.000548	0.0232	0.173	0.5	0.39	1
1762	0.5	3	low	K	87	4128321404	1690523291472346	4.07948e+15	0.999	0.959	0.454	520	0.529	-0.013	0.02	0.513	0.054	0.057	1.26	0.479	0.9	-0.018	0.01	0.01	0.13	0.42	0.396	0.5	0.39	1
1763	0.5	3	low	K	88	3443816941	4443797685671598	3.17444e+15	0.999	0.951	0.449	531	0.487	-0.029	-0.047	0.562	-0.01	0.05	1.384	0.252	0.821	0.034	-0.025	-0.007	0.00422	0.0338	0.583	0.5	0.39	1
1764	0.5	3	low	K	89	3760429788	308537189848721	5.09797e+15	1.016	0.954	0.44	513	0.487	-0.009	0.065	0.545	0.038	-0.025	1.34	0.71	0.802	0.014	-0.002	-0.015	0.248	0.874	0.2	0.5	0.39	1
1765	0.5	3	low	K	90	2378544726	8701307061128318	1.87941e+15	1.002	0.951	0.453	516	0.475	0.008	0.023	0.467	0.039	0.012	1.691	-0.189	0.669	0.03	-0.009	-0.024	0.0103	0.443	0.0438	0.5	0.39	1
1766	0.5	3	low	K	91	1430620418	5160921346396208	7.23611e+15	1.021	0.964	0.467	539	0.48	-0.012	0.031	0.538	-0.007	-0.03	1.431	1.175	0.59	0.042	-0.046	0.012	0.00046	0.000106	0.31	0.5	0.39	1
1767	0.5	3	low	K	92	2821977275	8.17528e+15	4.15002e+15	0.981	0.947	0.443	516	0.469	-0.004	0.02	0.521	-0.018	-0.054	1.395	0.559	0.718	0.066	-0.035	-0.034	2.43e-08	0.0033	0.00419	0.5	0.39	1
1768	0.5	3	low	K	93	2384835787	3459119037725032	9.66455e+15	1.006	0.942	0.439	502	0.501	-0.045	0.037	0.526	-0.022	0.024	1.391	-0.373	1.025	0.046	-0.014	-0.036	0.000101	0.243	0.00231	0.5	0.39	1
1769	0.5	3	low	K	94	856189043	1.52761e+15	9.99744e+15	0.974	0.973	0.47	522	0.499	-0.023	-0.006	0.528	0.135	-0.031	1.218	1.632	0.563	0.049	-0.006	-0.05	3.14e-05	0.598	2.38e-05	0.5	0.39	1
1770	0.5	3	low	K	95	2952699813	1722321645356715	1.06906e+15	0.984	0.966	0.467	533	0.389	0.025	-0.028	0.551	-0.017	0.006	1.495	0.28	0.688	0.023	-0.004	-0.024	0.0514	0.725	0.0458	0.5	0.39	1
1771	0.5	3	low	L	81	4246621682	8.04477e+15	2.7723e+15	1.035	0.946	0.448	523	0.005	0.554	0.028	-0.02	0.468	0.003	0.782	1.606	1.085	-0.004	0.02	-0.02	0.719	0.0859	0.0878	0.5	0.11	1
1772	0.5	3	low	L	82	2185642387	5.7676e+15	4.62386e+15	1.032	0.939	0.443	476	0.066	0.451	-0.043	0.028	0.463	-0.02	0.892	1.529	1.046	0.006	0.02	-0.034	0.585	0.0857	0.0037	0.5	0.11	1
1773	0.5	3	low	L	83	2350193412	5965810499619693	6.04412e+15	0.999	0.96	0.454	520	0.055	0.5	0.024	-0.047	0.52	0.013	0.769	1.695	1.041	-0.032	0.012	0.024	0.00721	0.316	0.044	0.5	0.11	1
1774	0.5	3	low	L	84	392470423	7453049859032035	6.70415e+15	1.039	0.986	0.488	544	0.068	0.443	-0.018	-0.016	0.521	-0.046	0.782	1.498	1.126	0.015	0.02	-0.045	0.22	0.0967	0.00016	0.5	0.11	1
1775	0.5	3	low	L	85	3349538807	5.04131e+15	1.08349e+15	0.993	0.971	0.47	547	-0.029	0.537	0.014	-0.007	0.561	0.002	1.115	1.901	0.628	-0.004	0.011	-0.009	0.708	0.37	0.449	0.5	0.11	1
1776	0.5	3	low	L	86	1539897547	6174848705995828	5.08873e+15	1.015	0.952	0.437	500	0.079	0.582	-0.002	0.01	0.496	0.014	1.007	1.877	0.822	-0.027	0.039	-0.016	0.0236	0.0012	0.178	0.5	0.11	1
1777	0.5	3	low	L	87	4128321404	1690523291472346	4.68775e+15	1.005	0.951	0.449	507	-0.018	0.518	0.045	-0.01	0.578	-0.004	0.863	0.616	1.252	-0.02	0.023	-0.008	0.0979	0.0479	0.477	0.5	0.11	1
1778	0.5	3	low	L	88	3443816941	4443797685671598	2.0515e+15	1.032	0.954	0.447	531	0.039	0.469	0.029	-0.07	0.537	-0.017	1.161	1.588	0.762	-0.029	0.018	0.009	0.0162	0.122	0.439	0.5	0.11	1
1779	0.5	3	low	L	89	3760429788	308537189848721	8.42019e+15	1.024	0.95	0.44	535	0.018	0.595	0.001	0.008	0.495	-0.003	0.782	1.684	1.117	-0.009	0.047	-0.052	0.429	8.12e-05	1.06e-05	0.5	0.11	1
1780	0.5	3	low	L	90	2378544726	8701307061128318	8.04181e+15	1.009	0.957	0.45	526	-0.04	0.533	-0.033	0.003	0.6	-0.019	1.095	1.371	0.841	-0.052	0.056	-0.009	1.05e-05	2.52e-06	0.426	0.5	0.11	1
1781	0.5	3	low	L	91	1430620418	5160921346396208	3.72489e+15	1.009	0.96	0.458	530	0.037	0.498	-0.017	-0.043	0.574	0.045	0.743	1.349	1.151	-0.017	0.041	-0.036	0.155	0.000522	0.00286	0.5	0.11	1
1782	0.5	3	low	L	92	2821977275	8.17528e+15	9.78023e+15	0.986	0.953	0.445	512	0.048	0.501	0.043	-0.008	0.484	-0.018	0.772	1.575	1	-0.006	0	0.008	0.609	0.968	0.479	0.5	0.11	1
1783	0.5	3	low	L	93	2384835787	3459119037725032	1.74824e+15	0.984	0.944	0.438	510	-0.036	0.497	-0.016	-0.015	0.556	-0.017	0.679	1.06	1.27	-0.038	0.022	0.015	0.00137	0.0678	0.205	0.5	0.11	1
1784	0.5	3	low	L	94	856189043	1.52761e+15	4.93048e+15	0.998	0.965	0.464	534	0.074	0.466	0.011	0.022	0.512	0.025	1.076	0.85	0.985	-0.031	0.031	-0.004	0.00946	0.00944	0.752	0.5	0.11	1
1785	0.5	3	low	L	95	2952699813	1722321645356715	5.71885e+15	1.022	0.96	0.457	534	-0.012	0.521	0.009	-0.063	0.433	0.033	0.896	1.19	1.097	-0.018	0.007	0.015	0.123	0.563	0.219	0.5	0.11	1
1786	0.5	3	low	M	81	4246621682	8.04477e+15	5.17076e+15	0.999	0.946	0.449	516	-0.046	-0.034	0.527	-0.016	-0.008	0.555	0.442	1.538	1.322	-0.049	0.023	0.029	3.84e-05	0.0486	0.0139	0.5	0	1
1787	0.5	3	low	M	82	2185642387	5.7676e+15	324757576454432	0.998	0.947	0.448	485	0.026	0.075	0.546	-0.036	-0.085	0.512	0.629	1.386	1.228	-0.03	0.007	0.026	0.0124	0.545	0.0271	0.5	0	1
1788	0.5	3	low	M	83	2350193412	5965810499619693	5.84737e+15	0.99	0.955	0.451	530	-0.008	0.019	0.444	-0.003	-0.102	0.487	0.628	1.405	1.196	-0.01	-0.007	0.022	0.405	0.535	0.0642	0.5	0	1
1789	0.5	3	low	M	84	392470423	7453049859032035	1.11664e+15	1.033	0.983	0.481	559	0.038	0.01	0.543	-0.014	-0.02	0.494	1.083	0.618	1.121	-0.011	-0.008	0.024	0.37	0.513	0.0408	0.5	0	1
1790	0.5	3	low	M	85	3349538807	5.04131e+15	6.3097e+15	0.99	0.981	0.479	565	0.065	-0.017	0.469	0.079	-0.039	0.45	0.897	0.367	1.223	-0.001	-0.006	0.009	0.92	0.604	0.448	0.5	0	1
1791	0.5	3	low	M	86	1539897547	6174848705995828	1.64905e+15	0.987	0.952	0.445	510	0.087	0.015	0.514	0.044	0.005	0.507	0.83	0.383	1.237	0.013	-0.016	0.005	0.273	0.177	0.693	0.5	0	1
1792	0.5	3	low	M	87	4128321404	1690523291472346	2.58494e+15	0.975	0.955	0.453	522	0.031	-0.018	0.5	-0.089	-0.06	0.54	0.619	1.386	1.193	-0.009	-0.043	0.068	0.442	0.000328	9.11e-09	0.5	0	1
1793	0.5	3	low	M	88	3443816941	4443797685671598	5.08525e+15	1.022	0.954	0.454	522	-0.062	0.027	0.509	-0.1	0.055	0.481	0.652	1.287	1.27	-0.038	0.008	0.037	0.00123	0.526	0.00163	0.5	0	1
1794	0.5	3	low	M	89	3760429788	308537189848721	2.81473e+15	1.001	0.957	0.451	511	0.05	-0.026	0.511	-0.055	0.031	0.486	0.677	1.077	1.266	-0.035	0.001	0.042	0.00348	0.925	0.000494	0.5	0	1
1795	0.5	3	low	M	90	2378544726	8701307061128318	4.05717e+15	1.039	0.942	0.439	524	-0.032	0.012	0.505	0.002	0.049	0.534	0.708	0.846	1.396	-0.038	0.022	0.019	0.00163	0.0649	0.12	0.5	0	1
1796	0.5	3	low	M	91	1430620418	5160921346396208	6.13732e+15	1.018	0.96	0.461	522	-0.026	-0.027	0.452	-0.007	0.012	0.486	0.562	1.669	1.267	0.017	-0.032	0.021	0.144	0.00758	0.074	0.5	0	1
1797	0.5	3	low	M	92	2821977275	8.17528e+15	5.07463e+15	0.995	0.949	0.444	509	-0.025	0.084	0.484	-0.017	0	0.529	0.599	1.947	1.111	-0.005	-0.026	0.042	0.689	0.0263	0.000421	0.5	0	1
1798	0.5	3	low	M	93	2384835787	3459119037725032	5.10504e+15	1.028	0.942	0.439	518	0.014	-0.019	0.518	-0.013	0.031	0.535	1.058	0.606	1.117	-0.044	0.005	0.041	0.000218	0.681	0.00053	0.5	0	1
1799	0.5	3	low	M	94	856189043	1.52761e+15	985911465249957	0.969	0.952	0.448	528	-0.001	-0.04	0.56	0.011	0.005	0.559	0.82	1.07	1.084	-0.018	0	0.023	0.123	0.988	0.0589	0.5	0	1
1800	0.5	3	low	M	95	2952699813	1722321645356715	8.26779e+15	0.985	0.959	0.457	519	-0.078	-0.043	0.451	0.021	0.076	0.488	0.625	1.191	1.252	-0.001	-0.027	0.038	0.958	0.0248	0.00161	0.5	0	1
1801	0.5	5	high	B	96	4246621682	281472808448598	5.99893e+15	0.149	0.921	0.406	437	0.525	0.089	0.062	0.568	0.046	0.049	0.456	0.04	-0.128	0.028	-0.017	-0.013	0.0172	0.143	0.265	0.5	0.39	0.21
1802	0.5	5	high	B	97	2185642387	405716539593414	1.54088e+15	0.201	0.934	0.428	473	0.411	0.088	-0.015	0.352	0.065	0.061	0.315	0	0.171	-0.001	0.017	-0.022	0.941	0.145	0.0695	0.5	0.39	0.21
1803	0.5	5	high	B	98	2350193412	613732423167676	9.83368e+15	0.239	0.919	0.412	446	0.546	-0.036	0.015	0.55	0.106	0.004	0.201	1.069	0.05	0.04	0.01	-0.061	0.0007	0.393	2.41e-07	0.5	0.39	0.21
1804	0.5	5	high	B	99	392470423	507463491288945	1.89338e+15	0.228	0.928	0.419	437	0.614	0.106	0.036	0.529	0.116	0.017	0.337	-0.138	0.233	0.036	-0.003	-0.041	0.00231	0.78	0.0005	0.5	0.39	0.21
1805	0.5	5	high	B	100	3349538807	510503929108381	8.44958e+15	0.243	0.885	0.367	426	0.369	0.047	0.032	0.371	-0.003	0.007	0.486	0.831	-0.081	0.013	-0.001	-0.014	0.287	0.935	0.237	0.5	0.39	0.21
1806	0.5	5	high	B	101	1539897547	98591146524996	5.84299e+15	0.126	0.942	0.435	436	0.482	0.039	0.035	0.576	-0.006	0.038	0.403	0.102	-0.11	0.027	-0.019	-0.009	0.0225	0.105	0.46	0.5	0.39	0.21
1807	0.5	5	high	B	102	4128321404	826779008843005	9.12839e+15	0.278	0.965	0.461	434	0.562	0.153	0.036	0.449	0.073	-0.096	0.51	0.394	0.018	0.001	0.023	-0.032	0.907	0.0504	0.00791	0.5	0.39	0.21
1808	0.5	5	high	B	103	3443816941	816892776405439	2.98015e+15	0.18	0.952	0.441	409	0.584	0.032	-0.032	0.623	-0.003	0.089	0.629	-0.577	-0.052	0.048	-0.03	-0.018	6.23e-05	0.0125	0.123	0.5	0.39	0.21
1809	0.5	5	high	B	104	3760429788	171729139052331	351353213191033	0.2	0.921	0.413	453	0.431	-0.056	0.035	0.445	0.082	0.042	0.384	0.374	-0.051	0.04	-0.046	0.011	0.000888	0.000106	0.339	0.5	0.39	0.21
1810	0.5	5	high	B	105	2378544726	550761751830578	7.97001e+15	0.175	0.915	0.4	469	0.321	-0.047	-0.014	0.368	0.038	0.031	0.016	0.981	0.089	0.022	-0.012	-0.011	0.0677	0.304	0.355	0.5	0.39	0.21
1811	0.5	5	high	B	106	1430620418	682066361187026	7.16163e+15	0.246	0.943	0.442	459	0.434	0.027	-0.009	0.475	-0.104	0.017	0.513	0.362	-0.04	0.032	-0.034	0.003	0.00742	0.00442	0.796	0.5	0.39	0.21
1812	0.5	5	high	B	107	2821977275	50469705136493	6.93411e+15	0.183	0.959	0.459	446	0.559	0.095	0.043	0.56	-0.024	-0.001	0.683	1.368	-0.548	0.046	-0.042	0.001	0.000106	0.000454	0.945	0.5	0.39	0.21
1813	0.5	5	high	B	108	2384835787	130357067333534	8.2578e+15	0.192	0.941	0.437	459	0.573	0.202	-0.045	0.489	0.05	-0.116	0.488	0.001	-0.024	0.044	-0.037	-0.005	0.000225	0.00166	0.677	0.5	0.39	0.21
1814	0.5	5	high	B	109	856189043	993693025549874	3.85132e+15	0.222	0.966	0.467	448	0.36	-0.029	0.037	0.459	0.03	0.068	0.454	-0.624	0.244	0.063	-0.057	0.005	1.13e-07	1.16e-06	0.665	0.5	0.39	0.21
1815	0.5	5	high	B	110	2952699813	886249178787693	3.28858e+15	0.222	0.969	0.463	450	0.51	0.041	0.062	0.52	-0.066	0.013	0.21	-0.58	0.426	0.041	-0.003	-0.044	0.000504	0.778	0.00024	0.5	0.39	0.21
1816	0.5	5	high	C	96	4246621682	907199090579525	4.96107e+15	0.119	0.938	0.433	439	0.039	0.478	-0.029	0.006	0.552	0.044	-0.014	1.044	-0.014	-0.014	0.049	-0.049	0.256	4.14e-05	4.27e-05	0.5	0.11	0.06
1817	0.5	5	high	C	97	2185642387	381026666145772	8.51236e+15	0.028	0.927	0.419	448	-0.096	0.553	0.056	-0.038	0.439	0.036	-0.186	-0.153	0.243	-0.004	0.022	-0.024	0.757	0.0683	0.0471	0.5	0.11	0.06
1818	0.5	5	high	C	98	2350193412	14563617762178	8.5544e+15	0.004	0.961	0.457	434	-0.044	0.487	-0.093	-0.175	0.338	-0.025	0.035	1.133	-0.282	-0.024	0.018	0.008	0.0436	0.14	0.492	0.5	0.11	0.06
1819	0.5	5	high	C	99	392470423	58422867674381	5.34762e+15	0.085	0.94	0.435	435	-0.132	0.513	-0.017	0.038	0.505	-0.022	0.257	0.645	-0.181	-0.026	0.017	0.009	0.0287	0.151	0.458	0.5	0.11	0.06
1820	0.5	5	high	C	100	3349538807	609638380585238	4.49947e+15	0.005	0.913	0.405	453	0.003	0.48	0.006	0.05	0.473	0.015	-0.151	1.023	-0.132	-0.001	-0.014	0.019	0.958	0.227	0.101	0.5	0.11	0.06
1821	0.5	5	high	C	101	1539897547	566697862232104	9.72869e+15	0.047	0.978	0.488	425	0.012	0.507	0.013	0.033	0.565	-0.024	0.02	-0.279	0.175	-0.045	0.046	-0.005	0.00017	0.000111	0.676	0.5	0.11	0.06
1822	0.5	5	high	C	102	4128321404	385496549541131	3.88627e+15	0.036	0.947	0.445	445	0.029	0.476	0.003	0.148	0.59	0.025	0.225	-0.315	-0.022	0.007	0	-0.008	0.551	0.991	0.486	0.5	0.11	0.06
1823	0.5	5	high	C	103	3443816941	846814971650019	6.17999e+15	0.098	0.967	0.459	422	-0.011	0.35	-0.068	-0.084	0.562	0.015	0.094	-0.18	0.168	-0.005	0.007	-0.004	0.7	0.556	0.756	0.5	0.11	0.06
1824	0.5	5	high	C	104	3760429788	733709983760491	9.92413e+15	0.123	0.957	0.454	448	-0.133	0.571	-0.043	0.037	0.531	-0.053	0.113	1.48	-0.203	0.009	0.008	-0.023	0.461	0.481	0.054	0.5	0.11	0.06
1825	0.5	5	high	C	105	2378544726	92447728151456	6.69978e+15	0.097	0.938	0.431	436	0.02	0.458	-0.037	-0.043	0.417	-0.029	0.207	0.267	-0.031	0.011	0.041	-0.07	0.356	0.000522	4.27e-09	0.5	0.11	0.06
1826	0.5	5	high	C	106	1430620418	268522350117564	7.22518e+15	0.061	0.952	0.446	425	-0.043	0.553	-0.066	0.067	0.494	-0.032	0.46	-0.211	-0.22	0.001	0.033	-0.049	0.951	0.00511	4.34e-05	0.5	0.11	0.06
1827	0.5	5	high	C	107	2821977275	219562998740002	3.70567e+15	0.087	0.931	0.431	441	-0.074	0.496	-0.063	-0.088	0.468	-0.082	-0.147	0.91	0.086	-0.047	0.055	-0.015	7.62e-05	2.73e-06	0.199	0.5	0.11	0.06
1828	0.5	5	high	C	108	2384835787	191228886367753	5.43189e+15	0.035	0.92	0.407	438	-0.014	0.52	0.014	-0.061	0.482	-0.056	-0.074	0.844	-0.054	-0.017	0.025	-0.012	0.146	0.0337	0.295	0.5	0.11	0.06
1829	0.5	5	high	C	109	856189043	43755162507296	2.10082e+15	0.148	0.979	0.474	439	-0.067	0.501	-0.002	-0.136	0.53	-0.031	0.239	-0.479	0.257	-0.003	0.026	-0.029	0.811	0.0267	0.0147	0.5	0.11	0.06
1830	0.5	5	high	C	110	2952699813	274609642568976	3.98199e+15	0.122	0.92	0.414	436	0.039	0.545	-0.016	-0.128	0.45	-0.035	-0.003	0.754	0.072	-0.01	0.028	-0.025	0.383	0.0189	0.0389	0.5	0.11	0.06
1831	0.5	5	high	D	96	4246621682	715678928652778	9.70844e+15	0.253	0.964	0.463	416	-0.016	-0.063	0.539	0.145	-0.049	0.505	0.203	-0.024	0.355	-0.012	0	0.015	0.304	0.969	0.194	0.5	0	0.23
1832	0.5	5	high	D	97	2185642387	239171395776793	6.77558e+15	0.219	0.949	0.444	452	-0.038	-0.034	0.484	-0.112	-0.06	0.485	0.078	-0.414	0.523	-0.044	-0.016	0.075	0.000202	0.192	3.2e-10	0.5	0	0.23
1833	0.5	5	high	D	98	2350193412	679527031723410	8.86628e+15	0.241	0.925	0.422	414	-0.137	-0.085	0.551	-0.031	0.129	0.545	-0.213	0.692	0.527	-0.04	0.014	0.029	0.000791	0.23	0.0165	0.5	0	0.23
1834	0.5	5	high	D	99	392470423	284675816772506	8.30796e+15	0.23	0.944	0.438	442	0.043	-0.061	0.447	0.065	-0.061	0.444	-0.26	-0.493	0.835	-0.006	-0.043	0.063	0.6	0.000346	1.32e-07	0.5	0	0.23
1835	0.5	5	high	D	100	3349538807	9249849012122	516572687774898	0.299	0.924	0.417	420	0.091	-0.022	0.481	-0.048	-0.095	0.426	0.076	0.056	0.53	-0.026	0.015	0.012	0.0259	0.208	0.297	0.5	0	0.23
1836	0.5	5	high	D	101	1539897547	69247564068064	7.39196e+15	0.208	0.967	0.469	412	-0.068	-0.078	0.521	-0.135	-0.075	0.462	0.031	-1.123	0.673	-0.006	-0.031	0.048	0.624	0.0082	4.64e-05	0.5	0	0.23
1837	0.5	5	high	D	102	4128321404	426969270920381	3.20876e+15	0.186	0.924	0.413	420	0.05	-0.026	0.416	-0.085	0.056	0.578	-0.043	-0.028	0.449	-0.032	0.005	0.031	0.00803	0.704	0.00869	0.5	0	0.23
1838	0.5	5	high	D	103	3443816941	739873220212758	9.33046e+15	0.269	0.925	0.414	456	0.002	0.03	0.53	0.067	0.003	0.598	-0.024	0.095	0.585	0	-0.019	0.024	0.985	0.118	0.0436	0.5	0	0.23
1839	0.5	5	high	D	104	3760429788	821907007135451	5.6025e+15	0.193	0.912	0.403	458	0	-0.07	0.439	0.011	-0.091	0.528	-0.091	0.377	0.419	0.018	-0.035	0.025	0.128	0.00307	0.0344	0.5	0	0.23
1840	0.5	5	high	D	105	2378544726	11606164742261	8.2295e+15	0.258	0.941	0.444	435	0.012	0.041	0.451	-0.053	-0.023	0.466	-0.009	1.624	0.112	0.02	-0.026	0.014	0.0979	0.0279	0.249	0.5	0	0.23
1841	0.5	5	high	D	106	1430620418	322699337266386	338239106349648	0.235	0.941	0.434	434	0.02	-0.113	0.556	-0.078	-0.023	0.524	-0.25	-0.47	0.885	-0.03	-0.002	0.038	0.0127	0.859	0.00134	0.5	0	0.23
1842	0.5	5	high	D	107	2821977275	680640271166340	9.33744e+15	0.204	0.951	0.447	405	0.024	-0.047	0.516	0.012	-0.1	0.475	-0.134	0.014	0.549	-0.005	-0.006	0.014	0.692	0.589	0.239	0.5	0	0.23
1843	0.5	5	high	D	108	2384835787	970850109122694	8.78064e+15	0.252	0.922	0.414	447	-0.173	-0.038	0.531	0.025	-0.112	0.485	-0.033	0.778	0.358	-0.035	-0.012	0.064	0.00345	0.3	7.78e-08	0.5	0	0.23
1844	0.5	5	high	D	109	856189043	73906624922529	1.95124e+15	0.224	0.936	0.432	412	0.089	-0.084	0.517	0.037	-0.057	0.489	-0.032	-0.233	0.575	0.005	-0.034	0.034	0.677	0.0047	0.00367	0.5	0	0.23
1845	0.5	5	high	D	110	2952699813	491227107355371	9.25917e+15	0.236	0.933	0.419	415	-0.04	-0.028	0.479	-0.055	-0.062	0.515	-0.008	0.074	0.526	-0.032	-0.009	0.049	0.00738	0.46	4.24e-05	0.5	0	0.23
1846	0.5	5	high	E	96	4246621682	519838443724439	5.89422e+15	0.462	0.93	0.425	429	0.34	0.198	0.001	0.393	0.084	-0.054	0.438	0.2	0.571	0.009	0.01	-0.023	0.467	0.411	0.0523	0.5	0.5	0.5
1847	0.5	5	high	E	97	2185642387	383246454875916	2.70714e+15	0.431	0.91	0.391	440	0.466	-0.03	0.021	0.521	-0.077	0.022	0.585	0.844	0.162	0.061	-0.034	-0.031	2.21e-07	0.00436	0.00856	0.5	0.5	0.5
1848	0.5	5	high	E	98	2350193412	633355287602171	2.5204e+15	0.478	0.921	0.409	444	0.348	-0.033	0.071	0.422	-0.062	-0.018	0.649	0.533	0.304	0.019	-0.027	0.013	0.102	0.0212	0.282	0.5	0.5	0.5
1849	0.5	5	high	E	99	392470423	635063971858472	9.0943e+15	0.467	0.92	0.413	429	0.423	0.052	-0.044	0.313	0.038	-0.03	0.661	0.92	0.179	0.012	0.022	-0.044	0.32	0.064	0.000207	0.5	0.5	0.5
1850	0.5	5	high	E	100	3349538807	190315790008754	9.89162e+15	0.479	0.927	0.415	449	0.513	-0.029	-0.017	0.519	-0.129	0.083	0.652	0.983	0.189	0.036	-0.027	-0.009	0.00222	0.0224	0.446	0.5	0.5	0.5
1851	0.5	5	high	E	101	1539897547	313703385647386	1.2091e+15	0.484	0.901	0.384	446	0.527	-0.071	0.087	0.484	-0.157	0.053	1.164	-0.67	0.141	0.026	0.006	-0.04	0.0307	0.635	0.000815	0.5	0.5	0.5
1852	0.5	5	high	E	102	4128321404	425328438170254	9.14915e+15	0.463	0.954	0.457	419	0.41	-0.092	0.019	0.362	0.066	0.023	0.777	-0.072	0.31	0.027	-0.02	-0.008	0.0247	0.0928	0.49	0.5	0.5	0.5
1853	0.5	5	high	E	103	3443816941	487334421370178	8.78785e+15	0.488	0.917	0.407	421	0.554	-0.159	0.042	0.505	-0.082	0.019	0.842	0.388	0.193	0.043	-0.053	0.02	0.000252	9.81e-06	0.0929	0.5	0.5	0.5
1854	0.5	5	high	E	104	3760429788	543934976449236	260569863021375	0.488	0.951	0.451	432	0.564	0.029	-0.029	0.534	0.134	-0.049	0.845	1.16	0.002	0.016	0.018	-0.045	0.183	0.13	0.000176	0.5	0.5	0.5
1855	0.5	5	high	E	105	2378544726	121151343453676	5.39273e+15	0.411	0.927	0.415	448	0.564	-0.056	-0.052	0.452	-0.085	-0.044	0.826	-0.088	0.13	0.033	-0.015	-0.021	0.00615	0.195	0.0788	0.5	0.5	0.5
1856	0.5	5	high	E	106	1430620418	417382421204820	2.19731e+15	0.52	0.924	0.416	405	0.421	0.027	-0.017	0.324	-0.067	0.063	0.925	-0.186	0.331	0.017	-0.015	-0.001	0.142	0.198	0.916	0.5	0.5	0.5
1857	0.5	5	high	E	107	2821977275	814352206652984	7.68731e+15	0.446	0.952	0.442	415	0.486	0.02	0.102	0.499	0.02	0.015	0.587	0.563	0.268	0.019	-0.002	-0.02	0.117	0.889	0.0908	0.5	0.5	0.5
1858	0.5	5	high	E	108	2384835787	543150553712621	5.3308e+15	0.51	0.93	0.416	414	0.49	-0.006	0.092	0.532	-0.025	0.038	1.234	-0.334	0.092	0.055	-0.026	-0.033	2.89e-06	0.0301	0.00473	0.5	0.5	0.5
1859	0.5	5	high	E	109	856189043	57457635877654	7.48964e+15	0.48	0.961	0.457	429	0.463	-0.002	0.039	0.569	0.14	-0.057	0.769	0.11	0.306	0	0.014	-0.017	0.979	0.25	0.155	0.5	0.5	0.5
1860	0.5	5	high	E	110	2952699813	963514054659754	7.91694e+15	0.409	0.954	0.447	432	0.585	0.029	0.052	0.35	-0.046	-0.03	1.175	-0.227	-0.087	0.016	-0.023	0.01	0.169	0.0511	0.387	0.5	0.5	0.5
1861	0.5	5	high	F	96	4246621682	860707346117124	3.93494e+15	0.452	0.953	0.451	441	-0.151	0.414	-0.02	-0.064	0.463	0	0.261	2.146	0.192	0.006	0.011	-0.023	0.608	0.364	0.0579	0.5	0.5	0.5
1862	0.5	5	high	F	97	2185642387	266299875453114	1.86647e+15	0.489	0.926	0.416	452	0.096	0.45	0.035	0.001	0.451	0.052	0.524	0.766	0.38	0.001	0.006	-0.008	0.954	0.632	0.513	0.5	0.5	0.5
1863	0.5	5	high	F	98	2350193412	703997371019796	5.16068e+15	0.485	0.93	0.418	455	-0.025	0.351	-0.093	-0.049	0.584	-0.048	0.793	0.795	0.154	-0.066	0.08	-0.025	3.71e-08	1.83e-11	0.0342	0.5	0.5	0.5
1864	0.5	5	high	F	99	392470423	546203347854316	8.97198e+15	0.467	0.94	0.427	445	-0.064	0.511	0.037	-0.11	0.489	0.025	0.27	1.929	0.272	-0.034	0.036	-0.008	0.00467	0.00278	0.494	0.5	0.5	0.5
1865	0.5	5	high	F	100	3349538807	442813776666298	1.97957e+15	0.499	0.924	0.417	413	0.06	0.449	0.04	0.096	0.49	0.003	0.921	1.282	-0.073	-0.018	0.055	-0.052	0.123	3.28e-06	1.34e-05	0.5	0.5	0.5
1866	0.5	5	high	F	101	1539897547	955487442435697	2.65555e+15	0.492	0.946	0.444	413	-0.077	0.555	-0.115	-0.04	0.537	-0.04	0.916	0.442	0.13	-0.026	0.038	-0.023	0.0304	0.00132	0.0527	0.5	0.5	0.5
1867	0.5	5	high	F	102	4128321404	656967288814485	9.64071e+15	0.401	0.932	0.427	425	0.036	0.528	-0.015	0.098	0.485	-0.018	0.135	1.396	0.403	0.004	0	-0.005	0.765	0.967	0.663	0.5	0.5	0.5
1868	0.5	5	high	F	103	3443816941	499738760525361	5.93362e+15	0.475	0.911	0.398	444	-0.14	0.428	-0.043	0.087	0.378	-0.045	0.411	1.212	0.336	-0.016	0.038	-0.032	0.192	0.00145	0.00665	0.5	0.5	0.5
1869	0.5	5	high	F	104	3760429788	361181151121855	5.9461e+15	0.424	0.959	0.461	424	0.072	0.493	0.024	0.125	0.396	0.043	0.679	0.217	0.243	-0.014	0.036	-0.031	0.227	0.00258	0.00957	0.5	0.5	0.5
1870	0.5	5	high	F	105	2378544726	740015559364110	4.12301e+15	0.442	0.928	0.414	438	-0.068	0.623	0.058	0.047	0.466	-0.005	0.574	0.938	0.196	-0.03	0.031	-0.006	0.0118	0.0097	0.595	0.5	0.5	0.5
1871	0.5	5	high	F	106	1430620418	196584564633667	5.12843e+15	0.379	0.948	0.444	415	-0.11	0.415	0.028	0.08	0.383	-0.005	0.486	1.392	0.028	-0.035	0.044	-0.019	0.00313	0.000225	0.118	0.5	0.5	0.5
1872	0.5	5	high	F	107	2821977275	716138127492741	1.56971e+15	0.398	0.939	0.437	432	0.177	0.535	0.001	0.077	0.657	-0.022	0.456	0.841	0.267	-0.017	0.059	-0.058	0.148	5.44e-07	9.5e-07	0.5	0.5	0.5
1873	0.5	5	high	F	108	2384835787	198179180035368	5.58954e+15	0.509	0.94	0.436	424	-0.062	0.548	0.001	-0.106	0.579	0.004	0.975	0.474	0.068	-0.003	-0.007	0.013	0.819	0.563	0.286	0.5	0.5	0.5
1874	0.5	5	high	F	109	856189043	245710213901475	9.69303e+15	0.478	0.923	0.409	450	0.027	0.519	0.061	0.051	0.566	-0.004	0.64	0.799	0.218	-0.016	0.032	-0.023	0.174	0.0068	0.0575	0.5	0.5	0.5
1875	0.5	5	high	F	110	2952699813	926432035863400	3.93354e+15	0.451	0.898	0.376	430	-0.132	0.44	0.023	0.001	0.425	0.033	0.496	0.802	0.321	-0.042	0.037	0.003	0.000451	0.00229	0.794	0.5	0.5	0.5
1876	0.5	5	high	G	96	4246621682	522855272749439	6.3102e+15	0.449	0.925	0.424	452	0.224	0.009	0.606	0.085	0.038	0.59	0.211	0.11	0.763	0.001	-0.018	0.022	0.911	0.136	0.0611	0.5	0	0.5
1877	0.5	5	high	G	97	2185642387	773317565908656	8.32624e+15	0.464	0.927	0.422	464	-0.01	-0.059	0.452	0.071	0.04	0.448	0.304	0.201	0.682	0.003	-0.013	0.014	0.799	0.255	0.222	0.5	0	0.5
1878	0.5	5	high	G	98	2350193412	995850534643978	6.89716e+15	0.489	0.92	0.408	428	-0.051	-0.032	0.489	0.022	-0.122	0.54	0.129	1.01	0.637	-0.025	-0.033	0.075	0.0335	0.00505	3.21e-10	0.5	0	0.5
1879	0.5	5	high	G	99	392470423	663994174217805	9.30748e+15	0.441	0.91	0.401	416	-0.044	-0.033	0.376	-0.063	-0.032	0.476	0.103	0.491	0.709	-0.025	0.006	0.024	0.0314	0.598	0.0438	0.5	0	0.5
1880	0.5	5	high	G	100	3349538807	820134500274435	3.99099e+15	0.489	0.947	0.44	442	-0.004	-0.012	0.501	-0.073	0.026	0.516	0.24	0.068	0.811	-0.008	-0.006	0.019	0.505	0.608	0.111	0.5	0	0.5
1881	0.5	5	high	G	101	1539897547	818331152666360	9.53625e+15	0.429	0.929	0.42	445	0.251	-0.008	0.351	0.02	-0.049	0.536	0.597	-0.775	0.582	0.003	-0.037	0.045	0.769	0.00196	0.000153	0.5	0	0.5
1882	0.5	5	high	G	102	4128321404	167370032519102	7.09563e+15	0.415	0.942	0.439	449	-0.037	-0.085	0.493	0.031	-0.066	0.571	0.463	-0.52	0.63	-0.004	-0.031	0.048	0.768	0.00983	5.12e-05	0.5	0	0.5
1883	0.5	5	high	G	103	3443816941	820450088940561	3.86936e+15	0.397	0.898	0.375	450	-0.034	0.1	0.565	0.04	0.083	0.439	0.019	-0.154	0.846	-0.014	0.003	0.013	0.233	0.771	0.283	0.5	0	0.5
1884	0.5	5	high	G	104	3760429788	589857419021428	3.13326e+15	0.441	0.977	0.473	416	-0.05	-0.082	0.516	-0.079	-0.092	0.504	0.273	0.122	0.702	-0.015	-0.021	0.047	0.203	0.076	6.94e-05	0.5	0	0.5
1885	0.5	5	high	G	105	2378544726	153850051341578	5.3638e+15	0.481	0.918	0.412	438	-0.018	0.05	0.392	-0.129	0.096	0.4	0.378	0.09	0.678	-0.015	0	0.017	0.202	0.968	0.156	0.5	0	0.5
1886	0.5	5	high	G	106	1430620418	699196942849085	1.28454e+15	0.499	0.936	0.425	455	-0.119	0.07	0.503	0.017	-0.09	0.547	0.311	-0.606	0.954	-0.005	-0.014	0.026	0.681	0.228	0.0307	0.5	0	0.5
1887	0.5	5	high	G	107	2821977275	772815868491307	1.96325e+15	0.514	0.931	0.424	449	0.093	0.033	0.485	0.023	-0.04	0.456	0.147	0.233	0.934	0.008	-0.027	0.026	0.497	0.0255	0.0259	0.5	0	0.5
1888	0.5	5	high	G	108	2384835787	117125371703878	4.70479e+15	0.477	0.95	0.443	420	0.039	-0.043	0.443	0.048	-0.077	0.423	0.446	0.172	0.568	-0.009	-0.023	0.042	0.453	0.0484	0.000369	0.5	0	0.5
1889	0.5	5	high	G	109	856189043	694455188699067	7.88498e+15	0.387	0.926	0.417	457	-0.007	-0.053	0.487	-0.028	-0.041	0.431	0.05	0.535	0.688	-0.004	-0.041	0.06	0.726	0.000628	3.79e-07	0.5	0	0.5
1890	0.5	5	high	G	110	2952699813	473331790883094	3.09609e+15	0.487	0.917	0.396	432	-0.089	0.075	0.483	0.015	0.108	0.523	0.484	-0.927	0.847	-0.001	-0.012	0.018	0.925	0.304	0.128	0.5	0	0.5
1891	0.5	5	high	H	96	4246621682	587204679381102	1.11581e+15	0.075	0.935	0.427	432	0.41	-0.048	-0.043	0.481	-0.038	0.105	0.167	0.245	-0.071	0.02	-0.016	-0.002	0.0977	0.174	0.841	0.5	0	0
1892	0.5	5	high	H	97	2185642387	314659469062462	6.59923e+15	0.026	0.938	0.428	412	0.463	-0.062	-0.09	0.366	0.043	-0.008	0.015	-0.014	0.043	0.02	-0.027	0.012	0.0969	0.0225	0.329	0.5	0	0
1893	0.5	5	high	H	98	2350193412	473019681172445	648286191280932	-0.051	0.897	0.379	444	0.468	-0.053	0.024	0.576	-0.059	0.013	-0.141	-0.779	0.175	0.039	-0.031	-0.005	0.00111	0.00938	0.678	0.5	0	0
1894	0.5	5	high	H	99	392470423	213210298446938	1.60451e+15	0.032	0.919	0.415	421	0.437	-0.065	-0.029	0.407	-0.051	-0.063	0.395	-0.361	-0.221	0.072	-0.054	-0.02	1.38e-09	5.03e-06	0.0974	0.5	0	0
1895	0.5	5	high	H	100	3349538807	663961585378274	1.39902e+15	0.062	0.893	0.367	432	0.514	-0.046	0.057	0.471	0	0.121	0.509	-0.355	-0.236	0.008	0.013	-0.028	0.5	0.288	0.0207	0.5	0	0
1896	0.5	5	high	H	101	1539897547	663937005214393	2.32865e+15	-0.007	0.922	0.411	446	0.438	-0.04	0.042	0.43	0.094	0.004	0.676	-1.304	-0.277	0.056	-0.033	-0.023	2.5e-06	0.00524	0.0575	0.5	0	0
1897	0.5	5	high	H	102	4128321404	959451746661216	6.1175e+15	-0.004	0.925	0.419	412	0.486	-0.005	-0.1	0.482	0.07	-0.046	0.199	-0.364	-0.097	0.045	-0.035	-0.007	0.000164	0.00308	0.541	0.5	0	0
1898	0.5	5	high	H	103	3443816941	674751412589103	3.22432e+15	-0.029	0.944	0.437	437	0.479	-0.058	-0.019	0.46	-0.04	-0.08	0.029	-1.269	0.217	0.028	-0.003	-0.031	0.0169	0.778	0.00843	0.5	0	0
1899	0.5	5	high	H	104	3760429788	544031214434654	7.35253e+15	0.026	0.931	0.418	419	0.471	0.09	0.12	0.462	0.074	-0.109	-0.214	0.617	0.11	0.017	0	-0.02	0.159	0.987	0.097	0.5	0	0
1900	0.5	5	high	H	105	2378544726	915103224106133	6.07812e+15	0.011	0.896	0.384	438	0.413	-0.032	-0.005	0.395	-0.034	-0.04	0.191	-0.027	-0.173	-0.007	0.006	0.001	0.577	0.643	0.96	0.5	0	0
1901	0.5	5	high	H	106	1430620418	850966949714348	5.81497e+15	-0.009	0.942	0.436	430	0.519	0.025	0.063	0.394	0.104	-0.03	-0.123	1.081	-0.213	0.037	0.005	-0.049	0.00169	0.663	4.16e-05	0.5	0	0
1902	0.5	5	high	H	107	2821977275	653524362947792	5.39412e+15	0.009	0.921	0.413	429	0.475	-0.033	0.042	0.62	0.074	-0.061	0.129	-0.464	0.019	0.046	-0.039	-0.004	0.000112	0.000952	0.756	0.5	0	0
1903	0.5	5	high	H	108	2384835787	860498327761888	9.15191e+15	-0.022	0.917	0.41	466	0.55	0.099	-0.033	0.509	0.038	-0.043	0.283	-1.136	-0.054	0.053	-0.04	-0.01	6.95e-06	0.000827	0.396	0.5	0	0
1904	0.5	5	high	H	109	856189043	239363562315702	4.85842e+15	-0.002	0.933	0.423	439	0.503	-0.059	-0.031	0.457	-0.156	-0.066	0.461	-0.479	-0.327	0.009	-0.048	0.049	0.434	5.84e-05	3.31e-05	0.5	0	0
1905	0.5	5	high	H	110	2952699813	171816047048196	4.57704e+15	-0.031	0.974	0.468	437	0.613	0.063	-0.092	0.5	0.06	0.014	0.057	-0.428	-0.032	0.031	-0.031	0.004	0.00895	0.00836	0.76	0.5	0	0
1906	0.5	5	high	I	96	4246621682	613897496368736	2.15952e+15	-0.061	0.922	0.414	437	-0.04	0.506	-0.033	-0.108	0.507	-0.022	-0.313	0.762	-0.043	-0.039	0.051	-0.022	0.000929	1.61e-05	0.0682	0.5	0	0
1907	0.5	5	high	I	97	2185642387	393157067475840	434280103072525	0	0.932	0.424	441	-0.036	0.549	-0.088	0.053	0.44	0.012	-0.067	0.453	-0.058	0.007	0.013	-0.027	0.564	0.274	0.0217	0.5	0	0
1908	0.5	5	high	I	98	2350193412	288737143157050	4.206e+15	0.033	0.921	0.42	470	-0.067	0.605	-0.052	-0.034	0.532	0.023	0.306	-0.403	-0.117	-0.006	0.006	-0.001	0.637	0.627	0.955	0.5	0	0
1909	0.5	5	high	I	99	392470423	917732169851661	12177929747851	0.038	0.938	0.434	450	0.051	0.369	0.029	-0.074	0.481	-0.002	0.124	0.365	-0.124	-0.036	0.03	0.003	0.00236	0.0106	0.785	0.5	0	0
1910	0.5	5	high	I	100	3349538807	445071572903544	8.70939e+15	-0.068	0.951	0.444	421	0.11	0.504	-0.108	-0.107	0.458	0.002	-0.244	0.346	-0.017	0.013	0	-0.015	0.292	0.974	0.221	0.5	0	0
1911	0.5	5	high	I	101	1539897547	305322443833575	9.80567e+15	0.011	0.925	0.425	423	-0.018	0.533	0.058	0.008	0.463	-0.03	0.212	-0.128	-0.134	-0.019	0.031	-0.017	0.103	0.00824	0.143	0.5	0	0
1912	0.5	5	high	I	102	4128321404	347567310323939	8.33586e+15	-0.007	0.949	0.441	452	-0.073	0.605	-0.107	-0.103	0.608	0.071	-0.022	0.607	-0.143	-0.043	0.059	-0.03	0.00036	7.07e-07	0.0115	0.5	0	0
1913	0.5	5	high	I	103	3443816941	696824041893706	8.50964e+15	-0.043	0.946	0.446	462	0.103	0.532	0.093	0.001	0.598	-0.021	-0.212	0.46	-0.028	-0.021	0.034	-0.023	0.0801	0.00401	0.0568	0.5	0	0
1914	0.5	5	high	I	104	3760429788	958497548708692	1.77214e+15	0	0.931	0.422	434	0.027	0.545	0.038	-0.1	0.531	-0.06	-0.185	0.468	0.046	0.009	0.015	-0.031	0.458	0.195	0.00906	0.5	0	0
1915	0.5	5	high	I	105	2378544726	963439185637981	4.29345e+15	-0.023	0.927	0.411	444	-0.133	0.542	0.081	0.011	0.523	0.064	-0.048	0.448	-0.118	-0.015	0.05	-0.051	0.199	2.28e-05	1.97e-05	0.5	0	0
1916	0.5	5	high	I	106	1430620418	856095704948530	6.82804e+15	0.057	0.925	0.412	427	-0.1	0.567	0.049	-0.053	0.526	-0.023	0.054	0.612	-0.081	-0.026	0.016	0.01	0.0278	0.172	0.379	0.5	0	0
1917	0.5	5	high	I	107	2821977275	223886194638908	2.63753e+15	0.009	0.941	0.443	463	-0.056	0.545	0.078	-0.128	0.51	0.07	-0.016	0.07	0.007	-0.003	0.02	-0.024	0.795	0.0855	0.0469	0.5	0	0
1918	0.5	5	high	I	108	2384835787	820087552769110	7.2208e+15	0.024	0.921	0.406	442	0.113	0.471	-0.005	0.088	0.457	0.068	-0.279	0.916	0.065	0.004	0.013	-0.021	0.714	0.288	0.0756	0.5	0	0
1919	0.5	5	high	I	109	856189043	728778793010861	4.0271e+15	0.035	0.948	0.45	458	0.086	0.493	-0.063	0.128	0.566	-0.097	-0.103	0.301	0.08	0.015	0.003	-0.023	0.203	0.807	0.0585	0.5	0	0
1920	0.5	5	high	I	110	2952699813	168203402310610	8.28987e+15	0.02	0.939	0.423	428	-0.03	0.593	-0.025	-0.067	0.551	0.053	-0.016	0.114	0.063	-0.026	0.04	-0.022	0.0291	0.000836	0.0626	0.5	0	0
1921	0.5	5	high	J	96	4246621682	892854148056358	8.46404e+15	0.066	0.928	0.419	424	-0.033	-0.088	0.482	-0.03	-0.024	0.466	0.052	-0.828	0.305	0.003	-0.033	0.038	0.771	0.00601	0.00138	0.5	0	0
1922	0.5	5	high	J	97	2185642387	177313277265057	53452572319658	0.076	0.935	0.424	451	-0.079	-0.111	0.518	-0.076	-0.054	0.516	-0.251	0.309	0.295	-0.033	-0.045	0.092	0.00562	0.000153	6.8e-15	0.5	0	0
1923	0.5	5	high	J	98	2350193412	398857757914811	8.10905e+15	0.129	0.942	0.426	427	-0.095	0.024	0.559	0.096	-0.078	0.582	0.195	0.229	0.031	-0.007	-0.034	0.053	0.547	0.00389	8.43e-06	0.5	0	0
1924	0.5	5	high	J	99	392470423	102337458869442	1.30655e+15	-0.003	0.904	0.395	471	-0.004	-0.043	0.487	-0.011	-0.08	0.49	-0.134	0.602	-0.032	0.002	-0.014	0.016	0.871	0.247	0.192	0.5	0	0
1925	0.5	5	high	J	100	3349538807	565174996387214	5.26707e+15	0.012	0.942	0.44	431	-0.142	-0.082	0.552	-0.032	-0.041	0.546	-0.285	-0.57	0.431	-0.029	-0.013	0.049	0.0157	0.279	3.52e-05	0.5	0	0
1926	0.5	5	high	J	101	1539897547	595677883597091	6.6953e+15	0.007	0.944	0.443	440	0.016	0.003	0.442	0.034	0.008	0.431	-0.37	0.083	0.332	-0.023	-0.024	0.06	0.058	0.0475	3.79e-07	0.5	0	0
1927	0.5	5	high	J	102	4128321404	970601177541539	468851777259261	0.068	0.935	0.431	472	-0.029	-0.033	0.492	-0.159	0.035	0.489	-0.031	-0.65	0.334	-0.03	0.001	0.036	0.0113	0.903	0.00216	0.5	0	0
1928	0.5	5	high	J	103	3443816941	627557268599048	2.16306e+15	0.054	0.964	0.467	457	-0.031	0.036	0.484	-0.035	-0.043	0.511	0.074	-0.677	0.211	-0.015	0	0.017	0.221	0.976	0.148	0.5	0	0
1929	0.5	5	high	J	104	3760429788	67464232444763	8.85768e+15	-0.001	0.928	0.418	455	-0.121	0.012	0.516	-0.035	0.025	0.362	-0.201	-0.705	0.346	-0.013	0.003	0.013	0.288	0.829	0.27	0.5	0	0
1930	0.5	5	high	J	105	2378544726	248672954738140	147804024163635	0.023	0.927	0.42	439	-0.108	-0.012	0.491	-0.071	-0.052	0.531	0.231	-1.136	0.096	-0.027	-0.011	0.045	0.0218	0.341	0.000142	0.5	0	0
1931	0.5	5	high	J	106	1430620418	682947265449911	6.10308e+15	-0.083	0.915	0.405	433	-0.003	-0.064	0.506	-0.001	-0.074	0.524	-0.288	-0.655	0.248	-0.043	0.009	0.04	0.000285	0.434	0.000829	0.5	0	0
1932	0.5	5	high	J	107	2821977275	132355127017945	2.41674e+15	0.005	0.934	0.428	425	-0.022	0.05	0.543	-0.079	0.012	0.537	-0.341	0.502	0.198	0.008	-0.015	0.009	0.476	0.216	0.436	0.5	0	0
1933	0.5	5	high	J	108	2384835787	397022969787940	2.56945e+15	0.025	0.941	0.433	449	0.079	-0.124	0.55	0.069	-0.034	0.57	-0.058	-0.111	0.102	-0.021	-0.019	0.05	0.0714	0.11	2.31e-05	0.5	0	0
1934	0.5	5	high	J	109	856189043	479495147243142	6.19157e+15	0.089	0.902	0.384	414	-0.005	-0.037	0.482	-0.053	-0.027	0.45	-0.259	0.214	0.374	0	-0.014	0.017	0.983	0.251	0.158	0.5	0	0
1935	0.5	5	high	J	110	2952699813	704226132016629	3.16656e+15	0.109	0.946	0.446	444	-0.05	-0.083	0.576	-0.053	0.02	0.574	0.027	-0.254	0.278	-0.018	0.002	0.019	0.12	0.864	0.102	0.5	0	0
1936	0.5	5	high	K	96	4246621682	284850165247917	1.64856e+15	0.884	0.941	0.44	436	0.5	-0.06	-0.003	0.578	-0.067	-0.012	1.304	0.814	0.494	0.01	-0.007	-0.004	0.405	0.57	0.759	0.5	0.39	1
1937	0.5	5	high	K	97	2185642387	138338946271688	969395213760437	0.799	0.904	0.388	436	0.411	-0.064	-0.006	0.345	-0.065	0.055	0.874	0.329	0.851	0.023	-0.01	-0.015	0.0572	0.385	0.202	0.5	0.39	1
1938	0.5	5	high	K	98	2350193412	898063131840900	1.29724e+15	0.807	0.912	0.389	442	0.455	0.042	-0.025	0.461	-0.042	0.018	0.992	0.309	0.741	0.074	-0.05	-0.02	6.07e-10	3.09e-05	0.0955	0.5	0.39	1
1939	0.5	5	high	K	99	392470423	625627244124189	1.68468e+15	0.901	0.921	0.412	440	0.467	0.021	-0.028	0.47	-0.072	-0.037	1.367	0.653	0.558	0.01	0.014	-0.033	0.404	0.244	0.00524	0.5	0.39	1
1940	0.5	5	high	K	100	3349538807	307233947562054	8.45527e+15	0.807	0.896	0.377	439	0.371	-0.015	-0.097	0.382	0.006	-0.059	0.76	0.804	0.852	0.028	0.017	-0.057	0.0179	0.144	1.64e-06	0.5	0.39	1
1941	0.5	5	high	K	101	1539897547	565292481100187	8.52377e+15	0.905	0.914	0.4	440	0.475	-0.001	0.044	0.549	-0.025	-0.016	1.029	0.75	0.811	0.049	-0.039	-0.007	4.05e-05	0.00112	0.559	0.5	0.39	1
1942	0.5	5	high	K	102	4128321404	450922248652205	4.86728e+15	0.911	0.93	0.42	457	0.356	0.014	-0.026	0.536	-0.008	-0.034	0.75	1.914	0.796	0.037	-0.036	0.004	0.00219	0.00273	0.731	0.5	0.39	1
1943	0.5	5	high	K	103	3443816941	545439365319908	1.92376e+15	0.853	0.927	0.418	459	0.385	0.01	0.047	0.538	-0.025	-0.053	1.072	0.249	0.787	0.08	-0.046	-0.039	1.92e-11	0.000135	0.00101	0.5	0.39	1
1944	0.5	5	high	K	104	3760429788	949986142572016	5.51882e+15	0.926	0.961	0.453	425	0.51	-0.008	-0.09	0.657	0.003	0.011	1.276	0.658	0.658	0.047	-0.034	-0.013	8.71e-05	0.00421	0.258	0.5	0.39	1
1945	0.5	5	high	K	105	2378544726	464368581073359	2.18486e+15	0.892	0.962	0.457	420	0.433	0.061	0.01	0.553	-0.024	-0.009	1.077	1.542	0.56	0.027	-0.018	-0.009	0.0218	0.121	0.473	0.5	0.39	1
1946	0.5	5	high	K	106	1430620418	908153389114886	2.69983e+15	0.915	0.927	0.42	421	0.4	-0.019	0.002	0.554	-0.015	0.02	1.01	0.774	0.859	0.033	-0.017	-0.016	0.00493	0.15	0.167	0.5	0.39	1
1947	0.5	5	high	K	107	2821977275	78517353860661	3.46793e+15	0.935	0.969	0.456	447	0.345	-0.009	0.045	0.526	0.009	-0.106	1.116	0.811	0.817	0.03	-0.005	-0.032	0.0108	0.669	0.00719	0.5	0.39	1
1948	0.5	5	high	K	108	2384835787	15455034328625	5.16903e+15	0.783	0.906	0.389	446	0.46	0.041	0.031	0.488	-0.042	0.061	0.89	2.143	0.3	0.054	-0.061	0.012	4.64e-06	2.46e-07	0.307	0.5	0.39	1
1949	0.5	5	high	K	109	856189043	814957171445712	3.81719e+15	0.907	0.963	0.463	424	0.479	0.03	-0.068	0.466	0.103	0.009	1.515	0.301	0.488	0.051	-0.038	-0.013	2.04e-05	0.00155	0.293	0.5	0.39	1
1950	0.5	5	high	K	110	2952699813	796303362119943	3.2692e+15	0.938	0.954	0.444	454	0.537	-0.032	0.049	0.352	-0.105	0.029	1.372	1.007	0.493	0.033	-0.027	-0.003	0.00606	0.0221	0.781	0.5	0.39	1
1951	0.5	5	high	L	96	4246621682	241486638085917	6.77995e+15	0.852	0.91	0.398	442	0.003	0.574	-0.032	0.092	0.521	-0.036	0.72	1.803	0.721	0.006	0.008	-0.019	0.586	0.494	0.103	0.5	0.11	1
1952	0.5	5	high	L	97	2185642387	354816491715610	1.46568e+15	0.916	0.911	0.396	439	-0.156	0.42	0.029	-0.145	0.442	-0.007	0.821	1.817	0.773	-0.025	0.019	0.006	0.0383	0.102	0.612	0.5	0.11	1
1953	0.5	5	high	L	98	2350193412	11205309303477	5.56847e+15	0.904	0.973	0.47	434	-0.084	0.392	0.011	-0.088	0.433	-0.081	1.134	1.198	0.634	-0.025	0.049	-0.033	0.0378	4.38e-05	0.00493	0.5	0.11	1
1954	0.5	5	high	L	99	392470423	212239280575886	1.27438e+15	0.909	0.937	0.431	444	-0.051	0.588	-0.027	-0.122	0.672	0.135	0.759	1.68	0.834	-0.032	0.032	-0.004	0.00693	0.00679	0.737	0.5	0.11	1
1955	0.5	5	high	L	100	3349538807	731490059057251	3.04635e+15	0.921	0.929	0.419	449	-0.03	0.414	-0.06	0.036	0.464	-0.079	0.71	1.477	0.995	0.008	0.029	-0.048	0.478	0.0133	5.38e-05	0.5	0.11	1
1956	0.5	5	high	L	101	1539897547	103188359644264	5.00067e+15	0.895	0.914	0.396	449	0.041	0.415	-0.179	0.037	0.491	-0.024	0.994	0.399	0.944	-0.037	0.036	0.001	0.00164	0.00232	0.951	0.5	0.11	1
1957	0.5	5	high	L	102	4128321404	833399838535115	2.86972e+15	0.905	0.934	0.427	442	0.034	0.528	-0.048	-0.008	0.464	0.004	0.439	1.876	1.111	-0.011	0.024	-0.018	0.37	0.0443	0.14	0.5	0.11	1
1958	0.5	5	high	L	103	3443816941	896811268525198	9.68916e+15	0.804	0.932	0.43	421	-0.074	0.378	-0.049	-0.175	0.419	0.01	0.924	1.49	0.531	-0.027	0.038	-0.019	0.0228	0.00133	0.106	0.5	0.11	1
1959	0.5	5	high	L	104	3760429788	332840441027656	2.25436e+15	0.83	0.936	0.426	420	-0.008	0.496	-0.037	0.021	0.481	-0.052	0.591	2.093	0.755	-0.021	0.031	-0.016	0.0761	0.00843	0.17	0.5	0.11	1
1960	0.5	5	high	L	105	2378544726	205324385315180	7.64656e+15	0.832	0.935	0.431	424	-0.137	0.423	0.053	-0.102	0.46	0.142	0.925	0.892	0.729	-0.032	0.035	-0.011	0.00828	0.00337	0.377	0.5	0.11	1
1961	0.5	5	high	L	106	1430620418	772804680513218	7.14519e+15	0.887	0.912	0.399	424	-0.109	0.394	-0.116	-0.057	0.505	0	0.929	1.743	0.644	-0.028	0.012	0.017	0.0201	0.313	0.164	0.5	0.11	1
1962	0.5	5	high	L	107	2821977275	794508896302432	3.33184e+15	0.84	0.932	0.426	445	-0.094	0.54	-0.032	-0.036	0.596	0.027	0.67	0.966	0.974	-0.035	0.034	-0.004	0.00318	0.00379	0.753	0.5	0.11	1
1963	0.5	5	high	L	108	2384835787	592984735034406	25337832048536	0.899	0.955	0.448	441	-0.078	0.544	0.017	-0.012	0.489	0.021	0.974	0.91	0.828	-0.05	0.035	0.015	2.29e-05	0.00286	0.195	0.5	0.11	1
1964	0.5	5	high	L	109	856189043	721871973713860	970937944948674	0.791	0.932	0.426	430	0.054	0.558	0.139	0.004	0.478	0.066	0.69	1.034	0.801	-0.036	0.029	0.005	0.00255	0.0141	0.688	0.5	0.11	1
1965	0.5	5	high	L	110	2952699813	565022281138226	5.63268e+15	0.796	0.909	0.411	425	0.041	0.565	-0.086	-0.006	0.44	-0.016	0.758	0.819	0.827	0.005	0.003	-0.01	0.683	0.807	0.386	0.5	0.11	1
1966	0.5	5	high	M	96	4246621682	84440266713500	948431245051325	0.897	0.898	0.375	428	-0.011	0.061	0.526	0.099	0.161	0.498	0.723	0.798	1.069	-0.033	-0.021	0.068	0.00511	0.082	1.14e-08	0.5	0	1
1967	0.5	5	high	M	97	2185642387	282318292185664	2.7751e+15	0.931	0.932	0.431	414	-0.075	-0.002	0.488	0.033	-0.008	0.453	0.69	0.856	1.145	-0.005	-0.041	0.057	0.694	0.000517	1.6e-06	0.5	0	1
1968	0.5	5	high	M	98	2350193412	86200447520241	4.05991e+15	0.853	0.93	0.422	451	-0.155	-0.03	0.6	-0.101	-0.04	0.502	0.571	0.887	1.146	-0.019	0.002	0.022	0.103	0.857	0.0607	0.5	0	1
1969	0.5	5	high	M	99	392470423	620189708657563	5.03491e+15	0.87	0.934	0.428	430	0.027	-0.044	0.396	0.012	-0.052	0.553	0.811	0.767	0.947	-0.042	0.007	0.039	0.000417	0.568	0.000858	0.5	0	1
1970	0.5	5	high	M	100	3349538807	230774778174236	5.17253e+15	0.863	0.914	0.397	437	0.111	0.045	0.531	-0.045	0.025	0.443	0.605	0.176	1.264	-0.019	-0.015	0.041	0.11	0.216	0.000542	0.5	0	1
1971	0.5	5	high	M	101	1539897547	280504079535604	1.08601e+15	0.972	0.94	0.438	456	0.027	0.066	0.563	0.003	0.028	0.549	0.502	0.976	1.369	-0.016	0.006	0.011	0.186	0.608	0.347	0.5	0	1
1972	0.5	5	high	M	102	4128321404	577688657445833	9.40428e+15	0.946	0.953	0.444	439	0.024	0.009	0.562	0.03	-0.072	0.518	0.575	0.694	1.335	-0.026	-0.015	0.053	0.0281	0.193	6.62e-06	0.5	0	1
1973	0.5	5	high	M	103	3443816941	481011594645679	7.5812e+15	0.981	0.94	0.428	411	-0.079	-0.026	0.485	0.074	-0.025	0.507	0.773	0.976	1.166	-0.005	-0.013	0.026	0.67	0.26	0.026	0.5	0	1
1974	0.5	5	high	M	104	3760429788	636505740229040	7.61397e+15	0.877	0.912	0.396	433	-0.079	-0.074	0.517	-0.04	0.065	0.542	0.646	0.519	1.169	-0.036	-0.004	0.047	0.00277	0.731	7.36e-05	0.5	0	1
1975	0.5	5	high	M	105	2378544726	480253435438499	1.23536e+15	0.856	0.915	0.409	461	0.007	0.075	0.532	-0.086	0.008	0.625	0.716	0.657	1.016	-0.024	-0.012	0.046	0.0459	0.307	9.86e-05	0.5	0	1
1976	0.5	5	high	M	106	1430620418	810963473981246	5.64705e+15	0.881	0.913	0.405	449	-0.021	0.1	0.488	0.026	0.044	0.452	0.4	0.445	1.399	-0.012	0.001	0.015	0.31	0.956	0.209	0.5	0	1
1977	0.5	5	high	M	107	2821977275	6832455750555	3.05965e+15	0.869	0.928	0.421	436	0.056	0.063	0.446	-0.061	-0.08	0.442	0.732	0.27	1.113	0.01	-0.017	0.01	0.385	0.155	0.381	0.5	0	1
1978	0.5	5	high	M	108	2384835787	834412198979408	5.47404e+15	0.835	0.943	0.441	439	-0.108	-0.017	0.448	-0.047	-0.06	0.51	0.7	0.021	1.14	-0.011	-0.006	0.02	0.355	0.64	0.0914	0.5	0	1
1979	0.5	5	high	M	109	856189043	198203655891120	6.08102e+15	0.845	0.943	0.441	458	0.07	-0.059	0.472	0.02	-0.002	0.485	0.735	0.135	1.12	0.006	-0.039	0.045	0.627	0.00114	0.000151	0.5	0	1
1980	0.5	5	high	M	110	2952699813	726440704194829	5.02112e+15	0.933	0.926	0.411	470	-0.046	-0.029	0.477	-0.048	-0.029	0.447	0.619	0.159	1.395	0.006	-0.025	0.024	0.632	0.0355	0.0472	0.5	0	1
1981	0.5	5	high	B	111	4290437562	910605002194643	998945339117199	0.236	0.956	0.457	395	0.458	-0.081	0.085	0.575	0.019	0.054	0.531	0.62	-0.136	0.005	0.01	-0.02	0.677	0.395	0.0885	0.5	0.39	0.21
1982	0.5	5	high	C	111	4290437562	910605002194643	822421664372086	0.108	0.945	0.433	403	0.062	0.488	-0.022	-0.104	0.387	0.031	-0.286	1.159	0.233	-0.018	0.039	-0.029	0.138	0.00106	0.0147	0.5	0.11	0.06
1983	0.5	5	high	D	111	4290437562	910605002194643	873060667654499	0.218	0.953	0.452	410	-0.028	-0.004	0.554	0.057	0.015	0.471	0.262	-0.54	0.376	-0.029	0.001	0.032	0.0156	0.918	0.00608	0.5	0	0.23
1984	0.5	5	high	E	111	4290437562	910605002194643	616387669462711	0.459	0.949	0.438	408	0.38	0.085	-0.042	0.442	0.032	0.01	0.755	0.325	0.204	0.024	-0.008	-0.019	0.0441	0.519	0.11	0.5	0.5	0.5
1985	0.5	5	high	F	111	4290437562	910605002194643	232043973635882	0.37	0.956	0.458	402	0.075	0.604	0.003	0.032	0.546	0.007	0.303	1.254	0.179	-0.034	0.051	-0.023	0.00389	1.74e-05	0.0573	0.5	0.5	0.5
1986	0.5	5	high	G	111	4290437562	910605002194643	862431772518903	0.423	0.935	0.428	413	0.003	-0.061	0.52	-0.004	0.09	0.459	0.681	-0.089	0.322	-0.006	-0.011	0.021	0.601	0.376	0.0708	0.5	0	0.5
1987	0.5	5	high	H	111	4290437562	910605002194643	936998508172110	-0.027	0.979	0.474	386	0.428	0.058	0.016	0.483	-0.002	-0.044	-0.018	0.269	-0.1	0.003	-0.003	0	0.799	0.832	0.991	0.5	0	0
1988	0.5	5	high	I	111	4290437562	910605002194643	250149381579831	0.012	0.965	0.469	407	0.008	0.437	-0.008	-0.149	0.496	0.016	-0.265	1.221	-0.08	-0.029	0.044	-0.029	0.0158	0.000196	0.013	0.5	0	0
1989	0.5	5	high	J	111	4290437562	910605002194643	64181807916611	-0.006	0.97	0.464	403	0.081	0.137	0.373	0.007	0.091	0.476	0.06	-0.69	0.128	-0.008	-0.012	0.025	0.528	0.301	0.0346	0.5	0	0
1990	0.5	5	high	K	111	4290437562	910605002194643	41083379182964	0.925	0.943	0.434	406	0.365	0.009	0.025	0.435	-0.093	-0.059	1.204	1.33	0.535	-0.009	-0.001	0.013	0.427	0.941	0.28	0.5	0.39	1
1991	0.5	5	high	L	111	4290437562	910605002194643	414434391306713	0.917	0.941	0.437	402	0.049	0.513	0.05	0.014	0.384	-0.115	0.741	1.308	0.992	-0.015	0.021	-0.01	0.214	0.0795	0.419	0.5	0.11	1
1992	0.5	5	high	M	111	4290437562	910605002194643	507417337968946	0.927	0.951	0.444	404	-0.112	-0.079	0.385	-0.052	0.011	0.505	0.543	0.939	1.257	-0.028	-0.007	0.042	0.0205	0.551	0.000373	0.5	0	1
1993	0.5	5	high	B	112	1187113369	8510844667907804	9.98945e+15	0.209	0.95	0.443	430	0.442	-0.006	-0.052	0.391	-0.016	0.01	0.677	-0.089	-0.141	0.018	-0.012	-0.007	0.123	0.322	0.584	0.5	0.39	0.21
1994	0.5	5	high	C	112	1187113369	8510844667907804	8.22422e+15	0.136	0.96	0.454	427	0.063	0.629	0.093	0.083	0.505	-0.006	0.065	0.344	0.133	-0.027	0.033	-0.013	0.021	0.00624	0.283	0.5	0.11	0.06
1995	0.5	5	high	D	112	1187113369	8510844667907804	8.73061e+15	0.283	0.967	0.463	438	-0.044	-0.054	0.61	0.036	0.009	0.557	0.057	-0.178	0.632	-0.009	-0.012	0.027	0.425	0.309	0.025	0.5	0	0.23
1996	0.5	5	high	E	112	1187113369	8510844667907804	6.16388e+15	0.49	0.942	0.442	439	0.54	0.04	0.009	0.444	0.062	0.044	0.668	-0.151	0.504	0.048	-0.018	-0.036	4.63e-05	0.121	0.00281	0.5	0.5	0.5
1997	0.5	5	high	F	112	1187113369	8510844667907804	2.32044e+15	0.459	0.965	0.464	429	-0.026	0.5	-0.047	0.008	0.366	0.018	0.671	0.525	0.263	0.013	0.014	-0.037	0.281	0.229	0.00199	0.5	0.5	0.5
1998	0.5	5	high	G	112	1187113369	8510844667907804	8.62432e+15	0.489	0.958	0.46	425	0.064	-0.004	0.53	-0.073	0.085	0.403	0.247	-0.124	0.894	-0.019	-0.031	0.066	0.117	0.00955	3e-08	0.5	0	0.5
[truncated: 372 more rows]

## Sheet: table_S2
#Table S2. Classification of ancient samples into ancestral groups
Genetic_ID	lat	long	mean_date_(yBCE)	PC1	PC2	PC3	group	core_set
Bar31_noUDG.SG	40.3037	29.6085	8272	0.0099	-0.0246	0.0326	EEF	EEF
Bar8_noUDG.SG	40.3037	29.6085	8064	0.0043	-0.0223	0.0366	EEF	EEF
BDB001	51.3	12.07	8600	-0.0752	-0.0617	-0.0579	WHG	0
Bichon_noUDG.SG	47.1	6.87	13698	-0.0715	-0.0636	-0.0532	WHG	WHG
Bon004_noUDG.SG	37.7519	32.8649	10075	0.0023	-0.0223	0.0381	EEF	0
BU2001	44.0236	42.8185	4675	-0.0226	0.0374	-0.0496	SBA	0
Bul4	42.4296	25.8984	4895	-0.0158	0.0115	-0.0217	SBA	SBA
Canes_noUDG.SG	43.355	-4.71668	7089	-0.0594	-0.057	-0.0574	WHG	WHG
Chan_noUDG.SG	42.7344	-7.03054	9109	-0.0501	-0.0513	-0.0495	WHG	WHG
Damgaard2018Yamnaya_noUDG.SG	49.1342	75.8518	4890	-0.0248	0.035	-0.0631	SBA	SBA
Donkalnis6	55.808	22.422	6569	-0.0668	-0.0543	-0.0655	WHG	0
Donkalnis7	55.808	22.422	7110	-0.0621	-0.0356	-0.0754	WHG	0
DRO001	50.4369	13.4134	4697	-0.029	0.0177	-0.0447	SBA	0
Falkenstein_noUDG	48.06	9.04	9161	-0.064	-0.0715	-0.0647	WHG	0
GW1001	44.0319	43.13	4718	-0.0226	0.0399	-0.0571	SBA	0
HBS004	51.9	11.05	6975	-0.0025	-0.0193	0.0524	EEF	0
HBS005	51.9	11.05	6975	-0.005	-0.0204	0.0457	EEF	0
HBS006	51.9	11.05	6975	-0.0046	-0.0217	0.0466	EEF	0
HBS009	51.9	11.05	6975	-0.002	-0.0204	0.0476	EEF	0
I0022	48.78	9.18	7125	-0.0002	-0.0253	0.042	EEF	0
I0026	48.78	9.18	7125	-0.0002	-0.0232	0.0501	EEF	0
I0048	51.8958	11.0467	7057	-0.0005	-0.0194	0.0437	EEF	0
I0057	51.8958	11.0467	7070	-0.0014	-0.0225	0.0414	EEF	0
I0126	53.31	51.15	4610	-0.0294	0.0259	-0.0624	SBA	0
I0176	46.4	18.74	7002	-0.0041	-0.0176	0.0398	EEF	0
I0231	53.0856	49.4659	4844	-0.029	0.0289	-0.0611	SBA	SBA
I0357	53.64	50.655	4942	-0.0291	0.0328	-0.0573	SBA	SBA
I0370	51.27	58.18	4850	-0.0315	0.0348	-0.059	SBA	SBA
I0371	53.5898	50.5713	4678	-0.0298	0.0318	-0.0582	SBA	0
I0429	53.64	50.655	5074	-0.0333	0.0338	-0.069	SBA	SBA
I0438	53.38	50.38	4785	-0.0309	0.0373	-0.0625	SBA	SBA
I0439	53.64	50.655	5021	-0.0263	0.0289	-0.0646	SBA	SBA
I0440	53.38	50.39	4720	-0.0295	0.0349	-0.0609	SBA	0
I0441	52.3	52.05	4752	-0.0288	0.0319	-0.067	SBA	SBA
I0443	53.6397	50.6643	4850	-0.0279	0.0307	-0.0594	SBA	SBA
I0444	53.1812	51.2225	5003	-0.0305	0.0307	-0.0596	SBA	SBA
I0633_noUDG	44.9	19.75	7424	0	-0.0204	0.0502	EEF	0
I0676	41.9	21.35	7792	-0.0009	-0.0201	0.0569	EEF	0
I0698	42.1	25.75	7900	0.0003	-0.024	0.0476	EEF	0
I0704	43.1609	25.8834	7892	0.0047	-0.0193	0.0468	EEF	0
I0707	40.3037	29.57	8096	0.0038	-0.0165	0.0524	EEF	EEF
I0708	40.3037	29.57	8101	0.0049	-0.0095	0.0457	EEF	EEF
I0709	40.3037	29.57	8085	0.0024	-0.0186	0.052	EEF	EEF
I0723	40.26	29.65	7870	0.0017	-0.0209	0.0436	EEF	EEF
I0724	40.26	29.65	7950	-0.0004	-0.0134	0.0403	EEF	EEF
I0726	40.26	29.65	7950	0.001	-0.0208	0.0538	EEF	EEF
I0736	40.3037	29.57	8300	0.0035	-0.0186	0.0502	EEF	EEF
I0744	40.3037	29.57	8270	0.0039	-0.0159	0.0548	EEF	EEF
I0745	40.3037	29.57	8243	0.0029	-0.0183	0.0477	EEF	EEF
I0746	40.3037	29.57	7928	0.003	-0.0144	0.0497	EEF	EEF
I0797	51.2831	11.65	7125	-0.0011	-0.0183	0.0514	EEF	0
I0843	42.911	-5.3778	7858	-0.0593	-0.0561	-0.0503	WHG	WHG
I0854	40.3037	29.6085	8104	0.0036	-0.0208	0.0512	EEF	EEF
I10564	54.3566	90.9192	4850	-0.0275	0.0384	-0.0599	SBA	0
I10565	54.3566	90.9192	4726	-0.0278	0.0349	-0.0601	SBA	0
I1096	40.3037	29.57	8300	0.0007	-0.0194	0.0485	EEF	EEF
I1097	40.3037	29.57	8282	0.0028	-0.0184	0.0524	EEF	EEF
I1098	40.3037	29.57	8282	0.0036	-0.0169	0.0446	EEF	EEF
I1099	40.3037	29.57	8300	0.0015	-0.0152	0.046	EEF	EEF
I1100	40.3037	29.57	8300	0.0014	-0.0239	0.0491	EEF	EEF
I1101	40.3037	29.57	8300	0.0029	-0.022	0.046	EEF	EEF
I1102	40.3037	29.57	8300	0.0038	-0.0173	0.0442	EEF	EEF
I1103	40.3037	29.57	8300	0.006	-0.0151	0.0412	EEF	EEF
I11112	53.8739	91.4697	4850	-0.0235	0.0353	-0.0591	SBA	0
I11736	50.7702	49.34	5021	-0.0266	0.0373	-0.0702	SBA	0
I11752	51.312	83.0636	4650	-0.0289	0.0353	-0.0629	SBA	0
I1298	43.3743	23.7293	7883	-0.0018	-0.0228	0.0429	EEF	0
I1507	47.5592	20.7212	7661	-0.0676	-0.0526	-0.0576	WHG	WHG
I1508	47.3187	21.5274	7591	0.0048	-0.0207	0.0537	EEF	0
I1550	51.8958	11.0467	7125	-0.0031	-0.0216	0.0456	EEF	0
I1579	40.3	29.5667	8072	0.0016	-0.019	0.0508	EEF	EEF
I1580	40.3037	29.6085	8205	0.0036	-0.0184	0.0462	EEF	EEF
I1581	40.3037	29.6085	8252	0.0075	-0.0237	0.0546	EEF	EEF
I15818	50.5906	13.8763	7200	-0.0013	-0.0208	0.0465	EEF	0
I1583.DG	40.3037	29.6085	8273	0.0047	-0.0213	0.0476	EEF	0
I1585	40.3	29.5667	8021	0.0023	-0.0168	0.048	EEF	0
I1829	50.5542	86.5901	4879	-0.0306	0.0338	-0.0596	SBA	0
I1876	46.2086	18.7	7541	-0.0029	-0.0264	0.0483	EEF	0
I1878	46.2086	18.7	7687	-0.005	-0.0231	0.0436	EEF	0
I1880	45.993	18.5813	7600	0.001	-0.024	0.052	EEF	0
I1887	45.5853	18.3077	7150	-0.0012	-0.0175	0.0454	EEF	0
I1893	46.2045	18.7299	6895	0.0018	-0.0213	0.0469	EEF	0
I1896	45.5969	18.2825	7190	-0.0023	-0.0172	0.055	EEF	0
I1904	46.2049	18.7004	7010	-0.0006	-0.0201	0.05	EEF	0
I1917	48.9912	33.9505	4955	-0.0076	0.0358	-0.0346	SBA	SBA
I2020	51.8958	11.0467	7125	-0.0041	-0.023	0.0488	EEF	0
I2026	51.8958	11.0467	7125	0.0023	-0.0167	0.049	EEF	0
I2029	51.8958	11.0467	7100	-0.0043	-0.0181	0.0479	EEF	0
I2030	51.8958	11.0467	7125	-0.0029	-0.0174	0.0478	EEF	0
I2032	51.8958	11.0467	7125	-0.0024	-0.0163	0.0479	EEF	0
I2036	51.8958	11.0467	7125	-0.0025	-0.0216	0.0499	EEF	0
I2038	51.8958	11.0467	7125	-0.0012	-0.0211	0.0497	EEF	0
I2069	50.9126	84.8144	5061	-0.0302	0.0371	-0.0603	SBA	0
I2071	51.5	85.97	4940	-0.0291	0.0311	-0.0595	SBA	0
I2105	48.2204	37.1461	4850	-0.0277	0.0295	-0.064	SBA	SBA
I2158	37.9333	12.3333	12000	-0.0721	-0.0737	-0.0412	WHG	WHG
I2216	43.98	26.4	7839	-0.0013	-0.0217	0.0395	EEF	0
I2521	43.1609	25.8834	7503	0.0005	-0.0189	0.0428	EEF	0
I2526	43.1395	25.6102	7293	-0.0023	-0.0187	0.0498	EEF	0
I2529	42.1	25.75	7610	0.0018	-0.0165	0.0381	EEF	0
I2532	45.466	27.01	7614	0	-0.0196	0.0543	EEF	0
I2533	44.2667	23.9	7371	-0.0007	-0.0251	0.0543	EEF	0
I2534	44.0272	25.3925	7670	-0.0625	-0.028	-0.0634	WHG	0
I26738	45.1459	18.0613	7125	-0.002	-0.0247	0.0468	EEF	0
I2794	47.1916	20.4023	7564	0.0014	-0.0259	0.053	EEF	0
I2937_noUDG	36.6383	22.3825	7360	0.0047	-0.0223	0.0413	EEF	0
I3025_noUDG.SG	50.4682	-3.50307	9257	-0.0696	-0.0714	-0.061	WHG	0
I3141_enhanced	48.2204	37.1461	4850	-0.0313	0.0367	-0.0558	SBA	0
I3387	54.3566	90.9192	4725	-0.0283	0.034	-0.06	SBA	0
I3388.DG	48.8327	83.9097	4650	-0.0257	0.0371	-0.0617	SBA	0
I3433	43.589	16.648	7800	-0.0026	-0.0266	0.0518	EEF	0
I3498	45.3388	18.6989	7681	0.0032	-0.0205	0.0564	EEF	0
I3537_noUDG	47.7813	20.5826	7366	0.005	-0.0238	0.037	EEF	0
I3879	43.98	26.4	7550	0.0032	-0.0251	0.0543	EEF	0
I3947	43.589	16.648	7834	-0.0004	-0.0244	0.0501	EEF	0
I3948	43.589	16.648	7863	0.0015	-0.0232	0.0574	EEF	0
I3949.DG	48.8327	83.9097	4569	-0.0292	0.0351	-0.0605	SBA	0
I3950.DG	48.8327	83.9097	4707	-0.0305	0.0361	-0.06	SBA	0
I3951	48.8327	83.9097	4711	-0.0286	0.0356	-0.0561	SBA	0
[truncated: 177 more rows]

## Sheet: table_S3
#Table S4. Traits description, sample sizes and transformation
[truncated: 66 more rows]

[truncated: 6 more sheets: table_S4, table_S6, table_S7, table_S10, table_S11, table_S13]
